# Supplementary material for: Impacts of uORF codon identity and position on translation regulation
Source: Nucleic Acids Res. 2019 Aug 8;47(17):9358–67. doi: 10.1093/nar/gkz681 (PMC6755093; doi:10.1093/nar/gkz681)
Supplement: gkz681_Supplemental_Files [file gkz681_supplemental_files.zip]

Archive with 3 entries (3 files):
- Supplemental-Material-revised.pdf
- Supplementary-File1.zip
- Table-S2.xlsx
