# Supplementary material for: Impacts of uORF codon identity and position on translation regulation
Source: Nucleic Acids Res. 2019 Aug 8;47(17):9358–67. doi: 10.1093/nar/gkz681 (PMC6755093; doi:10.1093/nar/gkz681)
Supplement: gkz681_Supplemental_Files [file gkz681_supplemental_files.zip › Table-S2.xlsx]

## Sheet: Replicate-1
uORF Construct	Bin1	Bin2	Bin3	Bin4	Bin5	Bin6	Bin7	Bin8	RNA (RPM)	DNA (RPM)	RNA level	YFP / mCherry	Translation-Efficiency	uORF-CDS	startCodon	codon1	codon2	codon3
YML007W.AAAAAAAAA-chrXIII;253762;253783-AAG	0	0.662767	0	0	0	12.4898	113.421	29.8441	71.8359	62.3318	1.15247	1.31624	1.1421	AAAAAAAAA	AAG	AAA	AAA	AAA
YML007W.AAAAAAAAA-chrXIII;253762;253783-WT	0	0.662767	0	0	0	24.3223	76.9362	35.0668	67.4822	89.8738	0.750855	1.30187	1.73385	AAAAAAAAA	WT	AAA	AAA	AAA
YML007W.AAAAAAAAC-chrXIII;253762;253783-AAG	0	0.662767	0	0	30.3356	65.0787	33.3126	3.73051	75.1011	74.6533	1.006	1.13005	1.12331	AAAAAAAAC	AAG	AAA	AAA	AAC
YML007W.AAAAAAAAC-chrXIII;253762;253783-WT	0	0.662767	0	1	12.3238	46.0152	180.84	29.098	103.4	117.416	0.880632	1.27245	1.44493	AAAAAAAAC	WT	AAA	AAA	AAC
YML007W.AAAAAAAAG-chrXIII;253762;253783-AAG	0	0	0	0	0	41.4137	24.5879	6.71492	37.0064	36.2394	1.02116	1.21441	1.18924	AAAAAAAAG	AAG	AAA	AAA	AAG
YML007W.AAAAAAAAG-chrXIII;253762;253783-WT	0	0	0	0	0	7.23097	153.079	55.2116	138.23	132.636	1.04217	1.33635	1.28227	AAAAAAAAG	WT	AAA	AAA	AAG
YML007W.AAAAAAAAT-chrXIII;253762;253783-AAG	0	0	0	0	0	17.7487	80.1088	26.1136	37.0064	73.9285	0.50057	1.31032	2.61767	AAAAAAAAT	AAG	AAA	AAA	AAT
YML007W.AAAAAAAAT-chrXIII;253762;253783-WT	0	0	0	0	0	36.8122	90.4199	32.0824	69.659	90.5986	0.768875	1.29191	1.68026	AAAAAAAAT	WT	AAA	AAA	AAT
YML007W.AAAAAAAGA-chrXIII;253762;253783-AAG	11.8581	45.0681	2.55939	4	0.947987	18.4061	166.563	68.6414	131.699	119.59	1.10125	1.09766	0.996738	AAAAAAAGA	AAG	AAA	AAA	AGA
YML007W.AAAAAAAGA-chrXIII;253762;253783-WT	0	0	0	0	0	38.7843	134.837	35.0668	66.3938	97.8465	0.67855	1.29795	1.91283	AAAAAAAGA	WT	AAA	AAA	AGA
YML007W.AAAAAAAGC-chrXIII;253762;253783-AAG	0	0.662767	0	4	17.0638	124.898	61.8662	4.47661	102.312	103.645	0.987138	1.15713	1.1722	AAAAAAAGC	AAG	AAA	AAA	AGC
YML007W.AAAAAAAGC-chrXIII;253762;253783-WT	0.494087	0	2.55939	0	0.947987	84.1421	118.974	70.8797	107.754	129.012	0.83522	1.27071	1.5214	AAAAAAAGC	WT	AAA	AAA	AGC
YML007W.AAAAAAAGG-chrXIII;253762;253783-AAG	0	0	0	0	0	11.1751	65.0388	32.0824	103.4	93.4978	1.10591	1.32602	1.19903	AAAAAAAGG	AAG	AAA	AAA	AGG
YML007W.AAAAAAAGG-chrXIII;253762;253783-WT	0	1.32553	0	0	3.79195	62.4492	182.426	49.9888	141.495	113.067	1.25142	1.28326	1.02544	AAAAAAAGG	WT	AAA	AAA	AGG
YML007W.AAAAAAAGT-chrXIII;253762;253783-AAG	0	0	0	0	4.73993	70.3376	203.841	41.7817	154.556	116.691	1.32449	1.2821	0.967993	AAAAAAAGT	AAG	AAA	AAA	AGT
YML007W.AAAAAAAGT-chrXIII;253762;253783-WT	0.988175	0	0	0	11.3758	36.1548	192.737	45.5122	125.169	98.5713	1.26983	1.28919	1.01525	AAAAAAAGT	WT	AAA	AAA	AGT
YML007W.AAAAAACAA-chrXIII;253762;253783-AAG	0.988175	0	0	5	35.0755	163.683	46.7962	11.1915	119.726	97.1217	1.23275	1.1296	0.916331	AAAAAACAA	AAG	AAA	AAA	CAA
YML007W.AAAAAACAA-chrXIII;253762;253783-WT	0	0	0	0	0	92.6878	111.835	47.7505	145.849	123.939	1.17678	1.26355	1.07374	AAAAAACAA	WT	AAA	AAA	CAA
YML007W.AAAAAACAC-chrXIII;253762;253783-AAG	0	0	0	4	80.5789	60.4772	7.93157	1.4922	63.1285	68.1302	0.926587	1.02179	1.10275	AAAAAACAC	AAG	AAA	AAA	CAC
YML007W.AAAAAACAC-chrXIII;253762;253783-WT	0	0	0	0	13.2718	41.4137	94.3856	2.23831	59.8632	57.9831	1.03243	1.23238	1.19368	AAAAAACAC	WT	AAA	AAA	CAC
YML007W.AAAAAACAG-chrXIII;253762;253783-AAG	0	0	0	0	0	144.619	117.387	12.6837	67.4822	71.7541	0.940464	1.21886	1.29602	AAAAAACAG	AAG	AAA	AAA	CAG
YML007W.AAAAAACAG-chrXIII;253762;253783-WT	2.47044	0	0	0	0	57.1904	183.219	56.7038	133.876	136.985	0.977303	1.2883	1.31822	AAAAAACAG	WT	AAA	AAA	CAG
YML007W.AAAAAACAT-chrXIII;253762;253783-AAG	0	0	0	0	0.947987	82.1701	103.904	24.6214	124.08	115.966	1.06997	1.25107	1.16926	AAAAAACAT	AAG	AAA	AAA	CAT
YML007W.AAAAAACAT-chrXIII;253762;253783-WT	0	0	0.85313	0	0	49.9594	168.149	42.5278	89.2506	77.5524	1.15084	1.29355	1.12401	AAAAAACAT	WT	AAA	AAA	CAT
YML007W.AAAAAACGA-chrXIII;253762;253783-AAG	0	0	0	2	9.47987	92.6878	42.8305	9.69933	83.8085	71.7541	1.168	1.17512	1.0061	AAAAAACGA	AAG	AAA	AAA	CGA
YML007W.AAAAAACGA-chrXIII;253762;253783-WT	7.41131	4.63937	0	0	12.3238	58.5051	58.6936	5.22271	64.2169	89.8738	0.714523	1.10915	1.5523	AAAAAACGA	WT	AAA	AAA	CGA
YML007W.AAAAAACGC-chrXIII;253762;253783-AAG	0	0	0	0	68.255	48.6447	30.9331	2.23831	79.4548	97.1217	0.818095	1.07913	1.31908	AAAAAACGC	AAG	AAA	AAA	CGC
YML007W.AAAAAACGC-chrXIII;253762;253783-WT	0	0	0	0	12.3238	9.86041	17.4494	5.96882	17.4148	21.7437	0.800912	1.18314	1.47724	AAAAAACGC	WT	AAA	AAA	CGC
YML007W.AAAAAACGG-chrXIII;253762;253783-AAG	0	1.9883	0	0	0	153.165	86.4541	6.71492	90.3391	63.0566	1.43267	1.18971	0.830414	AAAAAACGG	AAG	AAA	AAA	CGG
YML007W.AAAAAACGG-chrXIII;253762;253783-WT	0	0	0	0	0.947987	106.492	140.389	5.96882	85.9854	118.141	0.727822	1.23674	1.69923	AAAAAACGG	WT	AAA	AAA	CGG
YML007W.AAAAAACGT-chrXIII;253762;253783-AAG	2.47044	1.9883	0	0	69.203	124.241	29.3468	2.23831	129.522	110.168	1.17568	1.07108	0.911029	AAAAAACGT	AAG	AAA	AAA	CGT
YML007W.AAAAAACGT-chrXIII;253762;253783-WT	0	1.32553	0	0	54.9832	118.325	58.6936	4.47661	82.7201	88.4243	0.935491	1.12549	1.2031	AAAAAACGT	WT	AAA	AAA	CGT
YML007W.AAAAACAAA-chrXIII;253762;253783-AAG	0	0	0	13	68.255	74.9391	3.96578	0	74.0127	69.5797	1.06371	1.00583	0.945587	AAAAACAAA	AAG	AAA	AAC	AAA
YML007W.AAAAACAAA-chrXIII;253762;253783-WT	0	0	0	0	38.8675	24.9797	18.2426	3.73051	122.992	73.2037	1.68013	1.08907	0.648205	AAAAACAAA	WT	AAA	AAC	AAA
YML007W.AAAAACAAC-chrXIII;253762;253783-AAG	0	0	11.9438	39	19.9077	0	0	0	33.7411	28.9916	1.16382	0.693273	0.595685	AAAAACAAC	AAG	AAA	AAC	AAC
YML007W.AAAAACAAC-chrXIII;253762;253783-WT	0	0	0	11	113.758	24.9797	4.75894	0	81.6317	79.7268	1.02389	0.952797	0.930564	AAAAACAAC	WT	AAA	AAC	AAC
YML007W.AAAAACAAG-chrXIII;253762;253783-AAG	0	0	0	7	78.6829	9.86041	17.4494	0	125.169	76.8276	1.62921	0.989462	0.607325	AAAAACAAG	AAG	AAA	AAC	AAG
YML007W.AAAAACAAG-chrXIII;253762;253783-WT	0	0	0	0	0	50.6168	119.767	29.098	120.815	111.617	1.0824	1.28238	1.18475	AAAAACAAG	WT	AAA	AAC	AAG
YML007W.AAAAACAAT-chrXIII;253762;253783-AAG	2.47044	0	0	1	68.255	178.802	107.869	15.6681	239.453	189.17	1.26581	1.14676	0.905953	AAAAACAAT	AAG	AAA	AAC	AAT
YML007W.AAAAACAAT-chrXIII;253762;253783-WT	0	0	0	0	19.9077	49.9594	38.8647	12.6837	67.4822	65.9558	1.02314	1.18316	1.1564	AAAAACAAT	WT	AAA	AAC	AAT
YML007W.AAAAACAGA-chrXIII;253762;253783-AAG	0	0	0	0	8.53188	101.891	23.7947	1.4922	114.284	114.517	0.997971	1.14631	1.14864	AAAAACAGA	AAG	AAA	AAC	AGA
YML007W.AAAAACAGA-chrXIII;253762;253783-WT	0.494087	0	0	1	0	127.528	154.666	27.6058	133.876	97.1217	1.37843	1.24186	0.900923	AAAAACAGA	WT	AAA	AAC	AGA
YML007W.AAAAACAGC-chrXIII;253762;253783-AAG	0	0	0	28	129.874	25.6371	16.6563	0	77.278	71.0293	1.08797	0.94762	0.870996	AAAAACAGC	AAG	AAA	AAC	AGC
YML007W.AAAAACAGC-chrXIII;253762;253783-WT	0	0	0	0	30.3356	100.576	54.7278	2.23831	94.6927	84.8003	1.11666	1.15104	1.03079	AAAAACAGC	WT	AAA	AAC	AGC
YML007W.AAAAACAGG-chrXIII;253762;253783-AAG	0	0	0	2	20.8557	87.4289	59.4868	4.47661	101.223	105.094	0.963165	1.16759	1.21225	AAAAACAGG	AAG	AAA	AAC	AGG
YML007W.AAAAACAGG-chrXIII;253762;253783-WT	0	0	0	1	0	120.954	204.634	41.7817	128.434	119.59	1.07395	1.26272	1.17577	AAAAACAGG	WT	AAA	AAC	AGG
YML007W.AAAAACAGT-chrXIII;253762;253783-AAG	0	0.662767	0	18	3.79195	174.201	184.012	39.5434	198.093	180.472	1.09763	1.21149	1.10373	AAAAACAGT	AAG	AAA	AAC	AGT
YML007W.AAAAACAGT-chrXIII;253762;253783-WT	0	0	0	0	8.53188	38.7843	229.222	51.481	138.23	143.508	0.963218	1.30033	1.34999	AAAAACAGT	WT	AAA	AAC	AGT
YML007W.AAAAACCAA-chrXIII;253762;253783-AAG	0	0	0	12	118.498	56.533	18.2426	2.98441	107.754	72.4789	1.48669	1.00648	0.676995	AAAAACCAA	AAG	AAA	AAC	CAA
YML007W.AAAAACCAA-chrXIII;253762;253783-WT	0	0	0	0	0	47.9873	125.319	11.1915	82.7201	53.6344	1.5423	1.27344	0.825678	AAAAACCAA	WT	AAA	AAC	CAA
YML007W.AAAAACCAC-chrXIII;253762;253783-AAG	0	0	0	3	134.614	35.4975	1.58631	0	57.6864	52.9096	1.09028	0.96734	0.887238	AAAAACCAC	AAG	AAA	AAC	CAC
YML007W.AAAAACCAC-chrXIII;253762;253783-WT	0	0	0	0	2.84396	98.6041	49.1757	17.1603	76.1896	77.5524	0.982427	1.20506	1.22661	AAAAACCAC	WT	AAA	AAC	CAC
YML007W.AAAAACCAG-chrXIII;253762;253783-AAG	0	0	0	0	156.418	85.4569	34.1057	0	94.6927	65.9558	1.4357	1.03703	0.722316	AAAAACCAG	AAG	AAA	AAC	CAG
YML007W.AAAAACCAG-chrXIII;253762;253783-WT	0	1.9883	0	0	0.947987	40.7563	72.1773	32.8285	101.223	78.2772	1.29314	1.26692	0.979726	AAAAACCAG	WT	AAA	AAC	CAG
YML007W.AAAAACCAT-chrXIII;253762;253783-AAG	4.94087	13.2553	0	28	81.5269	49.9594	1.58631	0.746102	89.2506	115.241	0.774466	0.862742	1.11398	AAAAACCAT	AAG	AAA	AAC	CAT
YML007W.AAAAACCAT-chrXIII;253762;253783-WT	0	0	2.55939	1	4.73993	137.388	107.076	15.6681	114.284	102.195	1.11829	1.20512	1.07764	AAAAACCAT	WT	AAA	AAC	CAT
YML007W.AAAAACCGA-chrXIII;253762;253783-AAG	1.97635	6.62767	0	19	89.1108	117.668	35.6921	0.746102	95.7812	101.47	0.943932	1.02005	1.08064	AAAAACCGA	AAG	AAA	AAC	CGA
YML007W.AAAAACCGA-chrXIII;253762;253783-WT	0	0.662767	0	0	3.79195	136.731	181.633	33.5746	119.726	119.59	1.00114	1.24542	1.24401	AAAAACCGA	WT	AAA	AAC	CGA
YML007W.AAAAACCGC-chrXIII;253762;253783-AAG	0	0	0	31	57.8272	18.4061	8.72472	0	67.4822	65.9558	1.02314	0.914648	0.893959	AAAAACCGC	AAG	AAA	AAC	CGC
YML007W.AAAAACCGC-chrXIII;253762;253783-WT	0	0	0	0	0	85.4569	21.4152	2.23831	31.5642	31.1659	1.01278	1.1652	1.1505	AAAAACCGC	WT	AAA	AAC	CGC
YML007W.AAAAACCGG-chrXIII;253762;253783-AAG	0	0	0	10	102.383	46.6726	6.34525	2.98441	67.4822	81.1764	0.831303	0.989239	1.18999	AAAAACCGG	AAG	AAA	AAC	CGG
YML007W.AAAAACCGG-chrXIII;253762;253783-WT	0	0	1.70626	0	7.58389	64.4213	106.283	63.4187	127.345	120.315	1.05843	1.2722	1.20196	AAAAACCGG	WT	AAA	AAC	CGG
YML007W.AAAAACCGT-chrXIII;253762;253783-AAG	0	0	0	0	116.602	97.9467	14.2768	2.98441	131.699	96.3969	1.36622	1.04048	0.761577	AAAAACCGT	AAG	AAA	AAC	CGT
YML007W.AAAAACCGT-chrXIII;253762;253783-WT	0	0.662767	0	0	3.79195	95.9746	210.98	41.7817	137.141	123.939	1.10652	1.26992	1.14766	AAAAACCGT	WT	AAA	AAC	CGT
YML007W.AAAAAGAAA-chrXIII;253762;253783-AAG	0	0	0	0	13.2718	97.2894	120.56	29.8441	100.135	118.141	0.847591	1.2359	1.45813	AAAAAGAAA	AAG	AAA	AAG	AAA
YML007W.AAAAAGAAA-chrXIII;253762;253783-WT	1.97635	0	0	2	0	39.4416	230.809	29.8441	129.522	105.094	1.23244	1.29016	1.04684	AAAAAGAAA	WT	AAA	AAG	AAA
YML007W.AAAAAGAAC-chrXIII;253762;253783-AAG	0	0	0	0	32.2315	94.0025	17.4494	0.746102	80.5433	50.7352	1.58752	1.10326	0.694958	AAAAAGAAC	AAG	AAA	AAG	AAC
YML007W.AAAAAGAAC-chrXIII;253762;253783-WT	0	0	0	0	0	1.97208	62.6594	13.4298	47.8906	47.1113	1.01654	1.33043	1.30878	AAAAAGAAC	WT	AAA	AAG	AAC
YML007W.AAAAAGAAG-chrXIII;253762;253783-AAG	0	0	0	0	3.79195	57.8477	147.527	46.2583	88.1622	100.746	0.875097	1.28521	1.46865	AAAAAGAAG	AAG	AAA	AAG	AAG
YML007W.AAAAAGAAG-chrXIII;253762;253783-WT	0	0.662767	0	0	0.947987	35.4975	365.645	188.764	251.426	215.262	1.168	1.33478	1.1428	AAAAAGAAG	WT	AAA	AAG	AAG
YML007W.AAAAAGAAT-chrXIII;253762;253783-AAG	0.494087	4.63937	0	0	36.9715	49.302	185.599	49.9888	132.788	136.26	0.974514	1.24097	1.27343	AAAAAGAAT	AAG	AAA	AAG	AAT
YML007W.AAAAAGAAT-chrXIII;253762;253783-WT	0	0	0	0	0	15.1193	81.6951	55.2116	96.8696	84.8003	1.14233	1.3328	1.16674	AAAAAGAAT	WT	AAA	AAG	AAT
YML007W.AAAAAGAGA-chrXIII;253762;253783-AAG	0	0	0	0	0.947987	13.1472	84.0746	41.7817	122.992	101.47	1.21209	1.32544	1.09351	AAAAAGAGA	AAG	AAA	AAG	AGA
YML007W.AAAAAGAGA-chrXIII;253762;253783-WT	0	0	0.85313	0	0	22.3503	124.526	55.2116	97.958	81.9012	1.19605	1.31876	1.10259	AAAAAGAGA	WT	AAA	AAG	AGA
YML007W.AAAAAGAGC-chrXIII;253762;253783-AAG	0	0	0	8	0	56.533	73.7636	8.20712	100.135	95.6721	1.04665	1.21128	1.1573	AAAAAGAGC	AAG	AAA	AAG	AGC
YML007W.AAAAAGAGC-chrXIII;253762;253783-WT	26.1866	59.649	4.26565	2	0	30.8959	130.871	109.677	130.611	150.756	0.866371	1.03197	1.19115	AAAAAGAGC	WT	AAA	AAG	AGC
YML007W.AAAAAGAGG-chrXIII;253762;253783-AAG	0	0	0	0	5.68792	72.967	206.221	34.3207	129.522	113.792	1.13824	1.27701	1.12192	AAAAAGAGG	AAG	AAA	AAG	AGG
YML007W.AAAAAGAGG-chrXIII;253762;253783-WT	0	0	0	0	0	33.5254	136.423	49.9888	117.55	87.6995	1.34037	1.30997	0.97732	AAAAAGAGG	WT	AAA	AAG	AGG
YML007W.AAAAAGAGT-chrXIII;253762;253783-AAG	9.38766	3.9766	0	0	0	50.6168	315.676	64.9109	210.066	186.996	1.12337	1.27288	1.13308	AAAAAGAGT	AAG	AAA	AAG	AGT
YML007W.AAAAAGAGT-chrXIII;253762;253783-WT	0	0	0	2	2.84396	12.4898	76.143	88.04	131.699	132.636	0.992934	1.3364	1.34591	AAAAAGAGT	WT	AAA	AAG	AGT
YML007W.AAAAAGCAA-chrXIII;253762;253783-AAG	0	0	0	0	96.6946	218.244	84.0746	2.98441	166.529	178.298	0.93399	1.11828	1.19731	AAAAAGCAA	AAG	AAA	AAG	CAA
YML007W.AAAAAGCAA-chrXIII;253762;253783-WT	0	0	0	0	0	46.0152	134.043	77.5946	143.672	140.609	1.02178	1.31139	1.28343	AAAAAGCAA	WT	AAA	AAG	CAA
YML007W.AAAAAGCAC-chrXIII;253762;253783-AAG	0.494087	0	0	9	92.9027	95.9746	15.07	4.47661	130.611	121.04	1.07907	1.03693	0.960944	AAAAAGCAC	AAG	AAA	AAG	CAC
YML007W.AAAAAGCAC-chrXIII;253762;253783-WT	0	0	0	0	0	27.6091	109.456	28.3519	77.278	67.4054	1.14647	1.30204	1.1357	AAAAAGCAC	WT	AAA	AAG	CAC
YML007W.AAAAAGCAG-chrXIII;253762;253783-AAG	0	0	0	2	40.7634	99.2614	75.3499	8.95322	118.638	115.966	1.02304	1.15968	1.13357	AAAAAGCAG	AAG	AAA	AAG	CAG
YML007W.AAAAAGCAG-chrXIII;253762;253783-WT	1.97635	0	0	0	4.73993	34.1827	256.983	91.0245	152.379	166.701	0.914084	1.31223	1.43557	AAAAAGCAG	WT	AAA	AAG	CAG
YML007W.AAAAAGCAT-chrXIII;253762;253783-AAG	0	2.65107	0.85313	1	24.6477	133.444	115.008	6.71492	190.474	170.325	1.11829	1.17854	1.05387	AAAAAGCAT	AAG	AAA	AAG	CAT
YML007W.AAAAAGCAT-chrXIII;253762;253783-WT	1.48226	5.9649	0	0	0	21.6929	205.428	79.8329	143.672	100.746	1.42608	1.30082	0.912163	AAAAAGCAT	WT	AAA	AAG	CAT
YML007W.AAAAAGCGA-chrXIII;253762;253783-AAG	0	0	0	0	7.58389	97.9467	106.283	10.4454	143.672	93.4978	1.53663	1.22278	0.795756	AAAAAGCGA	AAG	AAA	AAG	CGA
YML007W.AAAAAGCGA-chrXIII;253762;253783-WT	0	1.9883	0	2	0	26.2944	188.771	78.3407	140.406	132.636	1.05858	1.3137	1.241	AAAAAGCGA	WT	AAA	AAG	CGA
YML007W.AAAAAGCGC-chrXIII;253762;253783-AAG	0	0	0	0	34.1275	87.4289	3.17263	6.71492	64.2169	65.231	0.984454	1.09031	1.10753	AAAAAGCGC	AAG	AAA	AAG	CGC
YML007W.AAAAAGCGC-chrXIII;253762;253783-WT	0	0	0	0	2.84396	28.9239	42.8305	8.95322	57.6864	46.3865	1.2436	1.24713	1.00284	AAAAAGCGC	WT	AAA	AAG	CGC
YML007W.AAAAAGCGG-chrXIII;253762;253783-AAG	0.494087	0.662767	0.85313	0	18.0117	118.325	118.974	6.71492	161.087	129.012	1.24861	1.19788	0.959369	AAAAAGCGG	AAG	AAA	AAG	CGG
YML007W.AAAAAGCGG-chrXIII;253762;253783-WT	3.9527	1.32553	0	6	0	110.437	172.908	64.9109	129.522	151.481	0.85504	1.24525	1.45636	AAAAAGCGG	WT	AAA	AAG	CGG
YML007W.AAAAAGCGT-chrXIII;253762;253783-AAG	0	0.662767	0	10	18.0117	117.668	82.4883	14.1759	150.202	115.966	1.29522	1.16874	0.902344	AAAAAGCGT	AAG	AAA	AAG	CGT
YML007W.AAAAAGCGT-chrXIII;253762;253783-WT	0	0	0	0	1.89597	53.2462	113.421	40.2895	101.223	106.544	0.950061	1.28283	1.35026	AAAAAGCGT	WT	AAA	AAG	CGT
YML007W.AAAAATAAA-chrXIII;253762;253783-AAG	0	0	0	0	0	69.6802	126.905	73.118	142.583	136.26	1.0464	1.29273	1.2354	AAAAATAAA	AAG	AAA	AAT	AAA
YML007W.AAAAATAAA-chrXIII;253762;253783-WT	0	0	0	1	0.947987	45.3579	253.81	119.376	174.148	179.023	0.972767	1.3215	1.3585	AAAAATAAA	WT	AAA	AAT	AAA
YML007W.AAAAATAAC-chrXIII;253762;253783-AAG	0	0	0	1	22.7517	74.9391	28.5536	1.4922	57.6864	72.4789	0.795906	1.13049	1.42038	AAAAATAAC	AAG	AAA	AAT	AAC
YML007W.AAAAATAAC-chrXIII;253762;253783-WT	0	0	0	0	5.68792	47.33	64.2457	7.46102	52.2443	62.3318	0.838163	1.2317	1.46953	AAAAATAAC	WT	AAA	AAT	AAC
YML007W.AAAAATAAG-chrXIII;253762;253783-AAG	0	0	0	0	0	88.0863	112.628	37.3051	139.318	155.83	0.894041	1.26009	1.40943	AAAAATAAG	AAG	AAA	AAT	AAG
YML007W.AAAAATAAG-chrXIII;253762;253783-WT	0	0	0	0	0	124.898	230.015	108.185	213.331	203.666	1.04746	1.28708	1.22877	AAAAATAAG	WT	AAA	AAT	AAG
YML007W.AAAAATAAT-chrXIII;253762;253783-AAG	0	1.9883	0	0	32.2315	38.1269	112.628	59.6882	134.964	117.416	1.14946	1.2499	1.08739	AAAAATAAT	AAG	AAA	AAT	AAT
YML007W.AAAAATAAT-chrXIII;253762;253783-WT	0	0	0	0	0.947987	16.434	144.355	44.7661	72.9243	97.8465	0.745293	1.3218	1.77354	AAAAATAAT	WT	AAA	AAT	AAT
YML007W.AAAAATAGA-chrXIII;253762;253783-AAG	0	0	0	1	0.947987	17.0914	58.6936	17.1603	69.659	42.0378	1.65706	1.2893	0.778063	AAAAATAGA	AAG	AAA	AAT	AGA
YML007W.AAAAATAGA-chrXIII;253762;253783-WT	0	0	0	0	0	5.91624	131.664	91.7706	139.318	105.094	1.32565	1.35085	1.01901	AAAAATAGA	WT	AAA	AAT	AGA
YML007W.AAAAATAGC-chrXIII;253762;253783-AAG	0.494087	0	0	0	6.63591	128.843	80.1088	4.47661	94.6927	88.4243	1.07089	1.19039	1.11159	AAAAATAGC	AAG	AAA	AAT	AGC
YML007W.AAAAATAGC-chrXIII;253762;253783-WT	0	0	0	0	0	59.8198	118.974	61.1804	101.223	105.819	0.956568	1.29309	1.3518	AAAAATAGC	WT	AAA	AAT	AGC
YML007W.AAAAATAGG-chrXIII;253762;253783-AAG	0	0	0	1	0	72.3097	85.6609	35.8129	109.931	91.3234	1.20375	1.25886	1.04578	AAAAATAGG	AAG	AAA	AAT	AGG
YML007W.AAAAATAGG-chrXIII;253762;253783-WT	0	0.662767	2.55939	0	4.73993	1.97208	108.662	45.5122	96.8696	89.8738	1.07784	1.31284	1.21803	AAAAATAGG	WT	AAA	AAT	AGG
YML007W.AAAAATAGT-chrXIII;253762;253783-AAG	0	0	0	0	5.68792	128.843	282.364	97.7394	238.364	205.84	1.15801	1.28271	1.10769	AAAAATAGT	AAG	AAA	AAT	AGT
YML007W.AAAAATAGT-chrXIII;253762;253783-WT	0.494087	0	0	3	0	45.3579	159.424	112.661	182.855	173.225	1.05559	1.31509	1.24583	AAAAATAGT	WT	AAA	AAT	AGT
YML007W.AAAAATCAA-chrXIII;253762;253783-AAG	0	0	0	0	10.4279	109.779	171.322	49.2427	162.175	136.26	1.19018	1.25664	1.05584	AAAAATCAA	AAG	AAA	AAT	CAA
YML007W.AAAAATCAA-chrXIII;253762;253783-WT	0	0	0	0	0	10.5178	184.806	54.4655	113.196	100.746	1.12358	1.3312	1.18479	AAAAATCAA	WT	AAA	AAT	CAA
YML007W.AAAAATCAC-chrXIII;253762;253783-AAG	0	0	0	0	58.7752	75.5965	42.0373	8.20712	94.6927	92.0482	1.02873	1.11794	1.08672	AAAAATCAC	AAG	AAA	AAT	CAC
YML007W.AAAAATCAC-chrXIII;253762;253783-WT	2.47044	1.9883	0	0	10.4279	69.6802	113.421	18.6526	90.3391	93.4978	0.966216	1.21931	1.26195	AAAAATCAC	WT	AAA	AAT	CAC
YML007W.AAAAATCAG-chrXIII;253762;253783-AAG	0	0	0	0	8.53188	113.723	164.977	23.1292	144.76	176.849	0.818555	1.2427	1.51817	AAAAATCAG	AAG	AAA	AAT	CAG
YML007W.AAAAATCAG-chrXIII;253762;253783-WT	0	0	0	0	0	34.1827	95.1788	38.7973	101.223	91.3234	1.1084	1.30011	1.17296	AAAAATCAG	WT	AAA	AAT	CAG
YML007W.AAAAATCAT-chrXIII;253762;253783-AAG	1.48226	11.9298	2.55939	0	0	193.264	210.98	53.7193	186.12	140.609	1.32367	1.21044	0.914454	AAAAATCAT	AAG	AAA	AAT	CAT
YML007W.AAAAATCAT-chrXIII;253762;253783-WT	0	0	0	0	6.63591	55.2183	163.39	63.4187	213.331	186.996	1.14083	1.29255	1.13299	AAAAATCAT	WT	AAA	AAT	CAT
YML007W.AAAAATCGA-chrXIII;253762;253783-AAG	0	0	0	7	0	60.4772	178.46	52.9732	142.583	133.361	1.06915	1.27979	1.19702	AAAAATCGA	AAG	AAA	AAT	CGA
YML007W.AAAAATCGA-chrXIII;253762;253783-WT	0.494087	0	0	0	0	108.464	197.496	105.2	203.535	183.372	1.10996	1.28877	1.16109	AAAAATCGA	WT	AAA	AAT	CGA
YML007W.AAAAATCGC-chrXIII;253762;253783-AAG	0	0	0	0	26.5436	88.7437	51.5552	9.69933	121.903	90.5986	1.34553	1.16577	0.866402	AAAAATCGC	AAG	AAA	AAT	CGC
YML007W.AAAAATCGC-chrXIII;253762;253783-WT	0	0	0	0	0	76.2538	134.837	41.7817	140.406	118.141	1.18847	1.27456	1.07244	AAAAATCGC	WT	AAA	AAT	CGC
YML007W.AAAAATCGG-chrXIII;253762;253783-AAG	0	0	0	3	2.84396	78.8833	152.286	24.6214	130.611	107.994	1.20943	1.25625	1.03871	AAAAATCGG	AAG	AAA	AAT	CGG
YML007W.AAAAATCGG-chrXIII;253762;253783-WT	0	0	0	0	0.947987	126.871	319.642	79.8329	183.943	194.243	0.946973	1.2848	1.35675	AAAAATCGG	WT	AAA	AAT	CGG
YML007W.AAAAATCGT-chrXIII;253762;253783-AAG	0	0	0	0	37.9195	153.165	168.942	55.2116	187.209	181.922	1.02906	1.22258	1.18806	AAAAATCGT	AAG	AAA	AAT	CGT
YML007W.AAAAATCGT-chrXIII;253762;253783-WT	0	0	0	0	6.63591	67.7081	185.599	75.3563	145.849	148.582	0.981605	1.29212	1.31634	AAAAATCGT	WT	AAA	AAT	CGT
YML007W.AAAAGAAAA-chrXIII;253762;253783-AAG	0	0	0	0	0	5.91624	54.7278	14.1759	79.4548	47.8361	1.66098	1.32124	0.795456	AAAAGAAAA	AAG	AAA	AGA	AAA
YML007W.AAAAGAAAA-chrXIII;253762;253783-WT	0	0	0	0	2.84396	35.4975	107.869	36.559	70.7475	98.5713	0.717729	1.29309	1.80164	AAAAGAAAA	WT	AAA	AGA	AAA
YML007W.AAAAGAAAC-chrXIII;253762;253783-AAG	0	0	0	0	91.9547	54.5609	16.6563	0.746102	70.7475	65.9558	1.07265	1.03506	0.964953	AAAAGAAAC	AAG	AAA	AGA	AAC
YML007W.AAAAGAAAC-chrXIII;253762;253783-WT	0	0	0.85313	0	20.8557	114.381	99.1446	12.6837	85.9854	72.4789	1.18635	1.1965	1.00855	AAAAGAAAC	WT	AAA	AGA	AAC
YML007W.AAAAGAAAG-chrXIII;253762;253783-AAG	0	0	0	0	3.79195	17.7487	100.731	28.3519	85.9854	72.4789	1.18635	1.30356	1.09879	AAAAGAAAG	AAG	AAA	AGA	AAG
YML007W.AAAAGAAAG-chrXIII;253762;253783-WT	0	0	0	0	0	19.7208	235.568	107.439	152.379	139.159	1.095	1.33578	1.2199	AAAAGAAAG	WT	AAA	AGA	AAG
YML007W.AAAAGAAAT-chrXIII;253762;253783-AAG	0	0	0	0	0	54.5609	140.389	24.6214	111.019	79.002	1.40527	1.28039	0.911138	AAAAGAAAT	AAG	AAA	AGA	AAT
YML007W.AAAAGAAAT-chrXIII;253762;253783-WT	0	6.62767	2.55939	0	0	29.5812	99.1446	43.2739	90.3391	125.388	0.720473	1.25361	1.73999	AAAAGAAAT	WT	AAA	AGA	AAT
YML007W.AAAAGAAGA-chrXIII;253762;253783-AAG	0	0	0	0	1.89597	55.8756	135.63	37.3051	113.196	103.645	1.09215	1.28291	1.17466	AAAAGAAGA	AAG	AAA	AGA	AGA
YML007W.AAAAGAAGA-chrXIII;253762;253783-WT	0	0	0	0	2.84396	0.65736	81.6951	55.9577	72.9243	75.378	0.967447	1.34689	1.39221	AAAAGAAGA	WT	AAA	AGA	AGA
YML007W.AAAAGAAGC-chrXIII;253762;253783-AAG	0	0	0	0	26.5436	70.9949	78.5225	9.69933	88.1622	66.6806	1.32216	1.19253	0.901961	AAAAGAAGC	AAG	AAA	AGA	AGC
YML007W.AAAAGAAGC-chrXIII;253762;253783-WT	0	0	0	0	0	9.20305	68.2115	23.1292	65.3053	68.1302	0.958538	1.3224	1.3796	AAAAGAAGC	WT	AAA	AGA	AGC
YML007W.AAAAGAAGG-chrXIII;253762;253783-AAG	0	0.662767	0.85313	0	0	63.764	74.5567	17.9064	99.0464	92.0482	1.07603	1.2397	1.1521	AAAAGAAGG	AAG	AAA	AGA	AGG
YML007W.AAAAGAAGG-chrXIII;253762;253783-WT	0	0	0	2	9.47987	63.1066	121.353	83.5634	193.739	152.93	1.26684	1.28373	1.01333	AAAAGAAGG	WT	AAA	AGA	AGG
YML007W.AAAAGAAGT-chrXIII;253762;253783-AAG	0	0	0	0	8.53188	50.6168	266.501	50.7349	143.672	126.838	1.13272	1.29639	1.1445	AAAAGAAGT	AAG	AAA	AGA	AGT
YML007W.AAAAGAAGT-chrXIII;253762;253783-WT	0	0.662767	0	0	2.84396	5.91624	142.768	96.2472	132.788	109.443	1.2133	1.34252	1.1065	AAAAGAAGT	WT	AAA	AGA	AGT
YML007W.AAAAGACAA-chrXIII;253762;253783-AAG	0	0	0	0	0.947987	79.5406	84.0746	8.95322	77.278	70.3045	1.09919	1.23083	1.11976	AAAAGACAA	AAG	AAA	AGA	CAA
YML007W.AAAAGACAA-chrXIII;253762;253783-WT	0	0	0	0	0.947987	5.25888	144.355	35.8129	168.705	126.113	1.33773	1.32967	0.993973	AAAAGACAA	WT	AAA	AGA	CAA
YML007W.AAAAGACAC-chrXIII;253762;253783-AAG	0	0	0	0	27.4916	61.1345	16.6563	2.98441	83.8085	60.8823	1.37657	1.11052	0.80673	AAAAGACAC	AAG	AAA	AGA	CAC
YML007W.AAAAGACAC-chrXIII;253762;253783-WT	0	0	0	0	18.9597	159.081	150.7	49.9888	133.876	110.168	1.2152	1.22835	1.01082	AAAAGACAC	WT	AAA	AGA	CAC
YML007W.AAAAGACAG-chrXIII;253762;253783-AAG	0	0	0	0	0	49.302	88.0404	29.098	120.815	86.2499	1.40075	1.27649	0.911289	AAAAGACAG	AAG	AAA	AGA	CAG
YML007W.AAAAGACAG-chrXIII;253762;253783-WT	0	0	0	0	0	15.7767	91.213	28.3519	59.8632	61.6071	0.971694	1.31554	1.35386	AAAAGACAG	WT	AAA	AGA	CAG
YML007W.AAAAGACAT-chrXIII;253762;253783-AAG	0	0	0	0	1.89597	99.2614	97.5583	18.6526	142.583	112.342	1.26919	1.23299	0.971481	AAAAGACAT	AAG	AAA	AGA	CAT
YML007W.AAAAGACAT-chrXIII;253762;253783-WT	0	5.30213	0.85313	0	0	57.8477	90.4199	58.196	120.815	129.737	0.931228	1.25751	1.35038	AAAAGACAT	WT	AAA	AGA	CAT
YML007W.AAAAGACGA-chrXIII;253762;253783-AAG	0	1.32553	0	0	6.63591	40.7563	53.9347	15.6681	42.4485	57.2583	0.74135	1.22805	1.6565	AAAAGACGA	AAG	AAA	AGA	CGA
YML007W.AAAAGACGA-chrXIII;253762;253783-WT	0.494087	0	0	0	0.947987	38.7843	115.801	52.2271	126.257	127.563	0.989763	1.30051	1.31396	AAAAGACGA	WT	AAA	AGA	CGA
YML007W.AAAAGACGC-chrXIII;253762;253783-AAG	0	0	0	0	33.1795	50.6168	45.2099	3.73051	94.6927	96.3969	0.982321	1.14878	1.16945	AAAAGACGC	AAG	AAA	AGA	CGC
YML007W.AAAAGACGC-chrXIII;253762;253783-WT	0	10.6043	0.85313	0	4.73993	45.3579	26.1742	7.46102	25.0337	23.918	1.04665	1.07411	1.02624	AAAAGACGC	WT	AAA	AGA	CGC
YML007W.AAAAGACGG-chrXIII;253762;253783-AAG	1.48226	13.9181	0	1	5.68792	55.8756	75.3499	7.46102	54.4211	61.6071	0.883358	1.12362	1.27198	AAAAGACGG	AAG	AAA	AGA	CGG
YML007W.AAAAGACGG-chrXIII;253762;253783-WT	8.39948	11.267	0	0	6.63591	71.6523	88.8335	28.3519	111.019	98.5713	1.12628	1.14197	1.01393	AAAAGACGG	WT	AAA	AGA	CGG
YML007W.AAAAGACGT-chrXIII;253762;253783-AAG	0	1.32553	0	1	13.2718	87.4289	138.009	7.46102	158.91	132.636	1.19809	1.22257	1.02044	AAAAGACGT	AAG	AAA	AGA	CGT
YML007W.AAAAGACGT-chrXIII;253762;253783-WT	0	0	0	12	8.53188	104.52	53.9347	34.3207	117.55	126.838	0.926769	1.18319	1.27668	AAAAGACGT	WT	AAA	AGA	CGT
YML007W.AAAAGCAAA-chrXIII;253762;253783-AAG	3.9527	6.62767	0	0	115.654	42.7284	29.3468	0.746102	87.0738	83.3507	1.04467	0.986438	0.94426	AAAAGCAAA	AAG	AAA	AGC	AAA
YML007W.AAAAGCAAA-chrXIII;253762;253783-WT	1.48226	0	0	0	6.63591	105.835	132.457	52.9732	183.943	155.105	1.18593	1.25024	1.05423	AAAAGCAAA	WT	AAA	AGC	AAA
YML007W.AAAAGCAAC-chrXIII;253762;253783-AAG	0	0	0	23	57.8272	25.6371	0.793157	0	45.7137	47.8361	0.955633	0.918256	0.960888	AAAAGCAAC	AAG	AAA	AGC	AAC
YML007W.AAAAGCAAC-chrXIII;253762;253783-WT	0	0	0	0	43.6074	115.038	38.8647	6.71492	129.522	94.9474	1.36415	1.12703	0.826176	AAAAGCAAC	WT	AAA	AGC	AAC
YML007W.AAAAGCAAG-chrXIII;253762;253783-AAG	0.988175	6.62767	1.70626	0	54.0352	142.647	57.9004	0	127.345	122.489	1.03964	1.09218	1.05053	AAAAGCAAG	AAG	AAA	AGC	AAG
YML007W.AAAAGCAAG-chrXIII;253762;253783-WT	0	0.662767	0	0	0	28.9239	103.11	67.8953	107.754	115.241	0.935027	1.31776	1.40933	AAAAGCAAG	WT	AAA	AGC	AAG
YML007W.AAAAGCAAT-chrXIII;253762;253783-AAG	2.96452	8.61597	4.26565	7	9.47987	164.997	80.1088	11.1915	206.8	176.124	1.17418	1.11902	0.953023	AAAAGCAAT	AAG	AAA	AGC	AAT
YML007W.AAAAGCAAT-chrXIII;253762;253783-WT	0.494087	0	5.11878	2	12.3238	95.9746	152.286	38.0512	112.108	143.508	0.781192	1.23166	1.57664	AAAAGCAAT	WT	AAA	AGC	AAT
YML007W.AAAAGCAGA-chrXIII;253762;253783-AAG	0.988175	0.662767	0	0	75.8389	175.515	95.1788	13.4298	166.529	129.737	1.28358	1.13883	0.88723	AAAAGCAGA	AAG	AAA	AGC	AGA
YML007W.AAAAGCAGA-chrXIII;253762;253783-WT	0	0	0	0	0	6.5736	98.3514	53.7193	96.8696	106.544	0.909198	1.34219	1.47623	AAAAGCAGA	WT	AAA	AGC	AGA
YML007W.AAAAGCAGC-chrXIII;253762;253783-AAG	0	0	0	3	110.914	46.6726	19.0358	0	79.4548	71.0293	1.11862	1.01602	0.908283	AAAAGCAGC	AAG	AAA	AGC	AGC
YML007W.AAAAGCAGC-chrXIII;253762;253783-WT	0	0	0	3	5.68792	164.997	80.902	26.8597	87.0738	106.544	0.817257	1.19632	1.46382	AAAAGCAGC	WT	AAA	AGC	AGC
YML007W.AAAAGCAGG-chrXIII;253762;253783-AAG	17.7871	39.1032	2.55939	0	14.2198	82.8274	55.521	0.746102	114.284	84.8003	1.34769	0.883767	0.655766	AAAAGCAGG	AAG	AAA	AGC	AGG
YML007W.AAAAGCAGG-chrXIII;253762;253783-WT	0	0.662767	0	0	0	15.1193	222.084	95.5011	169.794	121.765	1.39444	1.33439	0.95693	AAAAGCAGG	WT	AAA	AGC	AGG
YML007W.AAAAGCAGT-chrXIII;253762;253783-AAG	40.0211	21.8713	3.41252	0	0	102.548	97.5583	5.22271	112.108	117.416	0.954791	0.951018	0.996049	AAAAGCAGT	AAG	AAA	AGC	AGT
YML007W.AAAAGCAGT-chrXIII;253762;253783-WT	0	0	0	0	0	23.0076	157.838	117.884	161.087	126.838	1.27002	1.34011	1.05519	AAAAGCAGT	WT	AAA	AGC	AGT
YML007W.AAAAGCCAA-chrXIII;253762;253783-AAG	2.47044	0	4.26565	0	31.2836	34.1827	0.793157	14.1759	55.5095	52.1848	1.06371	1.03691	0.974806	AAAAGCCAA	AAG	AAA	AGC	CAA
YML007W.AAAAGCCAA-chrXIII;253762;253783-WT	0	0	0.85313	0	0	17.0914	114.215	46.2583	99.0464	82.6259	1.19873	1.31997	1.10114	AAAAGCCAA	WT	AAA	AGC	CAA
YML007W.AAAAGCCAC-chrXIII;253762;253783-AAG	9.88175	0.662767	0	9	96.6946	46.6726	0	0	65.3053	74.6533	0.874782	0.911807	1.04232	AAAAGCCAC	AAG	AAA	AGC	CAC
YML007W.AAAAGCCAC-chrXIII;253762;253783-WT	4.44679	4.63937	0.85313	0	0	111.751	126.905	35.0668	101.223	119.59	0.846418	1.21049	1.43013	AAAAGCCAC	WT	AAA	AGC	CAC
YML007W.AAAAGCCAG-chrXIII;253762;253783-AAG	0	0	5.11878	0	91.0067	85.4569	23.0015	0.746102	74.0127	55.084	1.34363	1.04229	0.775727	AAAAGCCAG	AAG	AAA	AGC	CAG
YML007W.AAAAGCCAG-chrXIII;253762;253783-WT	0	0	0	0	0	76.9112	88.0404	37.3051	91.4275	75.378	1.21292	1.26055	1.03927	AAAAGCCAG	WT	AAA	AGC	CAG
YML007W.AAAAGCCAT-chrXIII;253762;253783-AAG	0	0	0	19	228.465	109.122	27.7605	0.746102	144.76	145.683	0.993668	0.999069	1.00543	AAAAGCCAT	AAG	AAA	AGC	CAT
YML007W.AAAAGCCAT-chrXIII;253762;253783-WT	0	0	0	0	0	55.8756	91.213	35.8129	97.958	79.002	1.23994	1.27652	1.0295	AAAAGCCAT	WT	AAA	AGC	CAT
YML007W.AAAAGCCGA-chrXIII;253762;253783-AAG	0	0	0	3	36.0235	85.4569	26.9673	7.46102	129.522	147.857	0.875997	1.11561	1.27353	AAAAGCCGA	AAG	AAA	AGC	CGA
YML007W.AAAAGCCGA-chrXIII;253762;253783-WT	0	0	0	0	0	8.54569	52.3483	13.4298	39.1832	40.5882	0.965385	1.31327	1.36036	AAAAGCCGA	WT	AAA	AGC	CGA
YML007W.AAAAGCCGC-chrXIII;253762;253783-AAG	0	0	0	37	93.8507	39.4416	11.8974	0.746102	56.598	53.6344	1.05526	0.941654	0.892348	AAAAGCCGC	AAG	AAA	AGC	CGC
YML007W.AAAAGCCGC-chrXIII;253762;253783-WT	0	0	0	0	6.63591	38.7843	73.7636	18.6526	76.1896	78.2772	0.97333	1.25713	1.29157	AAAAGCCGC	WT	AAA	AGC	CGC
YML007W.AAAAGCCGG-chrXIII;253762;253783-AAG	0	0	0	18	71.099	69.0229	39.6578	2.23831	102.312	88.4243	1.15705	1.05307	0.910126	AAAAGCCGG	AAG	AAA	AGC	CGG
YML007W.AAAAGCCGG-chrXIII;253762;253783-WT	0	0.662767	0	0	0.947987	27.6091	196.703	32.8285	107.754	92.0482	1.17062	1.30565	1.11535	AAAAGCCGG	WT	AAA	AGC	CGG
YML007W.AAAAGCCGT-chrXIII;253762;253783-AAG	0	0	0	6	88.1628	94.0025	15.8631	0	138.23	137.71	1.00377	1.03963	1.03572	AAAAGCCGT	AAG	AAA	AGC	CGT
YML007W.AAAAGCCGT-chrXIII;253762;253783-WT	0	0	0	0	0	65.736	122.146	25.3675	88.1622	88.4243	0.997037	1.26905	1.27283	AAAAGCCGT	WT	AAA	AGC	CGT
YML007W.AAAAGGAAA-chrXIII;253762;253783-AAG	0.494087	0	0	0	0.947987	135.416	80.1088	29.098	139.318	115.241	1.20892	1.2165	1.00627	AAAAGGAAA	AAG	AAA	AGG	AAA
YML007W.AAAAGGAAA-chrXIII;253762;253783-WT	0	0	0	0	0	10.5178	113.421	65.657	94.6927	92.0482	1.02873	1.34007	1.30265	AAAAGGAAA	WT	AAA	AGG	AAA
YML007W.AAAAGGAAC-chrXIII;253762;253783-AAG	0	0	0.85313	0	70.151	110.437	20.6221	0	115.373	124.664	0.925472	1.07158	1.15787	AAAAGGAAC	AAG	AAA	AGG	AAC
YML007W.AAAAGGAAC-chrXIII;253762;253783-WT	0	0	0	0	0	51.2741	95.972	32.0824	95.7812	89.8738	1.06573	1.27892	1.20004	AAAAGGAAC	WT	AAA	AGG	AAC
YML007W.AAAAGGAAG-chrXIII;253762;253783-AAG	8.39948	17.8947	0.85313	11	3.79195	116.353	225.256	17.9064	137.141	106.544	1.28718	1.1632	0.903684	AAAAGGAAG	AAG	AAA	AGG	AAG
YML007W.AAAAGGAAG-chrXIII;253762;253783-WT	0	0	0	1	3.79195	32.2107	240.326	133.552	192.651	194.968	0.988114	1.32834	1.34432	AAAAGGAAG	WT	AAA	AGG	AAG
YML007W.AAAAGGAAT-chrXIII;253762;253783-AAG	0	0.662767	0	1	10.4279	89.401	66.6252	18.6526	107.754	89.149	1.20869	1.20374	0.995902	AAAAGGAAT	AAG	AAA	AGG	AAT
YML007W.AAAAGGAAT-chrXIII;253762;253783-WT	0	0.662767	0	0	3.79195	92.0305	245.879	97.7394	182.855	176.849	1.03396	1.29304	1.25057	AAAAGGAAT	WT	AAA	AGG	AAT
YML007W.AAAAGGAGA-chrXIII;253762;253783-AAG	0	0.662767	0	1	11.3758	106.492	100.731	11.9376	103.4	99.2961	1.04133	1.20757	1.15964	AAAAGGAGA	AAG	AAA	AGG	AGA
YML007W.AAAAGGAGA-chrXIII;253762;253783-WT	14.3285	27.8362	0.85313	1	21.8037	3.2868	148.32	108.185	156.733	118.141	1.32666	1.16106	0.875171	AAAAGGAGA	WT	AAA	AGG	AGA
YML007W.AAAAGGAGC-chrXIII;253762;253783-AAG	0	0	0	3	82.4748	114.381	42.0373	14.1759	100.135	103.645	0.966135	1.10219	1.14082	AAAAGGAGC	AAG	AAA	AGG	AGC
YML007W.AAAAGGAGC-chrXIII;253762;253783-WT	0	0.662767	4.26565	1	0	57.1904	187.185	59.6882	150.202	117.416	1.27923	1.28366	1.00346	AAAAGGAGC	WT	AAA	AGG	AGC
YML007W.AAAAGGAGG-chrXIII;253762;253783-AAG	0	0	0	0	95.7467	202.467	57.1073	8.95322	213.331	165.252	1.29094	1.10854	0.858707	AAAAGGAGG	AAG	AAA	AGG	AGG
YML007W.AAAAGGAGG-chrXIII;253762;253783-WT	0	0	7.67817	0	6.63591	155.794	409.269	70.8797	271.017	234.832	1.15409	1.26752	1.09829	AAAAGGAGG	WT	AAA	AGG	AGG
YML007W.AAAAGGAGT-chrXIII;253762;253783-AAG	0.988175	7.29043	1.70626	0	10.4279	247.168	205.428	17.9064	232.922	204.39	1.1396	1.19129	1.04536	AAAAGGAGT	AAG	AAA	AGG	AGT
YML007W.AAAAGGAGT-chrXIII;253762;253783-WT	0	0	0	0	27.4916	52.5888	204.634	46.2583	134.964	113.067	1.19367	1.26841	1.06261	AAAAGGAGT	WT	AAA	AGG	AGT
YML007W.AAAAGGCAA-chrXIII;253762;253783-AAG	0.494087	0	0.85313	8	206.661	110.437	28.5536	5.22271	155.644	142.059	1.09563	1.01752	0.928707	AAAAGGCAA	AAG	AAA	AGG	CAA
YML007W.AAAAGGCAA-chrXIII;253762;253783-WT	0.988175	3.9766	3.41252	1	36.0235	147.906	180.84	44.7661	179.59	182.647	0.983262	1.20257	1.22304	AAAAGGCAA	WT	AAA	AGG	CAA
YML007W.AAAAGGCAC-chrXIII;253762;253783-AAG	0	0	0	10	109.966	55.8756	32.5194	0	112.108	110.168	1.01761	1.02838	1.01059	AAAAGGCAC	AAG	AAA	AGG	CAC
YML007W.AAAAGGCAC-chrXIII;253762;253783-WT	0	0	1.70626	9	0	75.5965	123.732	54.4655	116.461	95.6721	1.21729	1.2529	1.02925	AAAAGGCAC	WT	AAA	AGG	CAC
YML007W.AAAAGGCAG-chrXIII;253762;253783-AAG	0	0.662767	0	3	146.938	232.706	34.8989	2.23831	174.148	175.399	0.992866	1.06686	1.07453	AAAAGGCAG	AAG	AAA	AGG	CAG
YML007W.AAAAGGCAG-chrXIII;253762;253783-WT	0	0.662767	10.2376	0	0	107.807	159.424	67.8953	168.705	106.544	1.58344	1.24707	0.787573	AAAAGGCAG	WT	AAA	AGG	CAG
YML007W.AAAAGGCAT-chrXIII;253762;253783-AAG	0	0	29.0064	31	96.6946	184.718	78.5225	17.1603	157.821	166.701	0.94673	1.04682	1.10573	AAAAGGCAT	AAG	AAA	AGG	CAT
YML007W.AAAAGGCAT-chrXIII;253762;253783-WT	0	0	0	0	17.0638	109.122	308.538	78.3407	193.739	189.895	1.02025	1.27823	1.25287	AAAAGGCAT	WT	AAA	AGG	CAT
YML007W.AAAAGGCGA-chrXIII;253762;253783-AAG	0	0	0	0	83.4228	165.655	57.9004	5.96882	156.733	140.609	1.11467	1.11189	0.997501	AAAAGGCGA	AAG	AAA	AGG	CGA
YML007W.AAAAGGCGA-chrXIII;253762;253783-WT	0	0.662767	4.26565	0	0.947987	67.0508	197.496	57.4499	139.318	171.05	0.814486	1.27993	1.57145	AAAAGGCGA	WT	AAA	AGG	CGA
YML007W.AAAAGGCGC-chrXIII;253762;253783-AAG	0	0.662767	0	13	41.7114	106.492	18.2426	0.746102	143.672	136.26	1.05439	1.06021	1.00552	AAAAGGCGC	AAG	AAA	AGG	CGC
YML007W.AAAAGGCGC-chrXIII;253762;253783-WT	0	0	1.70626	0	9.47987	146.591	132.457	29.8441	101.223	126.113	0.802638	1.22055	1.52068	AAAAGGCGC	WT	AAA	AGG	CGC
YML007W.AAAAGGCGG-chrXIII;253762;253783-AAG	0	0	0.85313	3	191.493	98.6041	34.1057	2.98441	131.699	155.105	0.849097	1.0273	1.20987	AAAAGGCGG	AAG	AAA	AGG	CGG
YML007W.AAAAGGCGG-chrXIII;253762;253783-WT	11.8581	1.32553	2.55939	5	30.3356	235.992	156.252	22.3831	175.236	200.042	0.875997	1.14962	1.31236	AAAAGGCGG	WT	AAA	AGG	CGG
YML007W.AAAAGGCGT-chrXIII;253762;253783-AAG	2.47044	1.32553	1.70626	7	73.943	154.48	18.2426	23.1292	141.495	120.315	1.17604	1.07715	0.915912	AAAAGGCGT	AAG	AAA	AGG	CGT
YML007W.AAAAGGCGT-chrXIII;253762;253783-WT	0	0	0	1	0.947987	155.137	281.571	32.8285	124.08	161.628	0.76769	1.25825	1.63901	AAAAGGCGT	WT	AAA	AGG	CGT
YML007W.AAAAGTAAA-chrXIII;253762;253783-AAG	4.94087	0.662767	0	0	1.89597	113.723	180.047	38.0512	156.733	141.334	1.10895	1.23996	1.11813	AAAAGTAAA	AAG	AAA	AGT	AAA
YML007W.AAAAGTAAA-chrXIII;253762;253783-WT	0	0	0	0	0	52.5888	278.398	144.744	218.773	222.51	0.983204	1.32527	1.34791	AAAAGTAAA	WT	AAA	AGT	AAA
YML007W.AAAAGTAAC-chrXIII;253762;253783-AAG	3.9527	1.32553	0	0	18.9597	32.2107	47.5894	2.98441	76.1896	56.5335	1.34769	1.13146	0.839555	AAAAGTAAC	AAG	AAA	AGT	AAC
YML007W.AAAAGTAAC-chrXIII;253762;253783-WT	0	0	0.85313	0	0	47.9873	37.2784	41.0356	96.8696	86.9747	1.11377	1.26766	1.13817	AAAAGTAAC	WT	AAA	AGT	AAC
YML007W.AAAAGTAAG-chrXIII;253762;253783-AAG	0	0	0	0	0	71.6523	176.874	44.02	157.821	95.6721	1.6496	1.28456	0.778706	AAAAGTAAG	AAG	AAA	AGT	AAG
YML007W.AAAAGTAAG-chrXIII;253762;253783-WT	1.97635	1.9883	5.11878	0	0	38.1269	198.289	136.537	205.712	211.638	0.971997	1.3077	1.34538	AAAAGTAAG	WT	AAA	AGT	AAG
YML007W.AAAAGTAAT-chrXIII;253762;253783-AAG	0	0	0	0	13.2718	72.967	185.599	35.0668	150.202	108.718	1.38157	1.26587	0.916251	AAAAGTAAT	AAG	AAA	AGT	AAT
YML007W.AAAAGTAAT-chrXIII;253762;253783-WT	0	0.662767	2.55939	0	0	76.9112	165.77	93.2628	119.726	119.59	1.00114	1.29047	1.289	AAAAGTAAT	WT	AAA	AGT	AAT
YML007W.AAAAGTAGA-chrXIII;253762;253783-AAG	0	0	0	0	0	42.0711	97.5583	16.4142	70.7475	72.4789	0.976111	1.27554	1.30676	AAAAGTAGA	AAG	AAA	AGT	AGA
YML007W.AAAAGTAGA-chrXIII;253762;253783-WT	0	0	0	3	0	28.2665	186.392	90.2784	146.937	129.012	1.13894	1.3215	1.16029	AAAAGTAGA	WT	AAA	AGT	AGA
YML007W.AAAAGTAGC-chrXIII;253762;253783-AAG	0	0	0	0	41.7114	92.0305	95.972	6.71492	89.2506	82.6259	1.08018	1.1759	1.08862	AAAAGTAGC	AAG	AAA	AGT	AGC
YML007W.AAAAGTAGC-chrXIII;253762;253783-WT	0	0	0	0	0	35.4975	116.594	55.2116	99.0464	92.0482	1.07603	1.30972	1.21718	AAAAGTAGC	WT	AAA	AGT	AGC
YML007W.AAAAGTAGG-chrXIII;253762;253783-AAG	0.494087	0.662767	0	1	2.84396	160.396	243.499	52.9732	217.684	182.647	1.19183	1.25397	1.05213	AAAAGTAGG	AAG	AAA	AGT	AGG
YML007W.AAAAGTAGG-chrXIII;253762;253783-WT	0	0	0	0	0	36.1548	337.092	82.8173	251.426	243.529	1.03243	1.32049	1.27902	AAAAGTAGG	WT	AAA	AGT	AGG
YML007W.AAAAGTAGT-chrXIII;253762;253783-AAG	0.494087	0	0	9	10.4279	224.16	222.084	35.8129	218.773	163.078	1.34153	1.21574	0.906233	AAAAGTAGT	AAG	AAA	AGT	AGT
YML007W.AAAAGTAGT-chrXIII;253762;253783-WT	6.91722	4.63937	0	0	45.5034	24.9797	153.872	91.7706	197.004	166.701	1.18178	1.23222	1.04268	AAAAGTAGT	WT	AAA	AGT	AGT
YML007W.AAAAGTCAA-chrXIII;253762;253783-AAG	0	0	0	1	103.331	188.005	49.1757	5.22271	145.849	150.031	0.972121	1.09476	1.12615	AAAAGTCAA	AAG	AAA	AGT	CAA
YML007W.AAAAGTCAA-chrXIII;253762;253783-WT	0.988175	0	0	0	0	3.94416	143.561	84.3095	122.992	123.939	0.992358	1.34377	1.35412	AAAAGTCAA	WT	AAA	AGT	CAA
YML007W.AAAAGTCAC-chrXIII;253762;253783-AAG	4.44679	2.65107	5.11878	0	190.545	113.723	38.8647	0.746102	125.169	131.912	0.948882	1.01028	1.06471	AAAAGTCAC	AAG	AAA	AGT	CAC
YML007W.AAAAGTCAC-chrXIII;253762;253783-WT	0	0	0	0	0	137.388	227.636	85.0556	153.468	144.233	1.06403	1.27596	1.19918	AAAAGTCAC	WT	AAA	AGT	CAC
YML007W.AAAAGTCAG-chrXIII;253762;253783-AAG	0	0	0.85313	0	41.7114	157.767	75.3499	13.4298	139.318	150.031	0.928593	1.15618	1.24509	AAAAGTCAG	AAG	AAA	AGT	CAG
YML007W.AAAAGTCAG-chrXIII;253762;253783-WT	0	0	0	0	0	45.3579	181.633	95.5011	153.468	143.508	1.0694	1.31852	1.23296	AAAAGTCAG	WT	AAA	AGT	CAG
YML007W.AAAAGTCAT-chrXIII;253762;253783-AAG	0	0	0	10	123.238	214.957	59.4868	3.73051	162.175	144.958	1.11877	1.08321	0.968212	AAAAGTCAT	AAG	AAA	AGT	CAT
YML007W.AAAAGTCAT-chrXIII;253762;253783-WT	0	0.662767	0	7	1.89597	17.0914	227.636	152.951	171.971	168.151	1.02272	1.33017	1.30063	AAAAGTCAT	WT	AAA	AGT	CAT
YML007W.AAAAGTCGA-chrXIII;253762;253783-AAG	2.47044	0	0	0	52.1393	143.305	46.7962	2.98441	143.672	119.59	1.20137	1.11051	0.924374	AAAAGTCGA	AAG	AAA	AGT	CGA
YML007W.AAAAGTCGA-chrXIII;253762;253783-WT	0	0	0	1	0	42.7284	218.118	111.169	192.651	151.481	1.27178	1.32212	1.03958	AAAAGTCGA	WT	AAA	AGT	CGA
YML007W.AAAAGTCGC-chrXIII;253762;253783-AAG	0	0	0	0	95.7467	28.2665	22.2084	2.23831	83.8085	71.7541	1.168	1.03175	0.883353	AAAAGTCGC	AAG	AAA	AGT	CGC
YML007W.AAAAGTCGC-chrXIII;253762;253783-WT	0	0	0	0	0	54.5609	57.1073	70.1336	153.468	127.563	1.20307	1.2947	1.07616	AAAAGTCGC	WT	AAA	AGT	CGC
YML007W.AAAAGTCGG-chrXIII;253762;253783-AAG	0	0	0	0	89.1108	224.817	52.3483	17.1603	165.44	150.756	1.0974	1.11613	1.01706	AAAAGTCGG	AAG	AAA	AGT	CGG
YML007W.AAAAGTCGG-chrXIII;253762;253783-WT	0.494087	0	0	0	1.89597	75.5965	245.879	102.962	157.821	158.004	0.998843	1.30307	1.30458	AAAAGTCGG	WT	AAA	AGT	CGG
YML007W.AAAAGTCGT-chrXIII;253762;253783-AAG	2.96452	5.9649	5.11878	2	103.331	54.5609	36.4852	2.98441	126.257	101.47	1.24427	1.00342	0.806433	AAAAGTCGT	AAG	AAA	AGT	CGT
YML007W.AAAAGTCGT-chrXIII;253762;253783-WT	0	0	0	0	0	44.7005	165.77	88.7861	178.501	150.756	1.18404	1.31683	1.11215	AAAAGTCGT	WT	AAA	AGT	CGT
YML007W.AAACAAAAA-chrXIII;253762;253783-AAG	0	0	0	1	66.3591	157.109	57.1073	8.20712	77.278	76.8276	1.00586	1.1225	1.11595	AAACAAAAA	AAG	AAA	CAA	AAA
YML007W.AAACAAAAA-chrXIII;253762;253783-WT	0	0	0	0	32.2315	72.3097	62.6594	14.922	75.1011	71.7541	1.04665	1.17895	1.1264	AAACAAAAA	WT	AAA	CAA	AAA
YML007W.AAACAAAAC-chrXIII;253762;253783-AAG	3.9527	6.62767	0	19	107.123	32.868	0.793157	7.46102	54.4211	81.1764	0.670406	0.908226	1.35474	AAACAAAAC	AAG	AAA	CAA	AAC
YML007W.AAACAAAAC-chrXIII;253762;253783-WT	0	0	0	5	103.331	124.898	42.0373	3.73051	107.754	109.443	0.984564	1.07522	1.09208	AAACAAAAC	WT	AAA	CAA	AAC
YML007W.AAACAAAAG-chrXIII;253762;253783-AAG	0	0	0	0	51.1913	69.6802	23.7947	2.23831	101.223	69.5797	1.45478	1.0906	0.749669	AAACAAAAG	AAG	AAA	CAA	AAG
YML007W.AAACAAAAG-chrXIII;253762;253783-WT	0	0	0	0	13.2718	147.249	86.4541	8.95322	90.3391	114.517	0.788873	1.18785	1.50576	AAACAAAAG	WT	AAA	CAA	AAG
YML007W.AAACAAAAT-chrXIII;253762;253783-AAG	0	0	0	0	34.1275	28.2665	14.2768	1.4922	74.0127	48.5609	1.52412	1.07911	0.70802	AAACAAAAT	AAG	AAA	CAA	AAT
YML007W.AAACAAAAT-chrXIII;253762;253783-WT	0	0	0	0	75.8389	143.305	66.6252	6.71492	129.522	104.37	1.241	1.12295	0.904878	AAACAAAAT	WT	AAA	CAA	AAT
YML007W.AAACAAAGA-chrXIII;253762;253783-AAG	8.39948	26.5107	0.85313	0	80.5789	103.863	23.7947	8.95322	82.7201	82.6259	1.00114	0.948737	0.947657	AAACAAAGA	AAG	AAA	CAA	AGA
YML007W.AAACAAAGA-chrXIII;253762;253783-WT	0	0	0	0	0	79.5406	103.904	7.46102	81.6317	88.4243	0.923182	1.24019	1.34338	AAACAAAGA	WT	AAA	CAA	AGA
YML007W.AAACAAAGC-chrXIII;253762;253783-AAG	0	0.662767	0	1	126.082	55.2183	6.34525	2.98441	63.1285	65.231	0.967768	1.00073	1.03406	AAACAAAGC	AAG	AAA	CAA	AGC
YML007W.AAACAAAGC-chrXIII;253762;253783-WT	0	0	0	4	54.0352	10.5178	16.6563	4.47661	35.9179	44.9369	0.799297	1.03618	1.29637	AAACAAAGC	WT	AAA	CAA	AGC
YML007W.AAACAAAGG-chrXIII;253762;253783-AAG	1.48226	0	0	0	87.2148	152.508	42.0373	4.47661	111.019	118.141	0.93972	1.09058	1.16053	AAACAAAGG	AAG	AAA	CAA	AGG
YML007W.AAACAAAGG-chrXIII;253762;253783-WT	0	1.32553	0	2	28.4396	198.523	78.5225	11.1915	126.257	126.838	0.995419	1.15538	1.16069	AAACAAAGG	WT	AAA	CAA	AGG
YML007W.AAACAAAGT-chrXIII;253762;253783-AAG	0	0	0	4	65.4111	59.8198	34.8989	0	82.7201	59.4327	1.39183	1.07535	0.772617	AAACAAAGT	AAG	AAA	CAA	AGT
YML007W.AAACAAAGT-chrXIII;253762;253783-WT	0.494087	1.32553	0.85313	4	72.995	152.508	70.5909	7.46102	130.611	129.012	1.01239	1.11398	1.10035	AAACAAAGT	WT	AAA	CAA	AGT
YML007W.AAACAACAA-chrXIII;253762;253783-AAG	0	0	0	34	92.9027	10.5178	4.75894	0	96.8696	86.9747	1.11377	0.890151	0.799225	AAACAACAA	AAG	AAA	CAA	CAA
YML007W.AAACAACAA-chrXIII;253762;253783-WT	0	0.662767	0	0	49.2953	135.416	19.8289	7.46102	94.6927	93.4978	1.01278	1.10176	1.08785	AAACAACAA	WT	AAA	CAA	CAA
YML007W.AAACAACAC-chrXIII;253762;253783-AAG	0	0	9.38443	109	64.4631	13.1472	0.793157	0	85.9854	89.8738	0.956734	0.765808	0.800439	AAACAACAC	AAG	AAA	CAA	CAC
YML007W.AAACAACAC-chrXIII;253762;253783-WT	0	0	0	48	71.099	50.6168	15.07	0	71.8359	73.9285	0.971694	0.941118	0.968533	AAACAACAC	WT	AAA	CAA	CAC
YML007W.AAACAACAG-chrXIII;253762;253783-AAG	0	0	0	29	151.678	17.0914	15.07	0	88.1622	89.8738	0.980955	0.93472	0.952867	AAACAACAG	AAG	AAA	CAA	CAG
YML007W.AAACAACAG-chrXIII;253762;253783-WT	1.48226	1.9883	5.11878	1	60.6712	132.129	69.0046	10.4454	119.726	111.617	1.07265	1.11227	1.03694	AAACAACAG	WT	AAA	CAA	CAG
YML007W.AAACAACAT-chrXIII;253762;253783-AAG	8.39948	2.65107	1.70626	71	182.961	63.764	0	0.746102	138.23	125.388	1.10241	0.876302	0.794896	AAACAACAT	AAG	AAA	CAA	CAT
YML007W.AAACAACAT-chrXIII;253762;253783-WT	0.988175	0	0	27	118.498	85.4569	43.6236	0	125.169	105.094	1.19101	1.02003	0.856444	AAACAACAT	WT	AAA	CAA	CAT
YML007W.AAACAACGA-chrXIII;253762;253783-AAG	0.494087	1.9883	0.85313	44	140.302	0.65736	7.93157	0	74.0127	57.9831	1.27645	0.871341	0.682627	AAACAACGA	AAG	AAA	CAA	CGA
YML007W.AAACAACGA-chrXIII;253762;253783-WT	0	0	0	11	149.782	57.8477	16.6563	3.73051	87.0738	89.8738	0.968845	0.997768	1.02985	AAACAACGA	WT	AAA	CAA	CGA
YML007W.AAACAACGC-chrXIII;253762;253783-AAG	0	0	1.70626	109	67.3071	7.23097	15.8631	0	76.1896	89.149	0.854631	0.811677	0.94974	AAACAACGC	AAG	AAA	CAA	CGC
YML007W.AAACAACGC-chrXIII;253762;253783-WT	0	0	0	21	103.331	32.868	0.793157	0	53.3327	67.4054	0.791223	0.934268	1.18079	AAACAACGC	WT	AAA	CAA	CGC
YML007W.AAACAACGG-chrXIII;253762;253783-AAG	0	0	0	52	103.331	32.2107	10.311	0	85.9854	90.5986	0.94908	0.907667	0.956365	AAACAACGG	AAG	AAA	CAA	CGG
YML007W.AAACAACGG-chrXIII;253762;253783-WT	0	0	0	22	137.458	130.157	38.0715	6.71492	102.312	108.718	0.941071	1.03957	1.10467	AAACAACGG	WT	AAA	CAA	CGG
YML007W.AAACAACGT-chrXIII;253762;253783-AAG	0	0	0.85313	151	162.106	32.2107	5.5521	2.23831	151.291	155.105	0.975409	0.835813	0.856885	AAACAACGT	AAG	AAA	CAA	CGT
YML007W.AAACAACGT-chrXIII;253762;253783-WT	0	0	0	16	192.441	74.9391	7.93157	10.4454	112.108	132.636	0.845224	0.989205	1.17035	AAACAACGT	WT	AAA	CAA	CGT
YML007W.AAACACAAA-chrXIII;253762;253783-AAG	0	0	0	16	78.6829	9.86041	20.6221	1.4922	53.3327	61.6071	0.865691	0.978575	1.1304	AAACACAAA	AAG	AAA	CAC	AAA
YML007W.AAACACAAA-chrXIII;253762;253783-WT	3.45861	0	0	0	30.3356	55.2183	8.72472	2.23831	63.1285	54.3592	1.16132	1.04893	0.903223	AAACACAAA	WT	AAA	CAC	AAA
YML007W.AAACACAAC-chrXIII;253762;253783-AAG	0	0	2.55939	95	116.602	0	80.902	2.98441	71.8359	69.5797	1.03243	0.947213	0.917464	AAACACAAC	AAG	AAA	CAC	AAC
YML007W.AAACACAAC-chrXIII;253762;253783-WT	0	0	0	8	55.9312	1.31472	0.793157	0	23.9453	26.8172	0.892908	0.904547	1.01303	AAACACAAC	WT	AAA	CAC	AAC
YML007W.AAACACAAG-chrXIII;253762;253783-AAG	0	0	0.85313	66	197.181	55.2183	12.6905	5.96882	134.964	150.756	0.89525	0.928247	1.03686	AAACACAAG	AAG	AAA	CAC	AAG
YML007W.AAACACAAG-chrXIII;253762;253783-WT	0	0	0	0	29.3876	83.4848	19.8289	0	71.8359	68.8549	1.04329	1.10781	1.06184	AAACACAAG	WT	AAA	CAC	AAG
YML007W.AAACACAAT-chrXIII;253762;253783-AAG	0	0	0.85313	26	102.383	52.5888	11.1042	0	122.992	105.094	1.1703	0.964336	0.82401	AAACACAAT	AAG	AAA	CAC	AAT
YML007W.AAACACAAT-chrXIII;253762;253783-WT	0	0	0	0	159.262	55.2183	7.13841	0.746102	58.7748	59.4327	0.988931	0.991312	1.00241	AAACACAAT	WT	AAA	CAC	AAT
YML007W.AAACACAGA-chrXIII;253762;253783-AAG	0	0	0	40	122.29	51.2741	3.96578	2.98441	82.7201	68.8549	1.20137	0.936899	0.77986	AAACACAGA	AAG	AAA	CAC	AGA
YML007W.AAACACAGA-chrXIII;253762;253783-WT	1.48226	1.32553	0	0	79.6309	112.409	54.7278	14.1759	112.108	94.9474	1.18073	1.10878	0.939059	AAACACAGA	WT	AAA	CAC	AGA
YML007W.AAACACAGC-chrXIII;253762;253783-AAG	0	0	0	26	150.73	69.0229	11.8974	2.23831	70.7475	54.3592	1.30148	0.974437	0.748714	AAACACAGC	AAG	AAA	CAC	AGC
YML007W.AAACACAGC-chrXIII;253762;253783-WT	0	0	0	2	50.2433	31.5533	0	0	74.0127	29.7163	2.49064	0.994861	0.39944	AAACACAGC	WT	AAA	CAC	AGC
YML007W.AAACACAGG-chrXIII;253762;253783-AAG	0	0	2.55939	29	160.21	49.302	11.1042	0	112.108	92.773	1.20841	0.947146	0.783798	AAACACAGG	AAG	AAA	CAC	AGG
YML007W.AAACACAGG-chrXIII;253762;253783-WT	0	0	2.55939	11	169.69	135.416	65.832	3.73051	120.815	138.435	0.872721	1.05585	1.20984	AAACACAGG	WT	AAA	CAC	AGG
YML007W.AAACACAGT-chrXIII;253762;253783-AAG	0	0	2.55939	21	168.742	67.7081	19.0358	8.20712	121.903	137.71	0.885218	0.989508	1.11781	AAACACAGT	AAG	AAA	CAC	AGT
YML007W.AAACACAGT-chrXIII;253762;253783-WT	0	0	0	5	107.123	53.9036	24.5879	3.73051	56.598	60.1575	0.94083	1.03405	1.09908	AAACACAGT	WT	AAA	CAC	AGT
YML007W.AAACACCAA-chrXIII;253762;253783-AAG	0	0	50.3346	108	8.53188	36.8122	2.37947	0	83.8085	78.2772	1.07066	0.701998	0.655667	AAACACCAA	AAG	AAA	CAC	CAA
YML007W.AAACACCAA-chrXIII;253762;253783-WT	0	0	0	3	93.8507	34.8401	28.5536	0	71.8359	52.9096	1.35771	1.03556	0.762726	AAACACCAA	WT	AAA	CAC	CAA
YML007W.AAACACCAC-chrXIII;253762;253783-AAG	0	0	18.7689	60	131.77	22.3503	0	2.23831	75.1011	71.7541	1.04665	0.842066	0.804537	AAACACCAC	AAG	AAA	CAC	CAC
YML007W.AAACACCAC-chrXIII;253762;253783-WT	0	0	0	4	32.2315	0.65736	1.58631	0	16.3263	13.0462	1.25142	0.920216	0.735335	AAACACCAC	WT	AAA	CAC	CAC
YML007W.AAACACCAG-chrXIII;253762;253783-AAG	3.45861	0	16.2095	110	132.718	15.1193	1.58631	0	93.6043	95.6721	0.978386	0.792664	0.810174	AAACACCAG	AAG	AAA	CAC	CAG
YML007W.AAACACCAG-chrXIII;253762;253783-WT	0	0	0	4	25.5956	89.401	6.34525	0.746102	79.4548	63.7814	1.24574	1.0783	0.865593	AAACACCAG	WT	AAA	CAC	CAG
YML007W.AAACACCAT-chrXIII;253762;253783-AAG	0	0	6.82504	97	123.238	21.0355	3.96578	1.4922	107.754	111.617	0.965385	0.834382	0.8643	AAACACCAT	AAG	AAA	CAC	CAT
YML007W.AAACACCAT-chrXIII;253762;253783-WT	0	1.9883	0	7	97.6426	123.584	17.4494	0	103.4	137.71	0.750855	1.03811	1.38257	AAACACCAT	WT	AAA	CAC	CAT
YML007W.AAACACCGA-chrXIII;253762;253783-AAG	0	0	0	50	81.5269	11.1751	0.793157	0.746102	80.5433	73.9285	1.08948	0.852288	0.782292	AAACACCGA	AAG	AAA	CAC	CGA
YML007W.AAACACCGA-chrXIII;253762;253783-WT	0	0	0	4	31.2836	37.4695	3.17263	3.73051	58.7748	65.9558	0.891124	1.04333	1.1708	AAACACCGA	WT	AAA	CAC	CGA
YML007W.AAACACCGC-chrXIII;253762;253783-AAG	0.494087	0	0	25	15.1678	0	0	0	37.0064	32.6155	1.13462	0.747034	0.658397	AAACACCGC	AAG	AAA	CAC	CGC
YML007W.AAACACCGC-chrXIII;253762;253783-WT	0	0	0	10	113.758	51.9315	7.93157	0	67.4822	86.2499	0.782403	0.985333	1.25937	AAACACCGC	WT	AAA	CAC	CGC
YML007W.AAACACCGG-chrXIII;253762;253783-AAG	0	0	4.26565	151	73.943	4.60152	0.793157	5.22271	122.992	122.489	1.0041	0.760379	0.757273	AAACACCGG	AAG	AAA	CAC	CGG
YML007W.AAACACCGG-chrXIII;253762;253783-WT	0	0	0	0	25.5956	43.3858	15.07	0	37.0064	37.689	0.981887	1.098	1.11825	AAACACCGG	WT	AAA	CAC	CGG
YML007W.AAACACCGT-chrXIII;253762;253783-AAG	0	0	0	34	54.0352	9.86041	3.17263	2.23831	44.6253	43.4873	1.02617	0.878359	0.855961	AAACACCGT	AAG	AAA	CAC	CGT
YML007W.AAACACCGT-chrXIII;253762;253783-WT	0	0	0	8	104.279	86.1142	19.8289	6.71492	111.019	100.746	1.10197	1.04149	0.945113	AAACACCGT	WT	AAA	CAC	CGT
YML007W.AAACAGAAA-chrXIII;253762;253783-AAG	0	0	0	2	0	45.3579	27.7605	2.98441	40.2716	53.6344	0.750855	1.19013	1.58504	AAACAGAAA	AAG	AAA	CAG	AAA
YML007W.AAACAGAAA-chrXIII;253762;253783-WT	0	0	0	0	18.0117	112.409	73.7636	8.95322	95.7812	78.2772	1.22362	1.18534	0.968722	AAACAGAAA	WT	AAA	CAG	AAA
YML007W.AAACAGAAC-chrXIII;253762;253783-AAG	0	0	0	27	67.3071	59.1624	19.0358	5.96882	97.958	112.342	0.87196	1.00827	1.15633	AAACAGAAC	AAG	AAA	CAG	AAC
YML007W.AAACAGAAC-chrXIII;253762;253783-WT	0	0	0	4	0	84.7995	26.1742	5.22271	43.5369	52.9096	0.822854	1.16051	1.41035	AAACAGAAC	WT	AAA	CAG	AAC
YML007W.AAACAGAAG-chrXIII;253762;253783-AAG	0	0	0	11	68.255	236.65	74.5567	9.69933	136.053	116.691	1.16592	1.11896	0.959724	AAACAGAAG	AAG	AAA	CAG	AAG
YML007W.AAACAGAAG-chrXIII;253762;253783-WT	0	0	0	0	3.79195	110.437	79.3157	7.46102	81.6317	89.8738	0.908292	1.2061	1.32788	AAACAGAAG	WT	AAA	CAG	AAG
YML007W.AAACAGAAT-chrXIII;253762;253783-AAG	0	0	0	0	30.3356	92.6878	38.0715	5.96882	120.815	125.388	0.963525	1.14144	1.18465	AAACAGAAT	AAG	AAA	CAG	AAT
YML007W.AAACAGAAT-chrXIII;253762;253783-WT	0.494087	0	0	4	39.8154	65.736	86.4541	5.96882	104.489	115.966	0.901026	1.16466	1.2926	AAACAGAAT	WT	AAA	CAG	AAT
YML007W.AAACAGAGA-chrXIII;253762;253783-AAG	0	0	0	0	46.4513	126.871	73.7636	5.22271	106.665	126.113	0.84579	1.14949	1.35908	AAACAGAGA	AAG	AAA	CAG	AGA
YML007W.AAACAGAGA-chrXIII;253762;253783-WT	0	0	0	0	27.4916	61.7919	161.011	33.5746	132.788	131.912	1.00664	1.24934	1.2411	AAACAGAGA	WT	AAA	CAG	AGA
YML007W.AAACAGAGC-chrXIII;253762;253783-AAG	0	0	0	9	104.279	159.739	22.2084	1.4922	95.7812	72.4789	1.3215	1.0554	0.798634	AAACAGAGC	AAG	AAA	CAG	AGC
YML007W.AAACAGAGC-chrXIII;253762;253783-WT	0	0.662767	0	0	4.73993	55.8756	56.3141	14.922	85.9854	52.9096	1.62514	1.226	0.754399	AAACAGAGC	WT	AAA	CAG	AGC
YML007W.AAACAGAGG-chrXIII;253762;253783-AAG	0	0	0	5	120.394	69.0229	14.2768	0	72.9243	70.3045	1.03726	1.01281	0.976427	AAACAGAGG	AAG	AAA	CAG	AGG
YML007W.AAACAGAGG-chrXIII;253762;253783-WT	0	0	0	0	23.6997	94.6599	72.9704	11.1915	82.7201	111.617	0.741103	1.18585	1.60012	AAACAGAGG	WT	AAA	CAG	AGG
YML007W.AAACAGAGT-chrXIII;253762;253783-AAG	0	0	0	5	42.6594	197.866	63.4525	9.69933	80.5433	84.0755	0.957987	1.13584	1.18565	AAACAGAGT	AAG	AAA	CAG	AGT
YML007W.AAACAGAGT-chrXIII;253762;253783-WT	0	0	0	0	11.3758	191.292	147.527	32.0824	138.23	147.132	0.939493	1.21587	1.29417	AAACAGAGT	WT	AAA	CAG	AGT
YML007W.AAACAGCAA-chrXIII;253762;253783-AAG	14.3285	3.9766	0	11	193.389	124.241	33.3126	0	132.788	117.416	1.13092	0.976453	0.863417	AAACAGCAA	AAG	AAA	CAG	CAA
YML007W.AAACAGCAA-chrXIII;253762;253783-WT	0	0.662767	0	1	39.8154	287.267	143.561	11.9376	207.889	222.51	0.934288	1.16852	1.25071	AAACAGCAA	WT	AAA	CAG	CAA
YML007W.AAACAGCAC-chrXIII;253762;253783-AAG	0	0	0	58	79.6309	37.4695	4.75894	0.746102	116.461	76.1028	1.53031	0.891758	0.582729	AAACAGCAC	AAG	AAA	CAG	CAC
YML007W.AAACAGCAC-chrXIII;253762;253783-WT	2.96452	3.31383	0	0	58.7752	91.3731	40.451	3.73051	102.312	89.8738	1.13839	1.07807	0.947011	AAACAGCAC	WT	AAA	CAG	CAC
YML007W.AAACAGCAG-chrXIII;253762;253783-AAG	2.47044	0	0	0	107.123	88.7437	14.2768	0	117.55	78.2772	1.50171	1.02515	0.682657	AAACAGCAG	AAG	AAA	CAG	CAG
YML007W.AAACAGCAG-chrXIII;253762;253783-WT	0	0	0	0	23.6997	164.997	59.4868	5.22271	108.842	110.168	0.987967	1.15516	1.16923	AAACAGCAG	WT	AAA	CAG	CAG
YML007W.AAACAGCAT-chrXIII;253762;253783-AAG	0	0.662767	0	13	113.758	93.3452	27.7605	5.96882	131.699	134.086	0.982199	1.03715	1.05595	AAACAGCAT	AAG	AAA	CAG	CAT
YML007W.AAACAGCAT-chrXIII;253762;253783-WT	0	0	0	0	34.1275	76.2538	32.5194	8.95322	82.7201	84.8003	0.975469	1.13723	1.16583	AAACAGCAT	WT	AAA	CAG	CAT
YML007W.AAACAGCGA-chrXIII;253762;253783-AAG	0	0	3.41252	10	169.69	153.822	79.3157	2.23831	139.318	122.489	1.13739	1.06564	0.936916	AAACAGCGA	AAG	AAA	CAG	CGA
YML007W.AAACAGCGA-chrXIII;253762;253783-WT	0	0	0	0	28.4396	35.4975	64.2457	7.46102	60.9517	55.8087	1.09215	1.19084	1.09036	AAACAGCGA	WT	AAA	CAG	CGA
YML007W.AAACAGCGC-chrXIII;253762;253783-AAG	0	0	0	19	180.117	61.7919	14.2768	0	146.937	113.792	1.29128	0.973565	0.753954	AAACAGCGC	AAG	AAA	CAG	CGC
YML007W.AAACAGCGC-chrXIII;253762;253783-WT	0	0	0	5	30.3356	100.576	34.8989	2.23831	99.0464	58.7079	1.68711	1.1172	0.662198	AAACAGCGC	WT	AAA	CAG	CGC
YML007W.AAACAGCGG-chrXIII;253762;253783-AAG	0	0	0.85313	18	143.146	99.2614	46.0031	0	164.352	132.636	1.23912	1.03201	0.832857	AAACAGCGG	AAG	AAA	CAG	CGG
YML007W.AAACAGCGG-chrXIII;253762;253783-WT	0	0	0	1	63.5151	193.921	70.5909	14.922	117.55	126.838	0.926769	1.13718	1.22703	AAACAGCGG	WT	AAA	CAG	CGG
YML007W.AAACAGCGT-chrXIII;253762;253783-AAG	19.2694	21.2085	0	6	243.633	214.3	23.0015	3.73051	204.623	179.023	1.143	0.960323	0.840176	AAACAGCGT	AAG	AAA	CAG	CGT
YML007W.AAACAGCGT-chrXIII;253762;253783-WT	0	0	0	0	57.8272	115.038	61.0731	10.4454	133.876	120.315	1.11271	1.13742	1.0222	AAACAGCGT	WT	AAA	CAG	CGT
YML007W.AAACATAAA-chrXIII;253762;253783-AAG	0.494087	5.9649	1.70626	2	61.6191	91.3731	66.6252	5.96882	84.8969	79.7268	1.06485	1.09849	1.03159	AAACATAAA	AAG	AAA	CAT	AAA
YML007W.AAACATAAA-chrXIII;253762;253783-WT	0	0	0	0	21.8037	130.157	42.0373	1.4922	100.135	73.2037	1.36789	1.14403	0.836344	AAACATAAA	WT	AAA	CAT	AAA
YML007W.AAACATAAC-chrXIII;253762;253783-AAG	0	0	0	3	51.1913	26.2944	11.1042	0	48.979	48.5609	1.00861	1.02266	1.01393	AAACATAAC	AAG	AAA	CAT	AAC
YML007W.AAACATAAC-chrXIII;253762;253783-WT	3.45861	0.662767	0	2	59.7232	74.2817	22.2084	4.47661	100.135	92.773	1.07935	1.0545	0.976976	AAACATAAC	WT	AAA	CAT	AAC
YML007W.AAACATAAG-chrXIII;253762;253783-AAG	0	0	1.70626	24	80.5789	34.1827	35.6921	2.23831	93.6043	75.378	1.2418	1.0081	0.811807	AAACATAAG	AAG	AAA	CAT	AAG
YML007W.AAACATAAG-chrXIII;253762;253783-WT	0	0.662767	4.26565	5	100.487	186.033	93.5925	3.73051	164.352	160.903	1.02143	1.10683	1.08361	AAACATAAG	WT	AAA	CAT	AAG
YML007W.AAACATAAT-chrXIII;253762;253783-AAG	0	0	0	0	100.487	76.9112	13.4837	0	65.3053	92.773	0.703926	1.03411	1.46905	AAACATAAT	AAG	AAA	CAT	AAT
YML007W.AAACATAAT-chrXIII;253762;253783-WT	0	0	0	0	44.5554	85.4569	19.8289	3.73051	55.5095	70.3045	0.789559	1.09774	1.39033	AAACATAAT	WT	AAA	CAT	AAT
YML007W.AAACATAGA-chrXIII;253762;253783-AAG	10.8699	15.9064	0	0	39.8154	116.353	111.835	12.6837	117.55	112.342	1.04635	1.09174	1.04338	AAACATAGA	AAG	AAA	CAT	AGA
YML007W.AAACATAGA-chrXIII;253762;253783-WT	0	0	1.70626	0	0.947987	62.4492	101.524	17.1603	84.8969	82.6259	1.02749	1.25026	1.21682	AAACATAGA	WT	AAA	CAT	AGA
YML007W.AAACATAGC-chrXIII;253762;253783-AAG	0	0.662767	0	3	57.8272	61.7919	11.1042	2.23831	56.598	60.8823	0.92963	1.04556	1.12471	AAACATAGC	AAG	AAA	CAT	AGC
YML007W.AAACATAGC-chrXIII;253762;253783-WT	0	0	0	0	52.1393	122.269	42.0373	5.22271	97.958	99.2961	0.986524	1.12007	1.13537	AAACATAGC	WT	AAA	CAT	AGC
YML007W.AAACATAGG-chrXIII;253762;253783-AAG	0	0	0	0	30.3356	48.6447	30.9331	2.23831	62.0401	51.46	1.2056	1.12956	0.936928	AAACATAGG	AAG	AAA	CAT	AGG
YML007W.AAACATAGG-chrXIII;253762;253783-WT	0	0	0	0	32.2315	118.325	80.902	8.20712	162.175	147.857	1.09684	1.17189	1.06843	AAACATAGG	WT	AAA	CAT	AGG
YML007W.AAACATAGT-chrXIII;253762;253783-AAG	0	0.662767	0	0	156.418	159.739	62.6594	8.20712	149.114	141.334	1.05505	1.08015	1.02379	AAACATAGT	AAG	AAA	CAT	AGT
YML007W.AAACATAGT-chrXIII;253762;253783-WT	4.44679	3.9766	0	0	0	117.01	107.869	10.4454	124.08	112.342	1.10448	1.18541	1.07327	AAACATAGT	WT	AAA	CAT	AGT
YML007W.AAACATCAA-chrXIII;253762;253783-AAG	0	0	0	35	143.146	101.234	56.3141	2.23831	126.257	121.04	1.0431	1.02609	0.983688	AAACATCAA	AAG	AAA	CAT	CAA
YML007W.AAACATCAA-chrXIII;253762;253783-WT	0	0	0	0	40.7634	47.33	43.6236	3.73051	82.7201	71.0293	1.16459	1.13522	0.97478	AAACATCAA	WT	AAA	CAT	CAA
YML007W.AAACATCAC-chrXIII;253762;253783-AAG	0	0	0.85313	51	97.6426	71.6523	14.2768	0.746102	105.577	89.149	1.18427	0.950502	0.802603	AAACATCAC	AAG	AAA	CAT	CAC
YML007W.AAACATCAC-chrXIII;253762;253783-WT	0	0	0	4	81.5269	50.6168	11.1042	1.4922	65.3053	68.1302	0.958538	1.02106	1.06523	AAACATCAC	WT	AAA	CAT	CAC
YML007W.AAACATCAG-chrXIII;253762;253783-AAG	0	0	1.70626	8	164.95	82.8274	11.1042	0	112.108	81.1764	1.38104	0.993263	0.719216	AAACATCAG	AAG	AAA	CAT	CAG
YML007W.AAACATCAG-chrXIII;253762;253783-WT	0.494087	11.267	3.41252	10	27.4916	61.7919	48.3826	10.4454	93.6043	92.773	1.00896	1.05652	1.04713	AAACATCAG	WT	AAA	CAT	CAG
YML007W.AAACATCAT-chrXIII;253762;253783-AAG	10.3758	21.2085	0.85313	11	183.909	193.264	23.0015	5.96882	229.657	212.363	1.08144	0.972886	0.899624	AAACATCAT	AAG	AAA	CAT	CAT
YML007W.AAACATCAT-chrXIII;253762;253783-WT	0	0	0	0	68.255	235.335	97.5583	10.4454	158.91	165.252	0.961621	1.14326	1.18889	AAACATCAT	WT	AAA	CAT	CAT
YML007W.AAACATCGA-chrXIII;253762;253783-AAG	21.2458	14.5809	0	11	84.3708	177.487	57.9004	5.96882	141.495	143.508	0.985971	0.99927	1.01349	AAACATCGA	AAG	AAA	CAT	CGA
YML007W.AAACATCGA-chrXIII;253762;253783-WT	48.9146	44.4054	6.82504	1	0.947987	57.8477	66.6252	6.71492	93.6043	107.269	0.872615	0.751689	0.861422	AAACATCGA	WT	AAA	CAT	CGA
YML007W.AAACATCGC-chrXIII;253762;253783-AAG	0	0	0	2	162.106	69.6802	34.1057	5.22271	122.992	88.4243	1.39093	1.03431	0.743609	AAACATCGC	AAG	AAA	CAT	CGC
YML007W.AAACATCGC-chrXIII;253762;253783-WT	0	0.662767	0	21	80.5789	40.099	25.381	0	53.3327	78.2772	0.681331	0.996303	1.46229	AAACATCGC	WT	AAA	CAT	CGC
YML007W.AAACATCGG-chrXIII;253762;253783-AAG	0	0	0	5	58.7752	63.1066	4.75894	6.71492	92.5159	81.1764	1.13969	1.04325	0.915384	AAACATCGG	AAG	AAA	CAT	CGG
YML007W.AAACATCGG-chrXIII;253762;253783-WT	0	0	0	6	111.862	193.264	86.4541	21.637	150.202	142.783	1.05196	1.11879	1.06353	AAACATCGG	WT	AAA	CAT	CGG
YML007W.AAACATCGT-chrXIII;253762;253783-AAG	0	0.662767	0	0	93.8507	120.297	34.8989	10.4454	181.767	137.71	1.31992	1.08746	0.823881	AAACATCGT	AAG	AAA	CAT	CGT
YML007W.AAACATCGT-chrXIII;253762;253783-WT	1.97635	0	0	0	75.8389	240.594	90.4199	10.4454	125.169	163.802	0.764144	1.1309	1.47995	AAACATCGT	WT	AAA	CAT	CGT
YML007W.AAACGAAAA-chrXIII;253762;253783-AAG	0	0	0	0	10.4279	151.193	19.0358	7.46102	52.2443	73.2037	0.713684	1.14121	1.59904	AAACGAAAA	AAG	AAA	CGA	AAA
YML007W.AAACGAAAA-chrXIII;253762;253783-WT	0.494087	0	0	0	46.4513	200.495	80.902	0.746102	144.76	136.26	1.06238	1.14138	1.07437	AAACGAAAA	WT	AAA	CGA	AAA
YML007W.AAACGAAAC-chrXIII;253762;253783-AAG	0	0	0	37	104.279	17.0914	18.2426	1.4922	81.6317	84.0755	0.970933	0.934033	0.961995	AAACGAAAC	AAG	AAA	CGA	AAC
YML007W.AAACGAAAC-chrXIII;253762;253783-WT	0	0	0	0	61.6191	31.5533	1.58631	7.46102	66.3938	61.6071	1.0777	1.02974	0.955497	AAACGAAAC	WT	AAA	CGA	AAC
YML007W.AAACGAAAG-chrXIII;253762;253783-AAG	0	0	0	2	27.4916	104.52	13.4837	0	108.842	86.9747	1.25142	1.0965	0.876199	AAACGAAAG	AAG	AAA	CGA	AAG
YML007W.AAACGAAAG-chrXIII;253762;253783-WT	0	0	0	2	37.9195	80.198	77.7294	6.71492	130.611	110.893	1.17781	1.1657	0.989717	AAACGAAAG	WT	AAA	CGA	AAG
YML007W.AAACGAAAT-chrXIII;253762;253783-AAG	1.97635	0.662767	0	3	83.4228	164.997	45.2099	0	154.556	117.416	1.31631	1.08326	0.822949	AAACGAAAT	AAG	AAA	CGA	AAT
YML007W.AAACGAAAT-chrXIII;253762;253783-WT	5.43496	7.29043	0	1	78.6829	103.863	30.14	2.23831	104.489	109.443	0.954729	1.02516	1.07378	AAACGAAAT	WT	AAA	CGA	AAT
YML007W.AAACGAAGA-chrXIII;253762;253783-AAG	0.988175	0	0	0	37.9195	147.906	48.3826	17.9064	117.55	86.2499	1.3629	1.14607	0.840905	AAACGAAGA	AAG	AAA	CGA	AGA
YML007W.AAACGAAGA-chrXIII;253762;253783-WT	0	0	0	0	14.2198	86.1142	61.0731	1.4922	69.659	102.92	0.676827	1.18105	1.74499	AAACGAAGA	WT	AAA	CGA	AGA
YML007W.AAACGAAGC-chrXIII;253762;253783-AAG	0	0	0	3	81.5269	34.8401	33.3126	0.746102	79.4548	67.4054	1.17876	1.05468	0.894739	AAACGAAGC	AAG	AAA	CGA	AGC
YML007W.AAACGAAGC-chrXIII;253762;253783-WT	0	0	0	2	3.79195	44.7005	11.8974	4.47661	42.4485	50.7352	0.836667	1.15017	1.3747	AAACGAAGC	WT	AAA	CGA	AGC
YML007W.AAACGAAGG-chrXIII;253762;253783-AAG	0	0	0	0	95.7467	125.556	35.6921	6.71492	140.406	112.342	1.24981	1.08547	0.868507	AAACGAAGG	AAG	AAA	CGA	AGG
YML007W.AAACGAAGG-chrXIII;253762;253783-WT	0	0	0	16	41.7114	74.2817	40.451	1.4922	116.461	92.773	1.25534	1.0802	0.860489	AAACGAAGG	WT	AAA	CGA	AGG
YML007W.AAACGAAGT-chrXIII;253762;253783-AAG	0	0	0	1	36.9715	128.185	23.0015	2.98441	102.312	100.021	1.0229	1.10944	1.0846	AAACGAAGT	AAG	AAA	CGA	AGT
YML007W.AAACGAAGT-chrXIII;253762;253783-WT	5.43496	4.63937	0	0	56.8792	178.145	75.3499	5.96882	148.025	136.26	1.08634	1.10659	1.01864	AAACGAAGT	WT	AAA	CGA	AGT
YML007W.AAACGACAA-chrXIII;253762;253783-AAG	0	0	0	12	91.9547	88.7437	15.07	6.71492	106.665	75.378	1.41507	1.03538	0.731678	AAACGACAA	AAG	AAA	CGA	CAA
YML007W.AAACGACAA-chrXIII;253762;253783-WT	0	0	0	6	36.9715	121.612	26.1742	0.746102	68.5706	71.7541	0.955633	1.09706	1.14799	AAACGACAA	WT	AAA	CGA	CAA
YML007W.AAACGACAC-chrXIII;253762;253783-AAG	0	0	0	36	44.5554	1.31472	7.13841	0	40.2716	48.5609	0.829302	0.850837	1.02597	AAACGACAC	AAG	AAA	CGA	CAC
YML007W.AAACGACAC-chrXIII;253762;253783-WT	1.48226	0	2.55939	0	98.5906	80.198	16.6563	1.4922	66.3938	80.4516	0.825264	1.0289	1.24675	AAACGACAC	WT	AAA	CGA	CAC
YML007W.AAACGACAG-chrXIII;253762;253783-AAG	0	0	0.85313	4	86.2668	107.15	19.8289	6.71492	126.257	107.994	1.16912	1.06245	0.908765	AAACGACAG	AAG	AAA	CGA	CAG
YML007W.AAACGACAG-chrXIII;253762;253783-WT	2.47044	0.662767	0	1	81.5269	86.1142	36.4852	4.47661	119.726	101.47	1.17991	1.06982	0.90669	AAACGACAG	WT	AAA	CGA	CAG
YML007W.AAACGACAT-chrXIII;253762;253783-AAG	0	2.65107	1.70626	19	110.914	82.8274	26.9673	0	154.556	145.683	1.06091	1.00388	0.946241	AAACGACAT	AAG	AAA	CGA	CAT
YML007W.AAACGACAT-chrXIII;253762;253783-WT	1.48226	0.662767	0	0	133.666	53.2462	14.2768	0.746102	72.9243	99.2961	0.734413	0.999613	1.36111	AAACGACAT	WT	AAA	CGA	CAT
YML007W.AAACGACGA-chrXIII;253762;253783-AAG	0.494087	17.8947	4.26565	8	69.203	51.2741	15.07	2.98441	78.3664	71.0293	1.1033	0.920094	0.83395	AAACGACGA	AAG	AAA	CGA	CGA
YML007W.AAACGACGA-chrXIII;253762;253783-WT	0	0	3.41252	98	78.6829	26.9518	7.13841	3.73051	80.5433	92.773	0.868176	0.840898	0.968581	AAACGACGA	WT	AAA	CGA	CGA
YML007W.AAACGACGC-chrXIII;253762;253783-AAG	0	1.32553	0	12	111.862	34.8401	1.58631	0	78.3664	65.9558	1.18817	0.9476	0.797532	AAACGACGC	AAG	AAA	CGA	CGC
YML007W.AAACGACGC-chrXIII;253762;253783-WT	0	0	0.85313	38	73.943	27.6091	5.5521	0	46.8022	54.3592	0.86098	0.905013	1.05114	AAACGACGC	WT	AAA	CGA	CGC
YML007W.AAACGACGG-chrXIII;253762;253783-AAG	0	0.662767	0	0	125.134	65.736	46.7962	2.98441	143.672	121.765	1.17991	1.06118	0.899372	AAACGACGG	AAG	AAA	CGA	CGG
YML007W.AAACGACGG-chrXIII;253762;253783-WT	0	0	8.5313	110	81.5269	6.5736	0	0	55.5095	71.7541	0.773608	0.766756	0.991143	AAACGACGG	WT	AAA	CGA	CGG
YML007W.AAACGACGT-chrXIII;253762;253783-AAG	0	0	0	16	134.614	75.5965	6.34525	0	126.257	118.141	1.0687	0.98314	0.919939	AAACGACGT	AAG	AAA	CGA	CGT
YML007W.AAACGACGT-chrXIII;253762;253783-WT	0.988175	7.9532	5.11878	1	160.21	105.835	23.0015	0	74.0127	102.92	0.719128	0.993162	1.38106	AAACGACGT	WT	AAA	CGA	CGT
YML007W.AAACGCAAA-chrXIII;253762;253783-AAG	0	0	0	0	134.614	78.2259	16.6563	1.4922	80.5433	74.6533	1.0789	1.02557	0.95057	AAACGCAAA	AAG	AAA	CGC	AAA
YML007W.AAACGCAAA-chrXIII;253762;253783-WT	0	0	0	4	95.7467	174.858	43.6236	0.746102	100.135	126.113	0.794007	1.0851	1.36662	AAACGCAAA	WT	AAA	CGC	AAA
YML007W.AAACGCAAC-chrXIII;253762;253783-AAG	0	0	0	56	69.203	26.9518	4.75894	0	105.577	102.195	1.03309	0.874535	0.846523	AAACGCAAC	AAG	AAA	CGC	AAC
YML007W.AAACGCAAC-chrXIII;253762;253783-WT	0	0	0	4	120.394	37.4695	7.93157	4.47661	65.3053	41.313	1.58075	0.994504	0.629136	AAACGCAAC	WT	AAA	CGC	AAC
YML007W.AAACGCAAG-chrXIII;253762;253783-AAG	0	0	0	42	54.9832	23.0076	9.51788	0	42.4485	52.1848	0.813426	0.901611	1.10841	AAACGCAAG	AAG	AAA	CGC	AAG
YML007W.AAACGCAAG-chrXIII;253762;253783-WT	1.48226	0.662767	0.85313	7	48.3473	257.685	85.6609	5.22271	178.501	164.527	1.08494	1.12823	1.0399	AAACGCAAG	WT	AAA	CGC	AAG
YML007W.AAACGCAAT-chrXIII;253762;253783-AAG	0	0	0	20	145.99	78.8833	15.07	3.73051	97.958	119.59	0.819114	0.994685	1.21434	AAACGCAAT	AAG	AAA	CGC	AAT
YML007W.AAACGCAAT-chrXIII;253762;253783-WT	0	0	0.85313	1	91.9547	97.9467	61.0731	10.4454	127.345	96.3969	1.32105	1.10755	0.838385	AAACGCAAT	WT	AAA	CGC	AAT
YML007W.AAACGCAGA-chrXIII;253762;253783-AAG	0	0.662767	0	0	74.891	110.437	7.93157	1.4922	69.659	66.6806	1.04467	1.05423	1.00915	AAACGCAGA	AAG	AAA	CGC	AGA
YML007W.AAACGCAGA-chrXIII;253762;253783-WT	0	0	0	0	6.63591	165.655	99.9377	43.2739	117.55	131.187	0.896048	1.21913	1.36057	AAACGCAGA	WT	AAA	CGC	AGA
YML007W.AAACGCAGC-chrXIII;253762;253783-AAG	0	0	0	16	183.909	54.5609	11.1042	0	101.223	104.37	0.969854	0.968472	0.998575	AAACGCAGC	AAG	AAA	CGC	AGC
YML007W.AAACGCAGC-chrXIII;253762;253783-WT	0	0	0	0	35.0755	44.7005	24.5879	1.4922	68.5706	56.5335	1.21292	1.10759	0.913158	AAACGCAGC	WT	AAA	CGC	AGC
YML007W.AAACGCAGG-chrXIII;253762;253783-AAG	0	0	0	16	120.394	73.6244	18.2426	0	77.278	76.8276	1.00586	1.00283	0.996981	AAACGCAGG	AAG	AAA	CGC	AGG
YML007W.AAACGCAGG-chrXIII;253762;253783-WT	0	0	0	0	68.255	110.437	27.7605	2.98441	75.1011	75.378	0.996326	1.08872	1.09274	AAACGCAGG	WT	AAA	CGC	AGG
YML007W.AAACGCAGT-chrXIII;253762;253783-AAG	0.494087	0	0	7	115.654	272.805	40.451	0.746102	142.583	129.737	1.09902	1.07999	0.982686	AAACGCAGT	AAG	AAA	CGC	AGT
YML007W.AAACGCAGT-chrXIII;253762;253783-WT	1.48226	0	0	0	108.07	84.1421	49.1757	7.46102	84.8969	102.92	0.824883	1.07951	1.30869	AAACGCAGT	WT	AAA	CGC	AGT
YML007W.AAACGCCAA-chrXIII;253762;253783-AAG	0	1.32553	9.38443	49	62.5671	4.60152	3.96578	0	59.8632	45.6617	1.31102	0.800599	0.610671	AAACGCCAA	AAG	AAA	CGC	CAA
YML007W.AAACGCCAA-chrXIII;253762;253783-WT	0	0	0	8	126.082	102.548	25.381	0	71.8359	55.8087	1.28718	1.03359	0.802991	AAACGCCAA	WT	AAA	CGC	CAA
YML007W.AAACGCCAC-chrXIII;253762;253783-AAG	0	0	14.5032	67	39.8154	15.7767	0.793157	0	48.979	57.2583	0.855404	0.766392	0.895941	AAACGCCAC	AAG	AAA	CGC	CAC
YML007W.AAACGCCAC-chrXIII;253762;253783-WT	0	0	0	8	93.8507	97.2894	0	0.746102	87.0738	83.3507	1.04467	1.01306	0.969747	AAACGCCAC	WT	AAA	CGC	CAC
YML007W.AAACGCCAG-chrXIII;253762;253783-AAG	0	0.662767	12.7969	142	171.586	21.0355	3.96578	5.22271	162.175	184.096	0.880924	0.822246	0.933391	AAACGCCAG	AAG	AAA	CGC	CAG
YML007W.AAACGCCAG-chrXIII;253762;253783-WT	0	0	0	0	35.0755	76.2538	22.2084	0	75.1011	74.6533	1.006	1.10336	1.09678	AAACGCCAG	WT	AAA	CGC	CAG
YML007W.AAACGCCAT-chrXIII;253762;253783-AAG	0	0.662767	11.9438	87	43.6074	0.65736	0	0	82.7201	84.8003	0.975469	0.717278	0.735316	AAACGCCAT	AAG	AAA	CGC	CAT
YML007W.AAACGCCAT-chrXIII;253762;253783-WT	0	0	0	8	51.1913	15.7767	0.793157	1.4922	29.3874	34.0651	0.862684	0.953082	1.10479	AAACGCCAT	WT	AAA	CGC	CAT
YML007W.AAACGCCGA-chrXIII;253762;253783-AAG	0	0	1.70626	12	31.2836	16.434	3.96578	0	38.0948	42.0378	0.906204	0.937234	1.03424	AAACGCCGA	AAG	AAA	CGC	CGA
YML007W.AAACGCCGA-chrXIII;253762;253783-WT	1.48226	0.662767	0	21	63.5151	60.4772	11.8974	2.23831	50.0674	76.1028	0.657892	0.988837	1.50304	AAACGCCGA	WT	AAA	CGC	CGA
YML007W.AAACGCCGC-chrXIII;253762;253783-AAG	0	0	1.70626	52	33.1795	10.5178	0	0	37.0064	39.1386	0.945521	0.792452	0.838111	AAACGCCGC	AAG	AAA	CGC	CGC
YML007W.AAACGCCGC-chrXIII;253762;253783-WT	0	0	0	27	38.8675	22.3503	1.58631	0	38.0948	42.7625	0.890845	0.899993	1.01027	AAACGCCGC	WT	AAA	CGC	CGC
YML007W.AAACGCCGG-chrXIII;253762;253783-AAG	0	0	6.82504	125	70.151	12.4898	1.58631	6.71492	62.0401	76.8276	0.807523	0.785771	0.973064	AAACGCCGG	AAG	AAA	CGC	CGG
YML007W.AAACGCCGG-chrXIII;253762;253783-WT	0	0.662767	0	9	134.614	35.4975	11.1042	2.23831	53.3327	56.5335	0.943382	0.977187	1.03583	AAACGCCGG	WT	AAA	CGC	CGG
YML007W.AAACGCCGT-chrXIII;253762;253783-AAG	0.494087	3.31383	0.85313	79	152.626	18.4061	2.37947	0	89.2506	98.5713	0.905442	0.847776	0.936312	AAACGCCGT	AAG	AAA	CGC	CGT
YML007W.AAACGCCGT-chrXIII;253762;253783-WT	0	0	0	0	27.4916	26.9518	3.96578	0	48.979	41.313	1.18556	1.04415	0.880724	AAACGCCGT	WT	AAA	CGC	CGT
YML007W.AAACGGAAA-chrXIII;253762;253783-AAG	0	0	0	4	71.099	58.5051	43.6236	0.746102	78.3664	83.3507	0.940201	1.08377	1.1527	AAACGGAAA	AAG	AAA	CGG	AAA
YML007W.AAACGGAAA-chrXIII;253762;253783-WT	0	0	0	0	37.9195	88.0863	120.56	19.3987	99.0464	111.617	0.887374	1.20472	1.35763	AAACGGAAA	WT	AAA	CGG	AAA
YML007W.AAACGGAAC-chrXIII;253762;253783-AAG	0	3.9766	14.5032	75	91.9547	16.434	5.5521	4.47661	89.2506	82.6259	1.08018	0.817815	0.757112	AAACGGAAC	AAG	AAA	CGG	AAC
YML007W.AAACGGAAC-chrXIII;253762;253783-WT	0	0	0	4	18.0117	51.9315	32.5194	2.23831	60.9517	42.7625	1.42535	1.13703	0.797716	AAACGGAAC	WT	AAA	CGG	AAC
YML007W.AAACGGAAG-chrXIII;253762;253783-AAG	0	0	0	1	140.302	212.327	65.832	5.22271	163.263	186.271	0.876484	1.09069	1.2444	AAACGGAAG	AAG	AAA	CGG	AAG
YML007W.AAACGGAAG-chrXIII;253762;253783-WT	0.494087	0	0	0	35.0755	145.277	132.457	28.3519	119.726	105.094	1.13923	1.20054	1.05382	AAACGGAAG	WT	AAA	CGG	AAG
YML007W.AAACGGAAT-chrXIII;253762;253783-AAG	0	0	2.55939	4	207.609	230.076	66.6252	8.20712	187.209	155.83	1.20137	1.06729	0.888395	AAACGGAAT	AAG	AAA	CGG	AAT
YML007W.AAACGGAAT-chrXIII;253762;253783-WT	0.988175	15.9064	0.85313	0	5.68792	186.033	92.7993	6.71492	140.406	104.37	1.34528	1.12761	0.838193	AAACGGAAT	WT	AAA	CGG	AAT
YML007W.AAACGGAGA-chrXIII;253762;253783-AAG	0	0	0	0	54.0352	95.3173	21.4152	0	68.5706	47.1113	1.4555	1.08496	0.74542	AAACGGAGA	AAG	AAA	CGG	AGA
YML007W.AAACGGAGA-chrXIII;253762;253783-WT	0	0	0.85313	0	13.2718	154.48	159.424	26.8597	176.324	158.004	1.11595	1.22305	1.09598	AAACGGAGA	WT	AAA	CGG	AGA
YML007W.AAACGGAGC-chrXIII;253762;253783-AAG	8.39948	18.5575	0	0	38.8675	2.62944	4.75894	3.73051	39.1832	55.8087	0.702098	0.698607	0.995028	AAACGGAGC	AAG	AAA	CGG	AGC
YML007W.AAACGGAGC-chrXIII;253762;253783-WT	0	0.662767	0	0	18.0117	100.576	50.762	5.96882	87.0738	94.2226	0.924129	1.16443	1.26003	AAACGGAGC	WT	AAA	CGG	AGC
YML007W.AAACGGAGG-chrXIII;253762;253783-AAG	0	0	0	11	120.394	92.0305	23.0015	0.746102	157.821	118.865	1.32773	1.02602	0.772765	AAACGGAGG	AAG	AAA	CGG	AGG
YML007W.AAACGGAGG-chrXIII;253762;253783-WT	0	0.662767	0	5	15.1678	209.041	68.2115	11.9376	167.617	140.609	1.19208	1.15622	0.969921	AAACGGAGG	WT	AAA	CGG	AGG
YML007W.AAACGGAGT-chrXIII;253762;253783-AAG	0	0	0.85313	0	59.7232	195.236	57.1073	4.47661	157.821	140.609	1.12241	1.1225	1.00007	AAACGGAGT	AAG	AAA	CGG	AGT
YML007W.AAACGGAGT-chrXIII;253762;253783-WT	0	0	0.85313	0	20.8557	107.807	49.9689	17.1603	106.665	98.5713	1.08211	1.17303	1.08401	AAACGGAGT	WT	AAA	CGG	AGT
YML007W.AAACGGCAA-chrXIII;253762;253783-AAG	1.97635	2.65107	0	47	64.4631	17.7487	0.793157	0	74.0127	84.0755	0.880312	0.831174	0.944181	AAACGGCAA	AAG	AAA	CGG	CAA
YML007W.AAACGGCAA-chrXIII;253762;253783-WT	0	9.9415	0.85313	2	48.3473	82.1701	11.1042	2.98441	64.2169	57.9831	1.10751	1.01032	0.912248	AAACGGCAA	WT	AAA	CGG	CAA
YML007W.AAACGGCAC-chrXIII;253762;253783-AAG	0	0	0.85313	70	131.77	19.7208	2.37947	0	106.665	71.7541	1.48654	0.861725	0.579685	AAACGGCAC	AAG	AAA	CGG	CAC
YML007W.AAACGGCAC-chrXIII;253762;253783-WT	0	0	0	0	59.7232	70.3376	7.13841	3.73051	59.8632	73.2037	0.817763	1.05729	1.2929	AAACGGCAC	WT	AAA	CGG	CAC
YML007W.AAACGGCAG-chrXIII;253762;253783-AAG	0	0	0.85313	50	180.117	36.1548	18.2426	0	143.672	119.59	1.20137	0.928479	0.772852	AAACGGCAG	AAG	AAA	CGG	CAG
YML007W.AAACGGCAG-chrXIII;253762;253783-WT	0	0.662767	0	9	18.0117	105.835	25.381	4.47661	57.6864	68.8549	0.837796	1.10824	1.32281	AAACGGCAG	WT	AAA	CGG	CAG
YML007W.AAACGGCAT-chrXIII;253762;253783-AAG	0	0	10.2376	104	166.846	42.7284	10.311	0	116.461	110.893	1.05022	0.864166	0.822847	AAACGGCAT	AAG	AAA	CGG	CAT
YML007W.AAACGGCAT-chrXIII;253762;253783-WT	0	0	0	0	54.0352	59.8198	14.2768	4.47661	79.4548	97.1217	0.818095	1.0739	1.31268	AAACGGCAT	WT	AAA	CGG	CAT
YML007W.AAACGGCGA-chrXIII;253762;253783-AAG	0.494087	1.9883	0	27	110.914	42.7284	10.311	3.73051	76.1896	86.2499	0.883358	0.952213	1.07795	AAACGGCGA	AAG	AAA	CGG	CGA
YML007W.AAACGGCGA-chrXIII;253762;253783-WT	12.8463	8.61597	0.85313	0	35.0755	114.381	30.9331	0	105.577	101.47	1.04047	1.00511	0.966013	AAACGGCGA	WT	AAA	CGG	CGA
YML007W.AAACGGCGC-chrXIII;253762;253783-AAG	0.494087	0	1.70626	85	134.614	7.88833	3.17263	0	133.876	110.168	1.2152	0.83407	0.686365	AAACGGCGC	AAG	AAA	CGG	CGC
YML007W.AAACGGCGC-chrXIII;253762;253783-WT	0	1.9883	0	6	128.926	54.5609	25.381	2.23831	65.3053	65.231	1.00114	1.01265	1.0115	AAACGGCGC	WT	AAA	CGG	CGC
YML007W.AAACGGCGG-chrXIII;253762;253783-AAG	49.9028	29.1617	1.70626	47	333.691	107.15	15.07	2.98441	227.48	205.84	1.10513	0.838828	0.75903	AAACGGCGG	AAG	AAA	CGG	CGG
YML007W.AAACGGCGG-chrXIII;253762;253783-WT	0	0	0.85313	21	113.758	126.871	38.0715	0.746102	101.223	156.554	0.646569	1.03957	1.60782	AAACGGCGG	WT	AAA	CGG	CGG
YML007W.AAACGGCGT-chrXIII;253762;253783-AAG	16.799	5.9649	3.41252	23	125.134	43.3858	3.96578	0	146.937	144.958	1.01365	0.84913	0.837692	AAACGGCGT	AAG	AAA	CGG	CGT
YML007W.AAACGGCGT-chrXIII;253762;253783-WT	0	0	0	0	127.03	117.01	42.8305	9.69933	105.577	99.2961	1.06325	1.07699	1.01291	AAACGGCGT	WT	AAA	CGG	CGT
YML007W.AAACGTAAA-chrXIII;253762;253783-AAG	0	0	0	10	36.9715	89.401	94.3856	7.46102	114.284	112.342	1.01729	1.15911	1.13941	AAACGTAAA	AAG	AAA	CGT	AAA
YML007W.AAACGTAAA-chrXIII;253762;253783-WT	0.988175	0	0	4	29.3876	216.929	129.285	19.3987	186.12	158.729	1.17257	1.17738	1.0041	AAACGTAAA	WT	AAA	CGT	AAA
YML007W.AAACGTAAC-chrXIII;253762;253783-AAG	1.97635	8.61597	0	5	63.5151	33.5254	34.1057	0	101.223	88.4243	1.14475	0.996729	0.870699	AAACGTAAC	AAG	AAA	CGT	AAC
YML007W.AAACGTAAC-chrXIII;253762;253783-WT	2.47044	1.32553	0	0	62.5671	51.9315	24.5879	2.98441	67.4822	67.4054	1.00114	1.05104	1.04985	AAACGTAAC	WT	AAA	CGT	AAC
YML007W.AAACGTAAG-chrXIII;253762;253783-AAG	0	0	0	0	82.4748	13.8046	15.8631	0	50.0674	50.7352	0.986838	1.00856	1.02201	AAACGTAAG	AAG	AAA	CGT	AAG
YML007W.AAACGTAAG-chrXIII;253762;253783-WT	0.988175	4.63937	0.85313	1	61.6191	314.218	180.84	6.71492	193.739	214.538	0.903055	1.15467	1.27862	AAACGTAAG	WT	AAA	CGT	AAG
YML007W.AAACGTAAT-chrXIII;253762;253783-AAG	0	0	0	0	175.378	138.046	57.9004	12.6837	192.651	152.206	1.26573	1.07296	0.847704	AAACGTAAT	AAG	AAA	CGT	AAT
YML007W.AAACGTAAT-chrXIII;253762;253783-WT	0	0	0	0	23.6997	158.424	65.832	16.4142	148.025	134.811	1.09802	1.17078	1.06626	AAACGTAAT	WT	AAA	CGT	AAT
YML007W.AAACGTAGA-chrXIII;253762;253783-AAG	0	0	1.70626	8	19.9077	206.411	80.902	3.73051	165.44	133.361	1.24054	1.14669	0.924349	AAACGTAGA	AAG	AAA	CGT	AGA
YML007W.AAACGTAGA-chrXIII;253762;253783-WT	0	0	0	0	12.3238	142.647	126.112	22.3831	106.665	128.288	0.831455	1.21679	1.46344	AAACGTAGA	WT	AAA	CGT	AGA
YML007W.AAACGTAGC-chrXIII;253762;253783-AAG	0	0	0	0	100.487	65.0787	39.6578	0	70.7475	57.9831	1.22014	1.06562	0.873356	AAACGTAGC	AAG	AAA	CGT	AGC
YML007W.AAACGTAGC-chrXIII;253762;253783-WT	1.97635	0.662767	0	0	30.3356	232.048	83.2815	10.4454	149.114	136.26	1.09433	1.15106	1.05184	AAACGTAGC	WT	AAA	CGT	AGC
YML007W.AAACGTAGG-chrXIII;253762;253783-AAG	0	0	0.85313	8	35.0755	206.411	46.7962	9.69933	115.373	114.517	1.00748	1.12381	1.11547	AAACGTAGG	AAG	AAA	CGT	AGG
YML007W.AAACGTAGG-chrXIII;253762;253783-WT	4.94087	11.9298	0	3	43.6074	303.701	118.974	12.6837	212.242	233.382	0.90942	1.12174	1.23347	AAACGTAGG	WT	AAA	CGT	AGG
YML007W.AAACGTAGT-chrXIII;253762;253783-AAG	0	0	0	3	97.6426	223.503	67.4183	20.8909	186.12	162.353	1.14639	1.11898	0.976088	AAACGTAGT	AAG	AAA	CGT	AGT
YML007W.AAACGTAGT-chrXIII;253762;253783-WT	0	0.662767	0	0	7.58389	86.7716	108.662	17.1603	78.3664	89.8738	0.87196	1.23151	1.41234	AAACGTAGT	WT	AAA	CGT	AGT
YML007W.AAACGTCAA-chrXIII;253762;253783-AAG	16.3049	9.27874	12.7969	4	66.3591	70.9949	15.07	0	112.108	85.5251	1.31081	0.879832	0.67121	AAACGTCAA	AAG	AAA	CGT	CAA
YML007W.AAACGTCAA-chrXIII;253762;253783-WT	6.42314	4.63937	0	0	98.5906	197.208	50.762	16.4142	161.087	126.113	1.27732	1.07921	0.844905	AAACGTCAA	WT	AAA	CGT	CAA
YML007W.AAACGTCAC-chrXIII;253762;253783-AAG	0.494087	0	0.85313	25	172.534	49.302	9.51788	1.4922	128.434	102.195	1.25675	0.952909	0.758233	AAACGTCAC	AAG	AAA	CGT	CAC
YML007W.AAACGTCAC-chrXIII;253762;253783-WT	0	0	0	10	79.6309	181.431	23.0015	6.71492	134.964	136.985	0.985248	1.07584	1.09195	AAACGTCAC	WT	AAA	CGT	CAC
YML007W.AAACGTCAG-chrXIII;253762;253783-AAG	2.47044	1.32553	0	12	109.966	64.4213	21.4152	0	74.0127	98.5713	0.750855	0.99616	1.3267	AAACGTCAG	AAG	AAA	CGT	CAG
YML007W.AAACGTCAG-chrXIII;253762;253783-WT	0	0.662767	0	0	62.5671	133.444	44.4168	0	93.6043	94.9474	0.985855	1.10487	1.12072	AAACGTCAG	WT	AAA	CGT	CAG
YML007W.AAACGTCAT-chrXIII;253762;253783-AAG	0	0	0	15	88.1628	89.401	42.0373	3.73051	126.257	97.8465	1.29036	1.05995	0.82144	AAACGTCAT	AAG	AAA	CGT	CAT
YML007W.AAACGTCAT-chrXIII;253762;253783-WT	0	0.662767	0	1	30.3356	100.576	31.7263	2.23831	95.7812	86.9747	1.10125	1.12071	1.01766	AAACGTCAT	WT	AAA	CGT	CAT
YML007W.AAACGTCGA-chrXIII;253762;253783-AAG	14.8226	1.32553	0	3	145.042	92.6878	34.8989	0	101.223	105.094	0.963165	0.985368	1.02305	AAACGTCGA	AAG	AAA	CGT	CGA
YML007W.AAACGTCGA-chrXIII;253762;253783-WT	0	0	0	0	11.3758	61.1345	23.0015	2.98441	27.2106	42.7625	0.636318	1.15355	1.81285	AAACGTCGA	WT	AAA	CGT	CGA
YML007W.AAACGTCGC-chrXIII;253762;253783-AAG	0	0	0	11	135.562	19.0635	10.311	0	78.3664	68.1302	1.15025	0.955938	0.831073	AAACGTCGC	AAG	AAA	CGT	CGC
YML007W.AAACGTCGC-chrXIII;253762;253783-WT	1.48226	15.9064	2.55939	0	124.186	132.129	50.762	0	65.3053	78.2772	0.834283	1.0215	1.2244	AAACGTCGC	WT	AAA	CGT	CGC
YML007W.AAACGTCGG-chrXIII;253762;253783-AAG	0	0	0	15	51.1913	88.0863	64.2457	0.746102	109.931	105.819	1.03885	1.10308	1.06182	AAACGTCGG	AAG	AAA	CGT	CGG
YML007W.AAACGTCGG-chrXIII;253762;253783-WT	0	0	0	11	74.891	82.1701	53.9347	0	112.108	93.4978	1.19904	1.0812	0.901726	AAACGTCGG	WT	AAA	CGT	CGG
YML007W.AAACGTCGT-chrXIII;253762;253783-AAG	2.47044	13.9181	2.55939	12	279.656	149.878	61.8662	7.46102	248.16	240.63	1.03129	1.0027	0.972273	AAACGTCGT	AAG	AAA	CGT	CGT
YML007W.AAACGTCGT-chrXIII;253762;253783-WT	0.494087	0	0	5	68.255	151.193	35.6921	0.746102	104.489	97.1217	1.07585	1.08749	1.01082	AAACGTCGT	WT	AAA	CGT	CGT
YML007W.AACAAAAAA-chrXIII;253762;253783-AAG	0	0	0	18	72.047	162.368	69.0046	4.47661	132.788	133.361	0.995699	1.09837	1.10311	AACAAAAAA	AAG	AAC	AAA	AAA
YML007W.AACAAAAAA-chrXIII;253762;253783-WT	0	0	0	0	6.63591	121.612	90.4199	26.8597	77.278	73.9285	1.04531	1.22024	1.16735	AACAAAAAA	WT	AAC	AAA	AAA
YML007W.AACAAAAAC-chrXIII;253762;253783-AAG	0	0	13.6501	91	43.6074	11.1751	1.58631	0	71.8359	66.6806	1.07731	0.747248	0.693621	AACAAAAAC	AAG	AAC	AAA	AAC
YML007W.AACAAAAAC-chrXIII;253762;253783-WT	0.988175	0	0	1	26.5436	62.4492	11.1042	0.746102	84.8969	62.3318	1.36202	1.07971	0.792728	AACAAAAAC	WT	AAC	AAA	AAC
YML007W.AACAAAAAG-chrXIII;253762;253783-AAG	0	0	0	2	72.047	163.683	58.6936	4.47661	102.312	106.544	0.960277	1.11471	1.16082	AACAAAAAG	AAG	AAC	AAA	AAG
YML007W.AACAAAAAG-chrXIII;253762;253783-WT	0	0	5.11878	0	23.6997	109.779	130.078	51.481	204.623	168.151	1.2169	1.22295	1.00497	AACAAAAAG	WT	AAC	AAA	AAG
YML007W.AACAAAAAT-chrXIII;253762;253783-AAG	0	0	0	2	16.1158	68.3655	30.9331	2.98441	64.2169	59.4327	1.0805	1.14533	1.06	AACAAAAAT	AAG	AAC	AAA	AAT
YML007W.AACAAAAAT-chrXIII;253762;253783-WT	0	2.65107	0	3	7.58389	62.4492	37.2784	9.69933	70.7475	72.4789	0.976111	1.15951	1.18788	AACAAAAAT	WT	AAC	AAA	AAT
YML007W.AACAAAAGA-chrXIII;253762;253783-AAG	0	0	0	0	7.58389	94.0025	34.1057	5.96882	68.5706	80.4516	0.852322	1.1702	1.37295	AACAAAAGA	AAG	AAC	AAA	AGA
YML007W.AACAAAAGA-chrXIII;253762;253783-WT	1.48226	75.5554	6.82504	3	20.8557	107.807	195.117	51.481	133.876	144.958	0.923551	1.05303	1.14019	AACAAAAGA	WT	AAC	AAA	AGA
YML007W.AACAAAAGC-chrXIII;253762;253783-AAG	0	0	0	6	112.81	57.1904	14.2768	0.746102	116.461	119.59	0.973836	1.00911	1.03622	AACAAAAGC	AAG	AAC	AAA	AGC
YML007W.AACAAAAGC-chrXIII;253762;253783-WT	1.48226	0.662767	0	5	11.3758	159.081	132.457	2.23831	114.284	118.141	0.967359	1.18528	1.22527	AACAAAAGC	WT	AAC	AAA	AGC
YML007W.AACAAAAGG-chrXIII;253762;253783-AAG	0.494087	0	0	3	40.7634	235.335	61.0731	7.46102	139.318	129.012	1.07988	1.13347	1.04963	AACAAAAGG	AAG	AAC	AAA	AGG
YML007W.AACAAAAGG-chrXIII;253762;253783-WT	23.7162	72.9043	5.11878	3	1.89597	109.122	71.3841	25.3675	131.699	122.489	1.07519	0.864172	0.803741	AACAAAAGG	WT	AAC	AAA	AGG
YML007W.AACAAAAGT-chrXIII;253762;253783-AAG	3.9527	3.31383	5.11878	3	24.6477	94.0025	33.3126	0.746102	66.3938	70.3045	0.944374	1.05945	1.12185	AACAAAAGT	AAG	AAC	AAA	AGT
YML007W.AACAAAAGT-chrXIII;253762;253783-WT	1.48226	2.65107	0	0	0	151.85	174.494	21.637	134.964	136.985	0.985248	1.22508	1.24343	AACAAAAGT	WT	AAC	AAA	AGT
YML007W.AACAAACAA-chrXIII;253762;253783-AAG	0	0	21.3282	114	52.1393	5.25888	30.9331	3.73051	88.1622	79.7268	1.1058	0.808987	0.731583	AACAAACAA	AAG	AAC	AAA	CAA
YML007W.AACAAACAA-chrXIII;253762;253783-WT	0	0	0	10	136.51	141.333	42.0373	0	138.23	107.269	1.28863	1.05261	0.816848	AACAAACAA	WT	AAC	AAA	CAA
YML007W.AACAAACAC-chrXIII;253762;253783-AAG	0	0	43.5096	34	21.8037	11.1751	0	0	44.6253	49.2856	0.905442	0.670096	0.740075	AACAAACAC	AAG	AAC	AAA	CAC
YML007W.AACAAACAC-chrXIII;253762;253783-WT	0	0	1.70626	16	119.446	9.86041	6.34525	0	44.6253	50.7352	0.879573	0.923688	1.05016	AACAAACAC	WT	AAC	AAA	CAC
YML007W.AACAAACAG-chrXIII;253762;253783-AAG	0	0	5.97191	78	96.6946	0	5.5521	3.73051	92.5159	122.489	0.755298	0.820443	1.08625	AACAAACAG	AAG	AAC	AAA	CAG
YML007W.AACAAACAG-chrXIII;253762;253783-WT	0	0.662767	0	5	96.6946	83.4848	13.4837	0	91.4275	86.9747	1.0512	1.02634	0.976357	AACAAACAG	WT	AAC	AAA	CAG
YML007W.AACAAACAT-chrXIII;253762;253783-AAG	11.8581	20.5458	27.3001	189	81.5269	18.4061	0.793157	0	140.406	136.26	1.03043	0.675099	0.655164	AACAAACAT	AAG	AAC	AAA	CAT
YML007W.AACAAACAT-chrXIII;253762;253783-WT	0	0	0.85313	6	238.893	77.5685	9.51788	0	126.257	137.71	0.916833	0.97913	1.06795	AACAAACAT	WT	AAC	AAA	CAT
YML007W.AACAAACGA-chrXIII;253762;253783-AAG	0	0	11.9438	104	39.8154	11.1751	0.793157	0	121.903	93.4978	1.30381	0.735996	0.564496	AACAAACGA	AAG	AAC	AAA	CGA
YML007W.AACAAACGA-chrXIII;253762;253783-WT	17.2931	4.63937	0	11	127.978	79.5406	9.51788	2.98441	113.196	121.765	0.92963	0.922756	0.992606	AACAAACGA	WT	AAC	AAA	CGA
YML007W.AACAAACGC-chrXIII;253762;253783-AAG	25.6925	33.8011	40.0971	46	10.4279	5.25888	0	0	38.0948	46.3865	0.821247	0.429251	0.522681	AACAAACGC	AAG	AAC	AAA	CGC
YML007W.AACAAACGC-chrXIII;253762;253783-WT	0	0.662767	8.5313	60	90.0587	17.7487	2.37947	0.746102	60.9517	75.378	0.808613	0.836517	1.03451	AACAAACGC	WT	AAC	AAA	CGC
YML007W.AACAAACGG-chrXIII;253762;253783-AAG	0	2.65107	26.447	159	67.3071	24.3223	0.793157	0	134.964	102.92	1.31135	0.735304	0.560722	AACAAACGG	AAG	AAC	AAA	CGG
YML007W.AACAAACGG-chrXIII;253762;253783-WT	0	0	0	28	228.465	57.1904	12.6905	2.23831	84.8969	100.021	0.848792	0.957542	1.12812	AACAAACGG	WT	AAC	AAA	CGG
YML007W.AACAAACGT-chrXIII;253762;253783-AAG	0	0	90.4317	47	40.7634	15.7767	0.793157	6.71492	83.8085	115.966	0.722698	0.677163	0.936994	AACAAACGT	AAG	AAC	AAA	CGT
YML007W.AACAAACGT-chrXIII;253762;253783-WT	0	0.662767	2.55939	92	116.602	61.7919	3.17263	7.46102	137.141	152.206	0.901026	0.8914	0.989317	AACAAACGT	WT	AAC	AAA	CGT
YML007W.AACAACAAA-chrXIII;253762;253783-AAG	0	0	0	37	74.891	1.97208	5.5521	0	85.9854	76.8276	1.1192	0.864514	0.772441	AACAACAAA	AAG	AAC	AAC	AAA
YML007W.AACAACAAA-chrXIII;253762;253783-WT	0	0.662767	0	0	122.29	141.333	17.4494	0.746102	75.1011	95.6721	0.784984	1.04859	1.33581	AACAACAAA	WT	AAC	AAC	AAA
YML007W.AACAACAAC-chrXIII;253762;253783-AAG	12.8463	10.6043	101.522	110	21.8037	3.2868	0.793157	0	126.257	147.132	0.85812	0.549267	0.640082	AACAACAAC	AAG	AAC	AAC	AAC
YML007W.AACAACAAC-chrXIII;253762;253783-WT	0	0	11.9438	30	53.0873	27.6091	23.7947	0	70.7475	58.7079	1.20508	0.931866	0.773284	AACAACAAC	WT	AAC	AAC	AAC
YML007W.AACAACAAG-chrXIII;253762;253783-AAG	0	0	0	43	115.654	39.4416	0.793157	0	112.108	114.517	0.978962	0.908698	0.928225	AACAACAAG	AAG	AAC	AAC	AAG
YML007W.AACAACAAG-chrXIII;253762;253783-WT	25.1985	23.1968	0.85313	0	23.6997	122.269	126.112	24.6214	191.562	170.325	1.12468	1.05515	0.938172	AACAACAAG	WT	AAC	AAC	AAG
YML007W.AACAACAAT-chrXIII;253762;253783-AAG	0	0.662767	0	66	197.181	32.868	1.58631	5.96882	122.992	102.92	1.19502	0.899539	0.752738	AACAACAAT	AAG	AAC	AAC	AAT
YML007W.AACAACAAT-chrXIII;253762;253783-WT	0	0	0	6	110.914	128.185	31.7263	2.23831	133.876	143.508	0.93288	1.05944	1.13567	AACAACAAT	WT	AAC	AAC	AAT
YML007W.AACAACAGA-chrXIII;253762;253783-AAG	0	0	2.55939	4	84.3708	44.0432	2.37947	0	59.8632	65.9558	0.907627	0.980396	1.08018	AACAACAGA	AAG	AAC	AAC	AGA
YML007W.AACAACAGA-chrXIII;253762;253783-WT	10.8699	13.9181	0	0	42.6594	220.873	158.631	1.4922	188.297	180.472	1.04336	1.11735	1.07092	AACAACAGA	WT	AAC	AAC	AGA
YML007W.AACAACAGC-chrXIII;253762;253783-AAG	0	0	5.11878	68	22.7517	41.4137	4.75894	1.4922	69.659	74.6533	0.933101	0.852616	0.913745	AACAACAGC	AAG	AAC	AAC	AGC
YML007W.AACAACAGC-chrXIII;253762;253783-WT	0	0	0	5	174.43	130.157	34.1057	3.73051	173.059	180.472	0.958923	1.04059	1.08517	AACAACAGC	WT	AAC	AAC	AGC
YML007W.AACAACAGG-chrXIII;253762;253783-AAG	0	0	0	9	109.018	13.1472	1.58631	0.746102	45.7137	68.1302	0.670977	0.937152	1.3967	AACAACAGG	AAG	AAC	AAC	AGG
YML007W.AACAACAGG-chrXIII;253762;253783-WT	0	0.662767	0	0	29.3876	195.893	82.4883	14.1759	174.148	153.655	1.13337	1.16458	1.02754	AACAACAGG	WT	AAC	AAC	AGG
YML007W.AACAACAGT-chrXIII;253762;253783-AAG	0	0	0	12	127.978	104.52	36.4852	0	126.257	151.481	0.833485	1.03936	1.247	AACAACAGT	AAG	AAC	AAC	AGT
YML007W.AACAACAGT-chrXIII;253762;253783-WT	0	0.662767	0	5	24.6477	91.3731	57.1073	2.98441	116.461	102.92	1.13157	1.14537	1.01219	AACAACAGT	WT	AAC	AAC	AGT
YML007W.AACAACCAA-chrXIII;253762;253783-AAG	23.2221	2.65107	0	75	144.094	5.91624	0.793157	0.746102	133.876	114.517	1.16905	0.763834	0.653379	AACAACCAA	AAG	AAC	AAC	CAA
YML007W.AACAACCAA-chrXIII;253762;253783-WT	9.38766	2.65107	0.85313	0	0.947987	37.4695	26.1742	2.98441	41.36	25.3676	1.63043	1.02841	0.63076	AACAACCAA	WT	AAC	AAC	CAA
YML007W.AACAACCAC-chrXIII;253762;253783-AAG	0	0	66.5441	127	44.5554	5.25888	3.17263	0	94.6927	86.9747	1.08874	0.662569	0.608565	AACAACCAC	AAG	AAC	AAC	CAC
YML007W.AACAACCAC-chrXIII;253762;253783-WT	0	0	0	3	96.6946	99.9188	59.4868	2.98441	111.019	89.149	1.24532	1.09322	0.877861	AACAACCAC	WT	AAC	AAC	CAC
YML007W.AACAACCAG-chrXIII;253762;253783-AAG	0	0	1.70626	114	102.383	25.6371	2.37947	2.23831	121.903	139.884	0.871458	0.825779	0.947583	AACAACCAG	AAG	AAC	AAC	CAG
YML007W.AACAACCAG-chrXIII;253762;253783-WT	0	0	0	1	74.891	118.982	45.2099	7.46102	106.665	98.5713	1.08211	1.10589	1.02197	AACAACCAG	WT	AAC	AAC	CAG
YML007W.AACAACCAT-chrXIII;253762;253783-AAG	0	0.662767	60.5722	171	20.8557	16.434	1.58631	0.746102	138.23	140.609	0.983078	0.657879	0.669203	AACAACCAT	AAG	AAC	AAC	CAT
YML007W.AACAACCAT-chrXIII;253762;253783-WT	0	0	0	1	47.3993	117.01	21.4152	2.98441	116.461	68.8549	1.6914	1.0972	0.648695	AACAACCAT	WT	AAC	AAC	CAT
YML007W.AACAACCGA-chrXIII;253762;253783-AAG	0	0	18.7689	104	31.2836	6.5736	6.34525	0	59.8632	74.6533	0.801884	0.72282	0.901403	AACAACCGA	AAG	AAC	AAC	CGA
YML007W.AACAACCGA-chrXIII;253762;253783-WT	0	0	0	2	26.5436	120.954	37.2784	8.95322	112.108	86.9747	1.28897	1.14079	0.88504	AACAACCGA	WT	AAC	AAC	CGA
YML007W.AACAACCGC-chrXIII;253762;253783-AAG	0	1.32553	63.9847	124	4.73993	5.91624	0.793157	2.23831	79.4548	79.002	1.00573	0.611777	0.60829	AACAACCGC	AAG	AAC	AAC	CGC
YML007W.AACAACCGC-chrXIII;253762;253783-WT	0	0	0.85313	4	27.4916	107.807	10.311	0	80.5433	51.46	1.56516	1.08264	0.691711	AACAACCGC	WT	AAC	AAC	CGC
YML007W.AACAACCGG-chrXIII;253762;253783-AAG	1.97635	0	11.0907	69	40.7634	25.6371	11.8974	0.746102	125.169	113.067	1.10703	0.826691	0.746765	AACAACCGG	AAG	AAC	AAC	CGG
YML007W.AACAACCGG-chrXIII;253762;253783-WT	0.988175	0	0	0	47.3993	150.536	103.11	2.98441	141.495	119.59	1.18316	1.15742	0.978242	AACAACCGG	WT	AAC	AAC	CGG
YML007W.AACAACCGT-chrXIII;253762;253783-AAG	0	0	49.4815	260	59.7232	7.88833	13.4837	0	107.754	146.407	0.735986	0.698833	0.949519	AACAACCGT	AAG	AAC	AAC	CGT
YML007W.AACAACCGT-chrXIII;253762;253783-WT	0	0	0	0	31.2836	95.3173	40.451	7.46102	132.788	84.0755	1.57938	1.1447	0.724775	AACAACCGT	WT	AAC	AAC	CGT
YML007W.AACAAGAAA-chrXIII;253762;253783-AAG	0	0	0	5	80.5789	122.926	22.2084	0	99.0464	98.5713	1.00482	1.06271	1.05761	AACAAGAAA	AAG	AAC	AAG	AAA
YML007W.AACAAGAAA-chrXIII;253762;253783-WT	0	0	0	1	0	39.4416	39.6578	23.1292	58.7748	42.7625	1.37445	1.25726	0.914739	AACAAGAAA	WT	AAC	AAG	AAA
YML007W.AACAAGAAC-chrXIII;253762;253783-AAG	0	0	53.7472	58	25.5956	0.65736	4.75894	0	68.5706	78.2772	0.875997	0.645638	0.737032	AACAAGAAC	AAG	AAC	AAG	AAC
YML007W.AACAAGAAC-chrXIII;253762;253783-WT	0	0	0	0	30.3356	65.736	46.0031	2.98441	51.1559	73.9285	0.691964	1.14966	1.66144	AACAAGAAC	WT	AAC	AAG	AAC
YML007W.AACAAGAAG-chrXIII;253762;253783-AAG	0	0	0	10	35.0755	190.635	86.4541	6.71492	162.175	141.334	1.14746	1.14394	0.996934	AACAAGAAG	AAG	AAC	AAG	AAG
YML007W.AACAAGAAG-chrXIII;253762;253783-WT	0.988175	0	0	0	6.63591	122.269	218.911	82.0712	238.364	178.298	1.33689	1.27145	0.95105	AACAAGAAG	WT	AAC	AAG	AAG
YML007W.AACAAGAAT-chrXIII;253762;253783-AAG	0	0	1.70626	36	88.1628	48.6447	0	2.98441	119.726	115.241	1.03892	0.928642	0.893854	AACAAGAAT	AAG	AAC	AAG	AAT
YML007W.AACAAGAAT-chrXIII;253762;253783-WT	0	0	0	0	2.84396	106.492	37.2784	4.47661	63.1285	68.8549	0.916833	1.17436	1.28089	AACAAGAAT	WT	AAC	AAG	AAT
YML007W.AACAAGAGA-chrXIII;253762;253783-AAG	1.48226	0	0.85313	5	53.0873	108.464	42.8305	4.47661	111.019	92.773	1.19667	1.09801	0.917554	AACAAGAGA	AAG	AAC	AAG	AGA
YML007W.AACAAGAGA-chrXIII;253762;253783-WT	9.88175	3.9766	0	0	10.4279	31.5533	111.835	67.8953	105.577	98.5713	1.07107	1.22844	1.14693	AACAAGAGA	WT	AAC	AAG	AGA
YML007W.AACAAGAGC-chrXIII;253762;253783-AAG	0.988175	0	0	1	109.966	46.0152	19.8289	2.23831	70.7475	66.6806	1.06099	1.02104	0.962349	AACAAGAGC	AAG	AAC	AAG	AGC
YML007W.AACAAGAGC-chrXIII;253762;253783-WT	0	0	0	1	7.58389	48.6447	141.182	26.8597	155.644	134.086	1.16078	1.27144	1.09533	AACAAGAGC	WT	AAC	AAG	AGC
YML007W.AACAAGAGG-chrXIII;253762;253783-AAG	0	0	0	8	68.255	176.83	50.762	7.46102	137.141	139.884	0.980391	1.10583	1.12794	AACAAGAGG	AAG	AAC	AAG	AGG
YML007W.AACAAGAGG-chrXIII;253762;253783-WT	0	0	0.85313	0	11.3758	106.492	189.564	42.5278	180.678	182.647	0.989221	1.25541	1.26909	AACAAGAGG	WT	AAC	AAG	AGG
YML007W.AACAAGAGT-chrXIII;253762;253783-AAG	0	0	0	5	76.7869	227.447	57.1073	16.4142	212.242	192.069	1.10503	1.11802	1.01175	AACAAGAGT	AAG	AAC	AAG	AGT
YML007W.AACAAGAGT-chrXIII;253762;253783-WT	0	0	0	0	0.947987	23.0076	69.0046	41.0356	74.0127	91.3234	0.810446	1.31046	1.61696	AACAAGAGT	WT	AAC	AAG	AGT
YML007W.AACAAGCAA-chrXIII;253762;253783-AAG	0	0	3.41252	165	212.349	43.3858	14.2768	2.23831	169.794	156.554	1.08457	0.855143	0.788465	AACAAGCAA	AAG	AAC	AAG	CAA
YML007W.AACAAGCAA-chrXIII;253762;253783-WT	0	0	0	1	69.203	286.609	118.18	18.6526	198.093	215.987	0.917151	1.15125	1.25525	AACAAGCAA	WT	AAC	AAG	CAA
YML007W.AACAAGCAC-chrXIII;253762;253783-AAG	1.48226	0	46.9221	101	12.3238	5.25888	10.311	0	65.3053	69.5797	0.938568	0.661692	0.705001	AACAAGCAC	AAG	AAC	AAG	CAC
YML007W.AACAAGCAC-chrXIII;253762;253783-WT	0	0	8.5313	10	50.2433	185.376	15.8631	5.22271	192.651	139.159	1.38439	1.06419	0.768709	AACAAGCAC	WT	AAC	AAG	CAC
YML007W.AACAAGCAG-chrXIII;253762;253783-AAG	0	1.32553	1.70626	60	164.002	24.9797	5.5521	0	115.373	98.5713	1.17045	0.884347	0.755562	AACAAGCAG	AAG	AAC	AAG	CAG
YML007W.AACAAGCAG-chrXIII;253762;253783-WT	0	0	0	0	25.5956	142.647	60.2799	20.8909	111.019	86.2499	1.28718	1.17313	0.911395	AACAAGCAG	WT	AAC	AAG	CAG
YML007W.AACAAGCAT-chrXIII;253762;253783-AAG	0	0	11.9438	183	268.28	75.5965	5.5521	0.746102	179.59	176.849	1.0155	0.856244	0.843175	AACAAGCAT	AAG	AAC	AAG	CAT
YML007W.AACAAGCAT-chrXIII;253762;253783-WT	0	0	0	1	58.7752	126.213	50.762	1.4922	77.278	78.2772	0.987235	1.11558	1.13001	AACAAGCAT	WT	AAC	AAG	CAT
YML007W.AACAAGCGA-chrXIII;253762;253783-AAG	0	0	1.70626	64	162.106	18.4061	27.7605	11.1915	136.053	128.288	1.06053	0.933295	0.880028	AACAAGCGA	AAG	AAC	AAG	CGA
YML007W.AACAAGCGA-chrXIII;253762;253783-WT	0	0	0	0	32.2315	198.523	65.832	4.47661	157.821	147.132	1.07265	1.1477	1.06997	AACAAGCGA	WT	AAC	AAG	CGA
YML007W.AACAAGCGC-chrXIII;253762;253783-AAG	21.2458	29.1617	51.1878	126	59.7232	1.97208	1.58631	0	109.931	148.582	0.739867	0.582693	0.787565	AACAAGCGC	AAG	AAC	AAG	CGC
YML007W.AACAAGCGC-chrXIII;253762;253783-WT	0	0	0	1	94.7987	34.1827	10.311	0	63.1285	49.2856	1.28087	1.00296	0.783032	AACAAGCGC	WT	AAC	AAG	CGC
YML007W.AACAAGCGG-chrXIII;253762;253783-AAG	0	0	11.0907	112	139.354	23.0076	23.7947	1.4922	166.529	163.802	1.01664	0.857828	0.843784	AACAAGCGG	AAG	AAC	AAG	CGG
YML007W.AACAAGCGG-chrXIII;253762;253783-WT	2.47044	0	0	4	94.7987	188.005	119.767	8.95322	169.794	176.849	0.960109	1.12955	1.17648	AACAAGCGG	WT	AAC	AAG	CGG
YML007W.AACAAGCGT-chrXIII;253762;253783-AAG	0	0.662767	35.8314	164	38.8675	3.94416	3.96578	0	149.114	157.279	0.948084	0.680484	0.717746	AACAAGCGT	AAG	AAC	AAG	CGT
YML007W.AACAAGCGT-chrXIII;253762;253783-WT	0	0	5.11878	0	59.7232	102.548	20.6221	2.23831	100.135	114.517	0.874413	1.06715	1.22042	AACAAGCGT	WT	AAC	AAG	CGT
YML007W.AACAATAAA-chrXIII;253762;253783-AAG	1.97635	0.662767	0	2	14.2198	80.8553	39.6578	8.95322	114.284	84.0755	1.35931	1.1477	0.844329	AACAATAAA	AAG	AAC	AAT	AAA
YML007W.AACAATAAA-chrXIII;253762;253783-WT	0	0	0	0	18.9597	105.835	118.18	22.3831	100.135	128.288	0.78055	1.21996	1.56295	AACAATAAA	WT	AAC	AAT	AAA
YML007W.AACAATAAC-chrXIII;253762;253783-AAG	16.3049	9.9415	4.26565	56	42.6594	8.54569	0.793157	1.4922	66.3938	78.2772	0.848188	0.662957	0.781616	AACAATAAC	AAG	AAC	AAT	AAC
YML007W.AACAATAAC-chrXIII;253762;253783-WT	3.9527	0.662767	1.70626	3	111.862	188.662	20.6221	8.20712	125.169	133.361	0.938568	1.05436	1.12337	AACAATAAC	WT	AAC	AAT	AAC
YML007W.AACAATAAG-chrXIII;253762;253783-AAG	25.1985	31.15	4.26565	0	29.3876	217.586	48.3826	14.922	145.849	141.334	1.03194	0.98004	0.949703	AACAATAAG	AAG	AAC	AAT	AAG
YML007W.AACAATAAG-chrXIII;253762;253783-WT	0	0	0	0	15.1678	126.871	247.465	38.7973	192.651	197.867	0.973636	1.2551	1.28908	AACAATAAG	WT	AAC	AAT	AAG
YML007W.AACAATAAT-chrXIII;253762;253783-AAG	0	0	0	0	45.5034	103.206	28.5536	2.98441	120.815	128.288	0.94175	1.10852	1.17708	AACAATAAT	AAG	AAC	AAT	AAT
YML007W.AACAATAAT-chrXIII;253762;253783-WT	3.9527	1.9883	0	0	88.1628	217.586	141.182	22.3831	192.651	203.666	0.945917	1.14478	1.21024	AACAATAAT	WT	AAC	AAT	AAT
YML007W.AACAATAGA-chrXIII;253762;253783-AAG	0	0	0	4	41.7114	127.528	87.2472	4.47661	97.958	94.9474	1.03171	1.15375	1.11829	AACAATAGA	AAG	AAC	AAT	AGA
YML007W.AACAATAGA-chrXIII;253762;253783-WT	0	0	0	0	4.73993	87.4289	69.0046	13.4298	94.6927	111.617	0.848368	1.21619	1.43356	AACAATAGA	WT	AAC	AAT	AGA
YML007W.AACAATAGC-chrXIII;253762;253783-AAG	0	0	0	18	136.51	65.736	4.75894	9.69933	127.345	117.416	1.08457	0.989486	0.912332	AACAATAGC	AAG	AAC	AAT	AGC
YML007W.AACAATAGC-chrXIII;253762;253783-WT	0	0	0	0	18.0117	104.52	65.0388	10.4454	83.8085	70.3045	1.19208	1.18371	0.992976	AACAATAGC	WT	AAC	AAT	AGC
YML007W.AACAATAGG-chrXIII;253762;253783-AAG	0	0	0	0	55.9312	138.046	103.11	8.95322	158.91	148.582	1.06951	1.16114	1.08568	AACAATAGG	AAG	AAC	AAT	AGG
YML007W.AACAATAGG-chrXIII;253762;253783-WT	0	0	0	0	10.4279	170.256	140.389	25.3675	159.998	159.454	1.00341	1.21656	1.21242	AACAATAGG	WT	AAC	AAT	AGG
YML007W.AACAATAGT-chrXIII;253762;253783-AAG	0.494087	0.662767	1.70626	1	44.5554	106.492	132.457	13.4298	171.971	129.012	1.33298	1.18354	0.887894	AACAATAGT	AAG	AAC	AAT	AGT
YML007W.AACAATAGT-chrXIII;253762;253783-WT	0.494087	0	0	9	5.68792	107.807	257.776	46.2583	226.392	200.767	1.12764	1.25846	1.11602	AACAATAGT	WT	AAC	AAT	AGT
YML007W.AACAATCAA-chrXIII;253762;253783-AAG	6.42314	0	0	20	228.465	61.1345	23.0015	0	141.495	130.462	1.08457	0.957342	0.882694	AACAATCAA	AAG	AAC	AAT	CAA
YML007W.AACAATCAA-chrXIII;253762;253783-WT	0	0	0.85313	0	0	204.439	112.628	9.69933	153.468	108.718	1.41161	1.19557	0.846957	AACAATCAA	WT	AAC	AAT	CAA
YML007W.AACAATCAC-chrXIII;253762;253783-AAG	0	0.662767	34.1252	170	93.8507	0.65736	0	0	121.903	112.342	1.08511	0.713781	0.657799	AACAATCAC	AAG	AAC	AAT	CAC
YML007W.AACAATCAC-chrXIII;253762;253783-WT	0	0	0.85313	5	170.638	107.807	17.4494	11.1915	138.23	165.977	0.832826	1.02856	1.23502	AACAATCAC	WT	AAC	AAT	CAC
YML007W.AACAATCAG-chrXIII;253762;253783-AAG	20.2576	23.8596	5.97191	22	139.354	130.815	27.7605	0	201.358	173.949	1.15757	0.902854	0.779958	AACAATCAG	AAG	AAC	AAT	CAG
YML007W.AACAATCAG-chrXIII;253762;253783-WT	5.92905	10.6043	0	1	0.947987	82.8274	148.32	20.8909	141.495	136.26	1.03842	1.18795	1.14401	AACAATCAG	WT	AAC	AAT	CAG
YML007W.AACAATCAT-chrXIII;253762;253783-AAG	0.494087	1.32553	1.70626	163	202.869	36.1548	15.07	6.71492	190.474	171.05	1.11356	0.855164	0.767958	AACAATCAT	AAG	AAC	AAT	CAT
YML007W.AACAATCAT-chrXIII;253762;253783-WT	0	0	0	0	78.6829	288.581	61.0731	9.69933	230.746	197.867	1.16616	1.12018	0.960567	AACAATCAT	WT	AAC	AAT	CAT
YML007W.AACAATCGA-chrXIII;253762;253783-AAG	0	0	0	13	77.7349	113.066	1.58631	0	111.019	95.6721	1.16041	1.01988	0.878899	AACAATCGA	AAG	AAC	AAT	CGA
YML007W.AACAATCGA-chrXIII;253762;253783-WT	12.8463	11.267	0	2	41.7114	286.609	106.283	13.4298	158.91	193.519	0.821159	1.10204	1.34205	AACAATCGA	WT	AAC	AAT	CGA
YML007W.AACAATCGC-chrXIII;253762;253783-AAG	0	0	11.0907	100	158.314	13.1472	4.75894	0	80.5433	105.819	0.76114	0.828784	1.08887	AACAATCGC	AAG	AAC	AAT	CGC
YML007W.AACAATCGC-chrXIII;253762;253783-WT	0	0.662767	0	1	79.6309	95.9746	44.4168	4.47661	88.1622	117.416	0.750855	1.0932	1.45594	AACAATCGC	WT	AAC	AAT	CGC
YML007W.AACAATCGG-chrXIII;253762;253783-AAG	0.494087	0.662767	0	50	193.389	71.6523	14.2768	2.23831	170.882	155.83	1.0966	0.945928	0.862603	AACAATCGG	AAG	AAC	AAT	CGG
YML007W.AACAATCGG-chrXIII;253762;253783-WT	0.494087	3.31383	0.85313	0	42.6594	153.165	98.3514	21.637	145.849	142.059	1.02668	1.16216	1.13196	AACAATCGG	WT	AAC	AAT	CGG
YML007W.AACAATCGT-chrXIII;253762;253783-AAG	2.47044	0	0	105	211.401	104.52	11.1042	0	177.413	187.72	0.945091	0.912948	0.965989	AACAATCGT	AAG	AAC	AAT	CGT
YML007W.AACAATCGT-chrXIII;253762;253783-WT	0	0	0	1	47.3993	197.208	45.2099	4.47661	119.726	119.59	1.00114	1.12293	1.12165	AACAATCGT	WT	AAC	AAT	CGT
YML007W.AACAGAAAA-chrXIII;253762;253783-AAG	0	0	0	7	10.4279	47.9873	14.2768	8.20712	66.3938	55.8087	1.18967	1.11959	0.941098	AACAGAAAA	AAG	AAC	AGA	AAA
YML007W.AACAGAAAA-chrXIII;253762;253783-WT	3.45861	0	0.85313	0	18.9597	80.198	115.008	27.6058	96.8696	92.0482	1.05238	1.21383	1.15341	AACAGAAAA	WT	AAC	AGA	AAA
YML007W.AACAGAAAC-chrXIII;253762;253783-AAG	0	0.662767	0	91	101.435	2.62944	3.96578	0	87.0738	96.3969	0.903284	0.810062	0.896797	AACAGAAAC	AAG	AAC	AGA	AAC
YML007W.AACAGAAAC-chrXIII;253762;253783-WT	6.91722	2.65107	0	0	7.58389	45.3579	13.4837	6.71492	69.659	63.7814	1.09215	1.03731	0.949787	AACAGAAAC	WT	AAC	AGA	AAC
YML007W.AACAGAAAG-chrXIII;253762;253783-AAG	0	0	3.41252	0	9.47987	119.64	76.9362	28.3519	128.434	97.8465	1.31261	1.20194	0.915692	AACAGAAAG	AAG	AAC	AGA	AAG
YML007W.AACAGAAAG-chrXIII;253762;253783-WT	0	0	0	0	10.4279	115.695	137.216	44.02	128.434	105.094	1.22208	1.24437	1.01824	AACAGAAAG	WT	AAC	AGA	AAG
YML007W.AACAGAAAT-chrXIII;253762;253783-AAG	0	0	3.41252	3	98.5906	197.866	12.6905	5.96882	163.263	149.307	1.09348	1.06341	0.972507	AACAGAAAT	AAG	AAC	AGA	AAT
YML007W.AACAGAAAT-chrXIII;253762;253783-WT	0	0	0	0	14.2198	65.0787	46.7962	18.6526	57.6864	50.0104	1.15349	1.20336	1.04324	AACAGAAAT	WT	AAC	AGA	AAT
YML007W.AACAGAAGA-chrXIII;253762;253783-AAG	0	0	0.85313	0	16.1158	109.122	49.1757	3.73051	91.4275	71.0293	1.28718	1.16064	0.901694	AACAGAAGA	AAG	AAC	AGA	AGA
YML007W.AACAGAAGA-chrXIII;253762;253783-WT	0	0	0	0	6.63591	72.3097	128.491	51.481	94.6927	115.241	0.82169	1.27204	1.54808	AACAGAAGA	WT	AAC	AGA	AGA
YML007W.AACAGAAGC-chrXIII;253762;253783-AAG	0	0	4.26565	7	131.77	143.962	42.0373	3.73051	124.08	84.8003	1.4632	1.05468	0.720799	AACAGAAGC	AAG	AAC	AGA	AGC
YML007W.AACAGAAGC-chrXIII;253762;253783-WT	0	0	0	0	2.84396	126.871	102.317	18.6526	91.4275	100.021	0.914084	1.22105	1.33582	AACAGAAGC	WT	AAC	AGA	AGC
YML007W.AACAGAAGG-chrXIII;253762;253783-AAG	0	0	0.85313	23	28.4396	212.985	71.3841	10.4454	159.998	136.985	1.168	1.12148	0.960171	AACAGAAGG	AAG	AAC	AGA	AGG
YML007W.AACAGAAGG-chrXIII;253762;253783-WT	6.91722	11.9298	0	2	0.947987	140.018	192.737	38.7973	186.12	161.628	1.15153	1.19534	1.03804	AACAGAAGG	WT	AAC	AGA	AGG
YML007W.AACAGAAGT-chrXIII;253762;253783-AAG	0	0	0	0	13.2718	64.4213	25.381	8.20712	126.257	106.544	1.18502	1.16434	0.98255	AACAGAAGT	AAG	AAC	AGA	AGT
YML007W.AACAGAAGT-chrXIII;253762;253783-WT	0	0	0	0	0	47.33	145.148	20.8909	88.1622	89.149	0.988931	1.28445	1.29882	AACAGAAGT	WT	AAC	AGA	AGT
YML007W.AACAGACAA-chrXIII;253762;253783-AAG	0	0	0	29	67.3071	24.9797	2.37947	0	50.0674	73.2037	0.683947	0.910222	1.33084	AACAGACAA	AAG	AAC	AGA	CAA
YML007W.AACAGACAA-chrXIII;253762;253783-WT	10.3758	6.62767	1.70626	0	93.8507	72.967	42.8305	11.9376	90.3391	81.1764	1.11287	1.01763	0.914418	AACAGACAA	WT	AAC	AGA	CAA
YML007W.AACAGACAC-chrXIII;253762;253783-AAG	0	0	20.4751	48	27.4916	0	2.37947	2.23831	51.1559	60.8823	0.840242	0.716543	0.852782	AACAGACAC	AAG	AAC	AGA	CAC
YML007W.AACAGACAC-chrXIII;253762;253783-WT	0	0	0	7	43.6074	46.6726	9.51788	2.23831	67.4822	36.2394	1.86212	1.03725	0.557027	AACAGACAC	WT	AAC	AGA	CAC
YML007W.AACAGACAG-chrXIII;253762;253783-AAG	0	0	0	27	145.99	32.2107	19.0358	0	138.23	92.773	1.48998	0.956686	0.642081	AACAGACAG	AAG	AAC	AGA	CAG
YML007W.AACAGACAG-chrXIII;253762;253783-WT	0.494087	8.61597	0.85313	2	2.84396	117.01	122.939	8.20712	99.0464	99.2961	0.997486	1.18091	1.18388	AACAGACAG	WT	AAC	AGA	CAG
YML007W.AACAGACAT-chrXIII;253762;253783-AAG	0	0	1.70626	67	186.753	46.6726	3.17263	0	126.257	124.664	1.01278	0.898913	0.887569	AACAGACAT	AAG	AAC	AGA	CAT
YML007W.AACAGACAT-chrXIII;253762;253783-WT	32.1157	56.3352	0	6	54.0352	147.906	69.7978	5.96882	74.0127	103.645	0.7141	0.886964	1.24207	AACAGACAT	WT	AAC	AGA	CAT
YML007W.AACAGACGA-chrXIII;253762;253783-AAG	0	0	0	48	85.3188	26.9518	8.72472	0	88.1622	54.3592	1.62185	0.900907	0.555483	AACAGACGA	AAG	AAC	AGA	CGA
YML007W.AACAGACGA-chrXIII;253762;253783-WT	5.43496	11.9298	2.55939	0	8.53188	61.1345	43.6236	3.73051	60.9517	53.6344	1.13643	1.0397	0.914884	AACAGACGA	WT	AAC	AGA	CGA
YML007W.AACAGACGC-chrXIII;253762;253783-AAG	0	0	27.3001	87	30.3356	0	9.51788	0	76.1896	84.8003	0.898459	0.709278	0.789439	AACAGACGC	AAG	AAC	AGA	CGC
YML007W.AACAGACGC-chrXIII;253762;253783-WT	0	0	0	13	108.07	26.9518	19.8289	1.4922	93.6043	100.746	0.929115	0.98864	1.06407	AACAGACGC	WT	AAC	AGA	CGC
YML007W.AACAGACGG-chrXIII;253762;253783-AAG	5.92905	1.32553	17.0626	172	94.7987	32.868	15.8631	1.4922	142.583	158.729	0.898283	0.784445	0.873272	AACAGACGG	AAG	AAC	AGA	CGG
YML007W.AACAGACGG-chrXIII;253762;253783-WT	0	0	1.70626	8	30.3356	94.6599	37.2784	5.22271	74.0127	86.9747	0.850969	1.11033	1.30478	AACAGACGG	WT	AAC	AGA	CGG
YML007W.AACAGACGT-chrXIII;253762;253783-AAG	0	0	16.2095	135	83.4228	4.60152	15.8631	0	148.025	134.086	1.10396	0.778365	0.705066	AACAGACGT	AAG	AAC	AGA	CGT
YML007W.AACAGACGT-chrXIII;253762;253783-WT	0	0.662767	0	8	71.099	49.9594	15.07	2.98441	90.3391	68.8549	1.31202	1.02504	0.781272	AACAGACGT	WT	AAC	AGA	CGT
YML007W.AACAGCAAA-chrXIII;253762;253783-AAG	3.45861	1.9883	0	2	74.891	34.1827	22.2084	4.47661	70.7475	82.6259	0.856238	1.0146	1.18496	AACAGCAAA	AAG	AAC	AGC	AAA
YML007W.AACAGCAAA-chrXIII;253762;253783-WT	0	2.65107	0	0	45.5034	105.835	91.213	9.69933	171.971	129.012	1.33298	1.1586	0.869179	AACAGCAAA	WT	AAC	AGC	AAA
YML007W.AACAGCAAC-chrXIII;253762;253783-AAG	0	0	4.26565	111	111.862	41.4137	6.34525	2.23831	100.135	89.8738	1.11417	0.851507	0.764251	AACAGCAAC	AAG	AAC	AGC	AAC
YML007W.AACAGCAAC-chrXIII;253762;253783-WT	11.8581	5.30213	0.85313	1	40.7634	90.7157	18.2426	2.98441	78.3664	96.3969	0.812955	0.990539	1.21844	AACAGCAAC	WT	AAC	AGC	AAC
YML007W.AACAGCAAG-chrXIII;253762;253783-AAG	0	0	0	5	69.203	134.102	23.0015	10.4454	101.223	121.765	0.831303	1.08745	1.30813	AACAGCAAG	AAG	AAC	AGC	AAG
YML007W.AACAGCAAG-chrXIII;253762;253783-WT	0.494087	0.662767	0	0	4.73993	45.3579	138.802	38.7973	103.4	83.3507	1.24054	1.28139	1.03293	AACAGCAAG	WT	AAC	AGC	AAG
YML007W.AACAGCAAT-chrXIII;253762;253783-AAG	0.494087	0	0	2	129.874	49.9594	23.0015	0.746102	112.108	107.269	1.04511	1.01648	0.972607	AACAGCAAT	AAG	AAC	AGC	AAT
YML007W.AACAGCAAT-chrXIII;253762;253783-WT	0	1.32553	3.41252	0	54.0352	102.548	148.32	13.4298	152.379	110.893	1.37411	1.18093	0.859415	AACAGCAAT	WT	AAC	AGC	AAT
YML007W.AACAGCAGA-chrXIII;253762;253783-AAG	0	0	0	2	130.822	132.787	23.0015	5.22271	93.6043	117.416	0.797204	1.05302	1.32089	AACAGCAGA	AAG	AAC	AGC	AGA
YML007W.AACAGCAGA-chrXIII;253762;253783-WT	0	0	0	1	0	86.1142	129.285	10.4454	97.958	68.8549	1.42267	1.24527	0.875301	AACAGCAGA	WT	AAC	AGC	AGA
YML007W.AACAGCAGC-chrXIII;253762;253783-AAG	0	0	0	27	105.227	5.25888	2.37947	2.23831	99.0464	89.149	1.11102	0.897922	0.808195	AACAGCAGC	AAG	AAC	AGC	AGC
YML007W.AACAGCAGC-chrXIII;253762;253783-WT	9.88175	25.1851	1.70626	0	6.63591	95.9746	27.7605	4.47661	71.8359	110.893	0.647796	0.941277	1.45304	AACAGCAGC	WT	AAC	AGC	AGC
YML007W.AACAGCAGG-chrXIII;253762;253783-AAG	6.91722	10.6043	0	2	100.487	67.0508	22.2084	7.46102	132.788	126.838	1.04691	0.976116	0.932381	AACAGCAGG	AAG	AAC	AGC	AGG
YML007W.AACAGCAGG-chrXIII;253762;253783-WT	0.988175	0.662767	1.70626	2	16.1158	72.3097	121.353	29.098	113.196	104.37	1.08457	1.22579	1.13021	AACAGCAGG	WT	AAC	AGC	AGG
YML007W.AACAGCAGT-chrXIII;253762;253783-AAG	13.3404	3.31383	0	0	192.441	219.558	46.7962	4.47661	222.038	199.317	1.114	1.0293	0.923973	AACAGCAGT	AAG	AAC	AGC	AGT
YML007W.AACAGCAGT-chrXIII;253762;253783-WT	1.97635	2.65107	0	0	0	52.5888	92.0062	32.0824	91.4275	102.195	0.894635	1.24685	1.3937	AACAGCAGT	WT	AAC	AGC	AGT
YML007W.AACAGCCAA-chrXIII;253762;253783-AAG	0	0.662767	0	67	105.227	0	0	0	68.5706	82.6259	0.829892	0.818501	0.986274	AACAGCCAA	AAG	AAC	AGC	CAA
YML007W.AACAGCCAA-chrXIII;253762;253783-WT	0	0	0	0	0	70.9949	50.762	18.6526	108.842	84.8003	1.28351	1.23083	0.958955	AACAGCCAA	WT	AAC	AGC	CAA
YML007W.AACAGCCAC-chrXIII;253762;253783-AAG	0	0	37.5377	133	54.0352	12.4898	7.93157	4.47661	106.665	104.37	1.022	0.737519	0.721646	AACAGCCAC	AAG	AAC	AGC	CAC
YML007W.AACAGCCAC-chrXIII;253762;253783-WT	0	0	0	0	56.8792	154.48	72.1773	3.73051	108.842	89.149	1.2209	1.1364	0.930785	AACAGCCAC	WT	AAC	AGC	CAC
YML007W.AACAGCCAG-chrXIII;253762;253783-AAG	0	0	0.85313	36	90.0587	17.0914	14.2768	1.4922	71.8359	76.1028	0.943932	0.923951	0.978833	AACAGCCAG	AAG	AAC	AGC	CAG
YML007W.AACAGCCAG-chrXIII;253762;253783-WT	0	0	0	0	40.7634	154.48	122.146	18.6526	167.617	118.865	1.41014	1.18575	0.84087	AACAGCCAG	WT	AAC	AGC	CAG
YML007W.AACAGCCAT-chrXIII;253762;253783-AAG	0	4.63937	25.5939	118	23.6997	5.25888	0	2.23831	103.4	118.141	0.875229	0.667357	0.762493	AACAGCCAT	AAG	AAC	AGC	CAT
YML007W.AACAGCCAT-chrXIII;253762;253783-WT	0	0	0	0	8.53188	40.7563	46.0031	20.8909	75.1011	61.6071	1.21903	1.23738	1.01505	AACAGCCAT	WT	AAC	AGC	CAT
YML007W.AACAGCCGA-chrXIII;253762;253783-AAG	3.9527	1.9883	7.67817	75	42.6594	28.9239	11.8974	0	83.8085	80.4516	1.04173	0.815557	0.78289	AACAGCCGA	AAG	AAC	AGC	CGA
YML007W.AACAGCCGA-chrXIII;253762;253783-WT	0	0	0	30	42.6594	91.3731	39.6578	7.46102	80.5433	96.3969	0.835538	1.06265	1.27181	AACAGCCGA	WT	AAC	AGC	CGA
YML007W.AACAGCCGC-chrXIII;253762;253783-AAG	0.494087	0.662767	48.6284	71	40.7634	3.2868	0.793157	4.47661	79.4548	100.746	0.788668	0.685551	0.869253	AACAGCCGC	AAG	AAC	AGC	CGC
YML007W.AACAGCCGC-chrXIII;253762;253783-WT	0	0	0	4	47.3993	35.4975	12.6905	3.73051	68.5706	54.3592	1.26144	1.04967	0.832126	AACAGCCGC	WT	AAC	AGC	CGC
YML007W.AACAGCCGG-chrXIII;253762;253783-AAG	0	0	0	122	145.042	21.6929	3.17263	0	90.3391	106.544	0.847904	0.831335	0.980459	AACAGCCGG	AAG	AAC	AGC	CGG
YML007W.AACAGCCGG-chrXIII;253762;253783-WT	0.494087	3.9766	0.85313	0	26.5436	218.901	136.423	22.3831	256.868	201.491	1.27483	1.17801	0.924055	AACAGCCGG	WT	AAC	AGC	CGG
YML007W.AACAGCCGT-chrXIII;253762;253783-AAG	0	0	45.2159	117	34.1275	15.7767	5.5521	0	71.8359	92.773	0.774319	0.701432	0.90587	AACAGCCGT	AAG	AAC	AGC	CGT
YML007W.AACAGCCGT-chrXIII;253762;253783-WT	0	0	0	6	40.7634	189.32	45.2099	4.47661	96.8696	101.47	0.954658	1.11921	1.17237	AACAGCCGT	WT	AAC	AGC	CGT
YML007W.AACAGGAAA-chrXIII;253762;253783-AAG	3.45861	1.32553	0.85313	32	231.309	99.9188	7.93157	0	165.44	180.472	0.916706	0.952792	1.03936	AACAGGAAA	AAG	AAC	AGG	AAA
YML007W.AACAGGAAA-chrXIII;253762;253783-WT	0	0.662767	0	0	11.3758	59.8198	162.597	47.7505	149.114	129.012	1.15581	1.27437	1.10257	AACAGGAAA	WT	AAC	AGG	AAA
YML007W.AACAGGAAC-chrXIII;253762;253783-AAG	0	0	29.0064	99	33.1795	5.25888	0.793157	0	56.598	74.6533	0.758145	0.687085	0.906272	AACAGGAAC	AAG	AAC	AGG	AAC
YML007W.AACAGGAAC-chrXIII;253762;253783-WT	0	0	0	8	66.3591	285.952	53.1415	8.95322	188.297	160.903	1.17025	1.11256	0.9507	AACAGGAAC	WT	AAC	AGG	AAC
YML007W.AACAGGAAG-chrXIII;253762;253783-AAG	0	0	0.85313	22	252.164	242.566	47.5894	8.95322	231.834	164.527	1.40909	1.03863	0.737091	AACAGGAAG	AAG	AAC	AGG	AAG
YML007W.AACAGGAAG-chrXIII;253762;253783-WT	0	0	0	3	2.84396	83.4848	81.6951	30.5902	101.223	85.5251	1.18355	1.23537	1.04378	AACAGGAAG	WT	AAC	AGG	AAG
YML007W.AACAGGAAT-chrXIII;253762;253783-AAG	0	0	2.55939	73	165.898	67.0508	8.72472	3.73051	132.788	157.279	0.844279	0.918282	1.08765	AACAGGAAT	AAG	AAC	AGG	AAT
YML007W.AACAGGAAT-chrXIII;253762;253783-WT	0	0	0.85313	0	24.6477	240.594	100.731	31.3363	197.004	189.17	1.04142	1.1802	1.13327	AACAGGAAT	WT	AAC	AGG	AAT
YML007W.AACAGGAGA-chrXIII;253762;253783-AAG	0	0	0.85313	10	127.978	102.548	23.0015	0.746102	94.6927	105.819	0.894854	1.02654	1.14716	AACAGGAGA	AAG	AAC	AGG	AGA
YML007W.AACAGGAGA-chrXIII;253762;253783-WT	2.96452	0	0	0	8.53188	82.1701	356.921	93.2628	216.596	180.472	1.20016	1.29212	1.07662	AACAGGAGA	WT	AAC	AGG	AGA
YML007W.AACAGGAGC-chrXIII;253762;253783-AAG	6.42314	8.61597	0.85313	68	270.176	82.8274	26.9673	2.98441	188.297	142.783	1.31876	0.920986	0.698373	AACAGGAGC	AAG	AAC	AGG	AGC
YML007W.AACAGGAGC-chrXIII;253762;253783-WT	0	0	0	5	6.63591	135.416	107.869	32.8285	189.385	149.307	1.26843	1.21551	0.958277	AACAGGAGC	WT	AAC	AGG	AGC
YML007W.AACAGGAGG-chrXIII;253762;253783-AAG	0	0	35.8314	195	170.638	31.5533	2.37947	5.96882	228.569	215.262	1.06181	0.788692	0.742777	AACAGGAGG	AAG	AAC	AGG	AGG
YML007W.AACAGGAGG-chrXIII;253762;253783-WT	0	1.9883	0	0	233.205	412.165	115.801	4.47661	317.819	337.752	0.940985	1.09163	1.16009	AACAGGAGG	WT	AAC	AGG	AGG
YML007W.AACAGGAGT-chrXIII;253762;253783-AAG	6.91722	5.9649	0	3	109.018	172.228	87.2472	0.746102	159.998	171.05	0.935387	1.074	1.14819	AACAGGAGT	AAG	AAC	AGG	AGT
YML007W.AACAGGAGT-chrXIII;253762;253783-WT	0	1.32553	0.85313	0	2.84396	91.3731	172.115	49.2427	133.876	144.233	0.928192	1.2657	1.36362	AACAGGAGT	WT	AAC	AGG	AGT
YML007W.AACAGGCAA-chrXIII;253762;253783-AAG	0	0.662767	5.97191	127	106.175	26.2944	2.37947	0	126.257	111.617	1.13116	0.806792	0.713245	AACAGGCAA	AAG	AAC	AGG	CAA
YML007W.AACAGGCAA-chrXIII;253762;253783-WT	0.988175	0	0	13	102.383	246.51	61.8662	5.96882	183.943	152.206	1.20852	1.09092	0.902691	AACAGGCAA	WT	AAC	AGG	CAA
YML007W.AACAGGCAC-chrXIII;253762;253783-AAG	0	0	41.8033	205	75.8389	8.54569	2.37947	0	178.501	144.233	1.23759	0.704163	0.568979	AACAGGCAC	AAG	AAC	AGG	CAC
YML007W.AACAGGCAC-chrXIII;253762;253783-WT	0	0.662767	0	4	24.6477	84.1421	34.1057	6.71492	109.931	74.6533	1.47255	1.13013	0.767464	AACAGGCAC	WT	AAC	AGG	CAC
YML007W.AACAGGCAG-chrXIII;253762;253783-AAG	27.1748	12.5926	5.11878	206	141.25	18.4061	7.13841	3.73051	164.352	170.325	0.964928	0.725629	0.752003	AACAGGCAG	AAG	AAC	AGG	CAG
YML007W.AACAGGCAG-chrXIII;253762;253783-WT	0	0	0	0	14.2198	149.878	98.3514	20.8909	167.617	150.756	1.11184	1.20127	1.08043	AACAGGCAG	WT	AAC	AGG	CAG
YML007W.AACAGGCAT-chrXIII;253762;253783-AAG	5.43496	10.6043	4.26565	162	141.25	47.33	2.37947	2.23831	202.447	197.867	1.02314	0.798007	0.779957	AACAGGCAT	AAG	AAC	AGG	CAT
YML007W.AACAGGCAT-chrXIII;253762;253783-WT	0	1.32553	0	5	36.0235	212.327	63.4525	10.4454	177.413	181.922	0.975214	1.13595	1.16482	AACAGGCAT	WT	AAC	AGG	CAT
YML007W.AACAGGCGA-chrXIII;253762;253783-AAG	0	0	4.26565	180	216.141	39.4416	4.75894	4.47661	190.474	213.088	0.893875	0.838722	0.938299	AACAGGCGA	AAG	AAC	AGG	CGA
YML007W.AACAGGCGA-chrXIII;253762;253783-WT	0	0	3.41252	0	62.5671	92.6878	72.9704	17.1603	155.644	130.462	1.19302	1.14155	0.956856	AACAGGCGA	WT	AAC	AGG	CGA
YML007W.AACAGGCGC-chrXIII;253762;253783-AAG	0	0	0.85313	73	111.862	0	2.37947	0	76.1896	98.5713	0.772939	0.824043	1.06612	AACAGGCGC	AAG	AAC	AGG	CGC
YML007W.AACAGGCGC-chrXIII;253762;253783-WT	0	0	2.55939	2	15.1678	113.723	76.143	5.96882	108.842	95.6721	1.13766	1.17287	1.03095	AACAGGCGC	WT	AAC	AGG	CGC
YML007W.AACAGGCGG-chrXIII;253762;253783-AAG	12.8463	27.1734	143.326	144	34.1275	0.65736	0.793157	3.73051	187.209	165.252	1.13287	0.545569	0.481582	AACAGGCGG	AAG	AAC	AGG	CGG
YML007W.AACAGGCGG-chrXIII;253762;253783-WT	0	0	0.85313	48	263.54	80.198	15.07	2.23831	203.535	161.628	1.25928	0.950325	0.754657	AACAGGCGG	WT	AAC	AGG	CGG
YML007W.AACAGGCGT-chrXIII;253762;253783-AAG	0	0.662767	12.7969	174	82.4748	8.54569	0	0	112.108	120.315	0.931784	0.736508	0.790428	AACAGGCGT	AAG	AAC	AGG	CGT
YML007W.AACAGGCGT-chrXIII;253762;253783-WT	0	0	0	0	36.0235	239.937	81.6951	18.6526	125.169	147.132	0.850722	1.15961	1.36308	AACAGGCGT	WT	AAC	AGG	CGT
YML007W.AACAGTAAA-chrXIII;253762;253783-AAG	0	0	0	0	102.383	147.906	89.6267	9.69933	97.958	110.168	0.88917	1.12368	1.26374	AACAGTAAA	AAG	AAC	AGT	AAA
YML007W.AACAGTAAA-chrXIII;253762;253783-WT	0	0	0	9	0.947987	187.348	255.396	52.2271	202.447	210.189	0.963165	1.24243	1.28994	AACAGTAAA	WT	AAC	AGT	AAA
YML007W.AACAGTAAC-chrXIII;253762;253783-AAG	0	0	0	50	66.3591	30.2386	19.0358	3.73051	121.903	107.994	1.1288	0.935668	0.828904	AACAGTAAC	AAG	AAC	AGT	AAC
YML007W.AACAGTAAC-chrXIII;253762;253783-WT	0	0	0	0	59.7232	233.363	134.837	14.922	168.705	162.353	1.03913	1.16504	1.12117	AACAGTAAC	WT	AAC	AGT	AAC
YML007W.AACAGTAAG-chrXIII;253762;253783-AAG	0	0	0	0	6.63591	80.198	100.731	3.73051	80.5433	69.5797	1.15757	1.22438	1.05772	AACAGTAAG	AAG	AAC	AGT	AAG
YML007W.AACAGTAAG-chrXIII;253762;253783-WT	2.47044	0.662767	3.41252	0	0	119.64	233.981	69.3875	236.188	184.096	1.28296	1.26268	0.984193	AACAGTAAG	WT	AAC	AGT	AAG
YML007W.AACAGTAAT-chrXIII;253762;253783-AAG	0	0	2.55939	2	80.5789	109.122	99.9377	10.4454	191.562	165.252	1.15921	1.1365	0.980405	AACAGTAAT	AAG	AAC	AGT	AAT
YML007W.AACAGTAAT-chrXIII;253762;253783-WT	0	0	0	2	27.4916	203.124	237.947	38.0512	217.684	187.72	1.15962	1.22314	1.05478	AACAGTAAT	WT	AAC	AGT	AAT
YML007W.AACAGTAGA-chrXIII;253762;253783-AAG	0.988175	1.32553	0	4	46.4513	143.305	49.9689	1.4922	109.931	81.1764	1.35422	1.10937	0.819192	AACAGTAGA	AAG	AAC	AGT	AGA
YML007W.AACAGTAGA-chrXIII;253762;253783-WT	0	0	0	0	0.947987	121.612	149.113	69.3875	179.59	141.334	1.27068	1.26591	0.99625	AACAGTAGA	WT	AAC	AGT	AGA
YML007W.AACAGTAGC-chrXIII;253762;253783-AAG	1.48226	0	0	7	72.995	94.6599	22.2084	6.71492	105.577	84.8003	1.24501	1.05967	0.851137	AACAGTAGC	AAG	AAC	AGT	AGC
YML007W.AACAGTAGC-chrXIII;253762;253783-WT	1.48226	0	0	0	5.68792	164.34	147.527	24.6214	189.385	170.325	1.1119	1.21883	1.09617	AACAGTAGC	WT	AAC	AGT	AGC
YML007W.AACAGTAGG-chrXIII;253762;253783-AAG	0	0.662767	0	7	18.9597	159.739	77.7294	8.20712	128.434	147.132	0.872915	1.15816	1.32677	AACAGTAGG	AAG	AAC	AGT	AGG
YML007W.AACAGTAGG-chrXIII;253762;253783-WT	0	0	0	0	7.58389	274.119	330.746	41.0356	284.078	265.998	1.06797	1.23723	1.15849	AACAGTAGG	WT	AAC	AGT	AGG
YML007W.AACAGTAGT-chrXIII;253762;253783-AAG	0	0	0	6	31.2836	121.612	107.869	3.73051	127.345	104.37	1.22014	1.17136	0.960019	AACAGTAGT	AAG	AAC	AGT	AGT
YML007W.AACAGTAGT-chrXIII;253762;253783-WT	0	0.662767	3.41252	0	0.947987	151.193	187.978	55.2116	188.297	183.372	1.02686	1.24635	1.21374	AACAGTAGT	WT	AAC	AGT	AGT
YML007W.AACAGTCAA-chrXIII;253762;253783-AAG	1.48226	0	0	8	99.5386	88.7437	30.9331	5.22271	107.754	110.168	0.978087	1.04916	1.07266	AACAGTCAA	AAG	AAC	AGT	CAA
YML007W.AACAGTCAA-chrXIII;253762;253783-WT	1.97635	0.662767	0	0	25.5956	187.348	365.645	104.454	282.99	270.346	1.04677	1.25969	1.20341	AACAGTCAA	WT	AAC	AGT	CAA
YML007W.AACAGTCAC-chrXIII;253762;253783-AAG	0	0	0.85313	96	104.279	25.6371	7.13841	0	88.1622	96.3969	0.914575	0.846022	0.925044	AACAGTCAC	AAG	AAC	AGT	CAC
YML007W.AACAGTCAC-chrXIII;253762;253783-WT	0	0	0	0	0	201.152	128.491	29.8441	144.76	133.361	1.08547	1.21556	1.11984	AACAGTCAC	WT	AAC	AGT	CAC
YML007W.AACAGTCAG-chrXIII;253762;253783-AAG	0	0	0.85313	2	76.7869	143.305	36.4852	3.73051	134.964	129.737	1.04029	1.09062	1.04838	AACAGTCAG	AAG	AAC	AGT	CAG
YML007W.AACAGTCAG-chrXIII;253762;253783-WT	0	1.32553	4.26565	3	8.53188	131.472	195.91	49.2427	217.684	173.225	1.25666	1.23745	0.984711	AACAGTCAG	WT	AAC	AGT	CAG
YML007W.AACAGTCAT-chrXIII;253762;253783-AAG	0.494087	0	1.70626	32	236.049	90.7157	20.6221	2.23831	166.529	128.288	1.29809	0.971991	0.748787	AACAGTCAT	AAG	AAC	AGT	CAT
YML007W.AACAGTCAT-chrXIII;253762;253783-WT	0	0	0	0	3.79195	140.675	222.084	50.7349	158.91	129.012	1.23174	1.25997	1.02292	AACAGTCAT	WT	AAC	AGT	CAT
YML007W.AACAGTCGA-chrXIII;253762;253783-AAG	0	0	0	0	75.8389	26.9518	22.2084	7.46102	91.4275	77.5524	1.17891	1.06108	0.900054	AACAGTCGA	AAG	AAC	AGT	CGA
YML007W.AACAGTCGA-chrXIII;253762;253783-WT	0	0	0	0	6.63591	176.83	182.426	39.5434	162.175	144.958	1.11877	1.23517	1.10403	AACAGTCGA	WT	AAC	AGT	CGA
YML007W.AACAGTCGC-chrXIII;253762;253783-AAG	0	0	6.82504	49	94.7987	48.6447	6.34525	0	103.4	98.5713	1.04899	0.903994	0.861777	AACAGTCGC	AAG	AAC	AGT	CGC
YML007W.AACAGTCGC-chrXIII;253762;253783-WT	7.9054	7.29043	1.70626	0	2.84396	109.122	113.421	11.9376	109.931	85.5251	1.28536	1.15476	0.898391	AACAGTCGC	WT	AAC	AGT	CGC
YML007W.AACAGTCGG-chrXIII;253762;253783-AAG	0.494087	0	0	0	122.29	120.954	21.4152	0	145.849	134.811	1.08188	1.04651	0.967311	AACAGTCGG	AAG	AAC	AGT	CGG
YML007W.AACAGTCGG-chrXIII;253762;253783-WT	0	0	0	0	6.63591	111.094	144.355	15.6681	102.312	104.37	0.980283	1.23576	1.26062	AACAGTCGG	WT	AAC	AGT	CGG
YML007W.AACAGTCGT-chrXIII;253762;253783-AAG	0	0	0	32	148.834	27.6091	7.93157	0.746102	122.992	108.718	1.13129	0.92879	0.821002	AACAGTCGT	AAG	AAC	AGT	CGT
YML007W.AACAGTCGT-chrXIII;253762;253783-WT	0	0.662767	0	0	16.1158	134.759	103.904	25.3675	148.025	131.912	1.12216	1.20701	1.07561	AACAGTCGT	WT	AAC	AGT	CGT
YML007W.AACCAAAAA-chrXIII;253762;253783-AAG	0	0	4.26565	58	50.2433	1.97208	3.96578	0	47.8906	55.8087	0.85812	0.791467	0.922327	AACCAAAAA	AAG	AAC	CAA	AAA
YML007W.AACCAAAAA-chrXIII;253762;253783-WT	0	0	0	7	20.8557	62.4492	40.451	2.98441	72.9243	78.2772	0.931616	1.13273	1.21588	AACCAAAAA	WT	AAC	CAA	AAA
YML007W.AACCAAAAC-chrXIII;253762;253783-AAG	0	3.31383	57.1597	32	2.84396	2.62944	0	1.4922	50.0674	68.1302	0.734879	0.544466	0.740892	AACCAAAAC	AAG	AAC	CAA	AAC
YML007W.AACCAAAAC-chrXIII;253762;253783-WT	5.92905	1.32553	7.67817	77	60.6712	9.20305	0.793157	3.73051	45.7137	63.7814	0.716725	0.762956	1.0645	AACCAAAAC	WT	AAC	CAA	AAC
YML007W.AACCAAAAG-chrXIII;253762;253783-AAG	0	0	2.55939	40	22.7517	5.25888	0	0	35.9179	43.4873	0.82594	0.76768	0.929462	AACCAAAAG	AAG	AAC	CAA	AAG
YML007W.AACCAAAAG-chrXIII;253762;253783-WT	0	0	0	1	12.3238	103.206	105.49	11.9376	148.025	81.9012	1.80737	1.21296	0.671119	AACCAAAAG	WT	AAC	CAA	AAG
YML007W.AACCAAAAT-chrXIII;253762;253783-AAG	0	0	8.5313	81	25.5956	9.86041	5.5521	0	60.9517	82.6259	0.737682	0.755175	1.02371	AACCAAAAT	AAG	AAC	CAA	AAT
YML007W.AACCAAAAT-chrXIII;253762;253783-WT	0	1.9883	0	2	87.2148	33.5254	4.75894	0	50.0674	79.002	0.633749	0.977224	1.54197	AACCAAAAT	WT	AAC	CAA	AAT
YML007W.AACCAAAGA-chrXIII;253762;253783-AAG	0	0	0	11	45.5034	9.86041	1.58631	2.23831	45.7137	34.0651	1.34195	0.936932	0.698185	AACCAAAGA	AAG	AAC	CAA	AGA
YML007W.AACCAAAGA-chrXIII;253762;253783-WT	3.9527	5.30213	0	0	23.6997	46.0152	70.5909	3.73051	106.665	89.149	1.19648	1.12838	0.943083	AACCAAAGA	WT	AAC	CAA	AGA
YML007W.AACCAAAGC-chrXIII;253762;253783-AAG	0	0.662767	44.3627	41	22.7517	0	0.793157	2.98441	63.1285	63.0566	1.00114	0.645757	0.645022	AACCAAAGC	AAG	AAC	CAA	AGC
YML007W.AACCAAAGC-chrXIII;253762;253783-WT	0	0	0	0	10.4279	24.3223	4.75894	0	16.3263	21.7437	0.750855	1.09394	1.45693	AACCAAAGC	WT	AAC	CAA	AGC
YML007W.AACCAAAGG-chrXIII;253762;253783-AAG	0.494087	0	34.9783	106	18.0117	4.60152	0	0.746102	46.8022	44.2121	1.05858	0.650766	0.614752	AACCAAAGG	AAG	AAC	CAA	AGG
YML007W.AACCAAAGG-chrXIII;253762;253783-WT	0	0	0	15	140.302	53.2462	7.93157	2.98441	84.8969	90.5986	0.937067	0.977582	1.04324	AACCAAAGG	WT	AAC	CAA	AGG
YML007W.AACCAAAGT-chrXIII;253762;253783-AAG	0	0	1.70626	24	67.3071	7.88833	0.793157	0	48.979	64.5062	0.759291	0.873478	1.15039	AACCAAAGT	AAG	AAC	CAA	AGT
YML007W.AACCAAAGT-chrXIII;253762;253783-WT	0	0	0	1	31.2836	172.886	75.3499	7.46102	137.141	97.8465	1.4016	1.15757	0.825895	AACCAAAGT	WT	AAC	CAA	AGT
YML007W.AACCAACAA-chrXIII;253762;253783-AAG	0	0	16.2095	112	35.0755	0	0.793157	0	76.1896	68.1302	1.11829	0.692349	0.619112	AACCAACAA	AAG	AAC	CAA	CAA
YML007W.AACCAACAA-chrXIII;253762;253783-WT	1.48226	3.31383	0	0	25.5956	76.2538	29.3468	0	64.2169	81.1764	0.791079	1.09199	1.38038	AACCAACAA	WT	AAC	CAA	CAA
YML007W.AACCAACAC-chrXIII;253762;253783-AAG	0	0	33.2721	26	13.2718	0	0	0	32.6527	47.8361	0.682595	0.60491	0.886191	AACCAACAC	AAG	AAC	CAA	CAC
YML007W.AACCAACAC-chrXIII;253762;253783-WT	0	0	0	11	77.7349	34.1827	14.2768	0	65.3053	54.3592	1.20137	0.995474	0.828617	AACCAACAC	WT	AAC	CAA	CAC
YML007W.AACCAACAG-chrXIII;253762;253783-AAG	0	0	3.41252	34	45.5034	0	0.793157	0.746102	33.7411	41.313	0.816719	0.805381	0.986118	AACCAACAG	AAG	AAC	CAA	CAG
YML007W.AACCAACAG-chrXIII;253762;253783-WT	0	0	0	5	4.73993	133.444	38.8647	0.746102	71.8359	63.7814	1.12628	1.14592	1.01744	AACCAACAG	WT	AAC	CAA	CAG
YML007W.AACCAACAT-chrXIII;253762;253783-AAG	0	0.662767	2.55939	45	34.1275	3.94416	2.37947	0	45.7137	42.7625	1.06901	0.786849	0.736052	AACCAACAT	AAG	AAC	CAA	CAT
YML007W.AACCAACAT-chrXIII;253762;253783-WT	0	0	0.85313	0	27.4916	48.6447	15.8631	2.23831	75.1011	61.6071	1.21903	1.09916	0.901663	AACCAACAT	WT	AAC	CAA	CAT
YML007W.AACCAACGA-chrXIII;253762;253783-AAG	0	0	5.11878	26	39.8154	0	0.793157	0	63.1285	54.3592	1.16132	0.797849	0.687018	AACCAACGA	AAG	AAC	CAA	CGA
YML007W.AACCAACGA-chrXIII;253762;253783-WT	0	0	0	6	83.4228	134.102	64.2457	8.95322	119.726	105.819	1.13142	1.10913	0.980297	AACCAACGA	WT	AAC	CAA	CGA
YML007W.AACCAACGC-chrXIII;253762;253783-AAG	3.45861	0	46.9221	39	30.3356	5.25888	0.793157	0	34.8295	42.0378	0.828529	0.646292	0.780047	AACCAACGC	AAG	AAC	CAA	CGC
YML007W.AACCAACGC-chrXIII;253762;253783-WT	0.988175	9.9415	0	3	77.7349	48.6447	0.793157	0.746102	56.598	66.6806	0.848792	0.933074	1.0993	AACCAACGC	WT	AAC	CAA	CGC
YML007W.AACCAACGG-chrXIII;253762;253783-AAG	0	0	76.7817	133	79.6309	5.91624	11.8974	0	77.278	106.544	0.725315	0.705088	0.972112	AACCAACGG	AAG	AAC	CAA	CGG
YML007W.AACCAACGG-chrXIII;253762;253783-WT	0	0	0.85313	81	122.29	51.9315	15.07	0	106.665	121.765	0.875997	0.902879	1.03069	AACCAACGG	WT	AAC	CAA	CGG
YML007W.AACCAACGT-chrXIII;253762;253783-AAG	6.42314	0.662767	20.4751	183	85.3188	5.91624	7.13841	7.46102	130.611	115.241	1.13337	0.74031	0.653196	AACCAACGT	AAG	AAC	CAA	CGT
YML007W.AACCAACGT-chrXIII;253762;253783-WT	0	0	0.85313	0	103.331	120.954	50.762	5.22271	138.23	149.307	0.925811	1.0896	1.17691	AACCAACGT	WT	AAC	CAA	CGT
YML007W.AACCACAAA-chrXIII;253762;253783-AAG	0.988175	0	14.5032	73	54.0352	17.7487	3.17263	0	70.7475	81.1764	0.871528	0.784287	0.899899	AACCACAAA	AAG	AAC	CAC	AAA
YML007W.AACCACAAA-chrXIII;253762;253783-WT	0	0	0	25	86.2668	32.868	1.58631	5.22271	81.6317	84.8003	0.962634	0.945704	0.982413	AACCACAAA	WT	AAC	CAC	AAA
YML007W.AACCACAAC-chrXIII;253762;253783-AAG	0	4.63937	55.4534	12	4.73993	3.2868	0	0	41.36	57.9831	0.713312	0.511545	0.717141	AACCACAAC	AAG	AAC	CAC	AAC
YML007W.AACCACAAC-chrXIII;253762;253783-WT	0	0	5.97191	50	22.7517	13.1472	2.37947	6.71492	50.0674	71.7541	0.697764	0.828211	1.18695	AACCACAAC	WT	AAC	CAC	AAC
YML007W.AACCACAAG-chrXIII;253762;253783-AAG	0	1.9883	64.8378	47	18.9597	0	1.58631	0	50.0674	59.4327	0.842422	0.588689	0.698805	AACCACAAG	AAG	AAC	CAC	AAG
YML007W.AACCACAAG-chrXIII;253762;253783-WT	0	0	0	15	192.441	84.1421	7.13841	3.73051	145.849	140.609	1.03726	0.984097	0.948743	AACCACAAG	WT	AAC	CAC	AAG
YML007W.AACCACAAT-chrXIII;253762;253783-AAG	0	0	7.67817	158	54.0352	7.88833	5.5521	0	111.019	115.966	0.95734	0.739833	0.772801	AACCACAAT	AAG	AAC	CAC	AAT
YML007W.AACCACAAT-chrXIII;253762;253783-WT	0	0	0	0	58.7752	76.9112	11.1042	0	47.8906	34.7899	1.37657	1.05905	0.769344	AACCACAAT	WT	AAC	CAC	AAT
YML007W.AACCACAGA-chrXIII;253762;253783-AAG	0	0	0	50	33.1795	4.60152	1.58631	0	43.5369	37.689	1.15516	0.790049	0.68393	AACCACAGA	AAG	AAC	CAC	AGA
YML007W.AACCACAGA-chrXIII;253762;253783-WT	0	0	0	6	13.2718	113.723	67.4183	7.46102	116.461	96.3969	1.20814	1.16958	0.968079	AACCACAGA	WT	AAC	CAC	AGA
YML007W.AACCACAGC-chrXIII;253762;253783-AAG	1.48226	0	69.1035	42	8.53188	0	0	0	50.0674	47.1113	1.06275	0.542444	0.510416	AACCACAGC	AAG	AAC	CAC	AGC
YML007W.AACCACAGC-chrXIII;253762;253783-WT	0.494087	0	1.70626	50	67.3071	18.4061	18.2426	0	54.4211	74.6533	0.728985	0.900132	1.23477	AACCACAGC	WT	AAC	CAC	AGC
YML007W.AACCACAGG-chrXIII;253762;253783-AAG	0	3.9766	127.969	65	18.0117	2.62944	7.93157	0	113.196	98.5713	1.14837	0.573427	0.499342	AACCACAGG	AAG	AAC	CAC	AGG
YML007W.AACCACAGG-chrXIII;253762;253783-WT	2.47044	0	0	121	240.789	66.3934	17.4494	7.46102	133.876	142.783	0.937615	0.901294	0.961262	AACCACAGG	WT	AAC	CAC	AGG
YML007W.AACCACAGT-chrXIII;253762;253783-AAG	0.494087	0	3.41252	42	103.331	22.3503	0.793157	4.47661	66.3938	81.1764	0.817895	0.889475	1.08752	AACCACAGT	AAG	AAC	CAC	AGT
YML007W.AACCACAGT-chrXIII;253762;253783-WT	0	0	0	2	23.6997	28.9239	18.2426	5.22271	47.8906	44.2121	1.0832	1.11642	1.03066	AACCACAGT	WT	AAC	CAC	AGT
YML007W.AACCACCAA-chrXIII;253762;253783-AAG	0	0	7.67817	35	33.1795	0	0	0	27.2106	23.1932	1.17321	0.751214	0.640306	AACCACCAA	AAG	AAC	CAC	CAA
YML007W.AACCACCAA-chrXIII;253762;253783-WT	3.45861	15.2436	2.55939	4	20.8557	92.0305	14.2768	2.23831	85.9854	94.9474	0.905611	0.973875	1.07538	AACCACCAA	WT	AAC	CAC	CAA
YML007W.AACCACCAC-chrXIII;253762;253783-AAG	0	3.9766	121.998	29	0	0	0	0.746102	62.0401	71.0293	0.873443	0.47635	0.545371	AACCACCAC	AAG	AAC	CAC	CAC
YML007W.AACCACCAC-chrXIII;253762;253783-WT	0.988175	5.30213	0	11	112.81	30.2386	3.96578	0	56.598	73.9285	0.765577	0.925112	1.20838	AACCACCAC	WT	AAC	CAC	CAC
YML007W.AACCACCAG-chrXIII;253762;253783-AAG	0	0	50.3346	132	26.5436	9.86041	0	3.73051	88.1622	102.195	0.862684	0.66947	0.776032	AACCACCAG	AAG	AAC	CAC	CAG
YML007W.AACCACCAG-chrXIII;253762;253783-WT	0	0	0	0	32.2315	73.6244	11.8974	0	53.3327	63.7814	0.836179	1.0882	1.3014	AACCACCAG	WT	AAC	CAC	CAG
YML007W.AACCACCAT-chrXIII;253762;253783-AAG	8.39948	1.9883	69.9566	42	6.63591	1.31472	0	0	65.3053	71.7541	0.910127	0.509298	0.55959	AACCACCAT	AAG	AAC	CAC	CAT
YML007W.AACCACCAT-chrXIII;253762;253783-WT	0	0	0	29	76.7869	36.8122	20.6221	4.47661	114.284	136.26	0.838721	0.98406	1.17329	AACCACCAT	WT	AAC	CAC	CAT
YML007W.AACCACCGA-chrXIII;253762;253783-AAG	0	0	49.4815	107	35.0755	4.60152	0.793157	4.47661	102.312	113.067	0.904876	0.677436	0.74865	AACCACCGA	AAG	AAC	CAC	CGA
YML007W.AACCACCGA-chrXIII;253762;253783-WT	0	0	0	0	58.7752	36.8122	4.75894	4.47661	58.7748	84.8003	0.693097	1.03493	1.4932	AACCACCGA	WT	AAC	CAC	CGA
YML007W.AACCACCGC-chrXIII;253762;253783-AAG	0.988175	3.31383	110.907	25	0.947987	0	0	0	35.9179	56.5335	0.635339	0.470875	0.74114	AACCACCGC	AAG	AAC	CAC	CGC
YML007W.AACCACCGC-chrXIII;253762;253783-WT	0	0	0	19	67.3071	15.1193	4.75894	0	50.0674	45.6617	1.09649	0.924431	0.843085	AACCACCGC	WT	AAC	CAC	CGC
YML007W.AACCACCGG-chrXIII;253762;253783-AAG	0.494087	17.2319	207.31	44	0	3.94416	0.793157	2.23831	108.842	128.288	0.848423	0.474768	0.559588	AACCACCGG	AAG	AAC	CAC	CGG
YML007W.AACCACCGG-chrXIII;253762;253783-WT	0	0	3.41252	76	57.8272	6.5736	3.17263	4.47661	56.598	65.231	0.867654	0.809065	0.932474	AACCACCGG	WT	AAC	CAC	CGG
YML007W.AACCACCGT-chrXIII;253762;253783-AAG	0.494087	0.662767	115.172	80	13.2718	3.94416	0.793157	2.23831	56.598	77.5524	0.729803	0.571429	0.782991	AACCACCGT	AAG	AAC	CAC	CGT
YML007W.AACCACCGT-chrXIII;253762;253783-WT	0	0	0	14	64.4631	25.6371	8.72472	0	26.1221	34.0651	0.76683	0.968588	1.26311	AACCACCGT	WT	AAC	CAC	CGT
YML007W.AACCAGAAA-chrXIII;253762;253783-AAG	0.494087	0	2.55939	115	107.123	46.0152	6.34525	0	139.318	134.086	1.03902	0.848294	0.816437	AACCAGAAA	AAG	AAC	CAG	AAA
YML007W.AACCAGAAA-chrXIII;253762;253783-WT	0	0	0.85313	0	3.79195	82.8274	40.451	3.73051	62.0401	58.7079	1.05676	1.17979	1.11642	AACCAGAAA	WT	AAC	CAG	AAA
YML007W.AACCAGAAC-chrXIII;253762;253783-AAG	0	0.662767	55.4534	21	13.2718	0	0	0	46.8022	57.9831	0.807169	0.558611	0.692062	AACCAGAAC	AAG	AAC	CAG	AAC
YML007W.AACCAGAAC-chrXIII;253762;253783-WT	0	0	0	9	24.6477	31.5533	7.93157	2.23831	67.4822	78.2772	0.862092	1.0314	1.19639	AACCAGAAC	WT	AAC	CAG	AAC
YML007W.AACCAGAAG-chrXIII;253762;253783-AAG	0.988175	0	0	38	77.7349	0.65736	14.2768	0	39.1832	28.9916	1.35154	0.885744	0.65536	AACCAGAAG	AAG	AAC	CAG	AAG
YML007W.AACCAGAAG-chrXIII;253762;253783-WT	0	0	0	0	25.5956	73.6244	47.5894	5.96882	47.8906	51.46	0.930637	1.1618	1.24839	AACCAGAAG	WT	AAC	CAG	AAG
YML007W.AACCAGAAT-chrXIII;253762;253783-AAG	0	0.662767	0	51	76.7869	17.0914	0.793157	0	59.8632	62.3318	0.960396	0.853188	0.888371	AACCAGAAT	AAG	AAC	CAG	AAT
YML007W.AACCAGAAT-chrXIII;253762;253783-WT	0.494087	0.662767	0	0	18.9597	235.992	115.008	6.71492	144.76	136.985	1.05676	1.17338	1.11036	AACCAGAAT	WT	AAC	CAG	AAT
YML007W.AACCAGAGA-chrXIII;253762;253783-AAG	0	0	0	53	108.07	11.8325	0.793157	0	93.6043	85.5251	1.09447	0.859287	0.78512	AACCAGAGA	AAG	AAC	CAG	AGA
YML007W.AACCAGAGA-chrXIII;253762;253783-WT	2.47044	0	0	0	41.7114	163.025	140.389	17.1603	105.577	102.195	1.03309	1.18158	1.14373	AACCAGAGA	WT	AAC	CAG	AGA
YML007W.AACCAGAGC-chrXIII;253762;253783-AAG	2.96452	0.662767	96.4036	76	18.0117	0	3.17263	0	120.815	115.241	1.04836	0.572848	0.546421	AACCAGAGC	AAG	AAC	CAG	AGC
YML007W.AACCAGAGC-chrXIII;253762;253783-WT	0	0	0.85313	12	34.1275	24.3223	0	1.4922	52.2443	94.2226	0.554477	0.951423	1.71589	AACCAGAGC	WT	AAC	CAG	AGC
YML007W.AACCAGAGG-chrXIII;253762;253783-AAG	2.47044	164.366	188.542	15	11.3758	3.94416	2.37947	1.4922	118.638	131.912	0.899375	0.353477	0.393025	AACCAGAGG	AAG	AAC	CAG	AGG
YML007W.AACCAGAGG-chrXIII;253762;253783-WT	0	1.32553	84.4598	219	44.5554	11.1751	7.13841	0	120.815	112.342	1.07542	0.661182	0.614814	AACCAGAGG	WT	AAC	CAG	AGG
YML007W.AACCAGAGT-chrXIII;253762;253783-AAG	1.97635	3.9766	0.85313	80	191.493	63.764	21.4152	0	150.202	168.151	0.893258	0.910159	1.01892	AACCAGAGT	AAG	AAC	CAG	AGT
YML007W.AACCAGAGT-chrXIII;253762;253783-WT	0	0	0.85313	3	22.7517	72.967	53.1415	17.1603	71.8359	76.1028	0.943932	1.1747	1.24447	AACCAGAGT	WT	AAC	CAG	AGT
YML007W.AACCAGCAA-chrXIII;253762;253783-AAG	0	0	23.8876	132	74.891	0	1.58631	0	93.6043	75.378	1.2418	0.723229	0.582405	AACCAGCAA	AAG	AAC	CAG	CAA
YML007W.AACCAGCAA-chrXIII;253762;253783-WT	0	0	0	0	33.1795	90.7157	66.6252	3.73051	114.284	129.737	0.880891	1.16171	1.31879	AACCAGCAA	WT	AAC	CAG	CAA
YML007W.AACCAGCAC-chrXIII;253762;253783-AAG	0	1.32553	195.367	94	8.53188	0	0.793157	0.746102	101.223	120.315	0.841319	0.522982	0.621621	AACCAGCAC	AAG	AAC	CAG	CAC
YML007W.AACCAGCAC-chrXIII;253762;253783-WT	0	0	0	46	188.649	90.7157	12.6905	0	169.794	131.912	1.28718	0.957526	0.743895	AACCAGCAC	WT	AAC	CAG	CAC
YML007W.AACCAGCAG-chrXIII;253762;253783-AAG	0	0	5.11878	113	91.0067	15.1193	0.793157	2.98441	90.3391	94.2226	0.958784	0.800479	0.83489	AACCAGCAG	AAG	AAC	CAG	CAG
YML007W.AACCAGCAG-chrXIII;253762;253783-WT	0	0.662767	0	0	27.4916	152.508	67.4183	1.4922	109.931	93.4978	1.17576	1.15226	0.980012	AACCAGCAG	WT	AAC	CAG	CAG
YML007W.AACCAGCAT-chrXIII;253762;253783-AAG	0	0	51.1878	134	118.498	21.6929	3.17263	0	124.08	146.407	0.847499	0.755772	0.891767	AACCAGCAT	AAG	AAC	CAG	CAT
YML007W.AACCAGCAT-chrXIII;253762;253783-WT	0	0	0	0	22.7517	144.619	52.3483	5.96882	124.08	102.195	1.21415	1.15491	0.951207	AACCAGCAT	WT	AAC	CAG	CAT
YML007W.AACCAGCGA-chrXIII;253762;253783-AAG	4.44679	11.9298	1.70626	77	113.758	6.5736	8.72472	2.23831	76.1896	73.9285	1.03058	0.797774	0.774099	AACCAGCGA	AAG	AAC	CAG	CGA
YML007W.AACCAGCGA-chrXIII;253762;253783-WT	0	0	0	0	10.4279	51.2741	56.3141	2.98441	60.9517	52.9096	1.152	1.20386	1.04502	AACCAGCGA	WT	AAC	CAG	CGA
YML007W.AACCAGCGC-chrXIII;253762;253783-AAG	0.494087	0	14.5032	37	0.947987	0	0	0	38.0948	37.689	1.01077	0.591796	0.585493	AACCAGCGC	AAG	AAC	CAG	CGC
YML007W.AACCAGCGC-chrXIII;253762;253783-WT	0	0	0	2	119.446	57.8477	15.07	0	54.4211	77.5524	0.701733	1.01391	1.44486	AACCAGCGC	WT	AAC	CAG	CGC
YML007W.AACCAGCGG-chrXIII;253762;253783-AAG	0.494087	51.033	186.835	35	0.947987	0	0	0.746102	108.842	96.3969	1.1291	0.416518	0.368892	AACCAGCGG	AAG	AAC	CAG	CGG
YML007W.AACCAGCGG-chrXIII;253762;253783-WT	0	0.662767	59.7191	257	123.238	27.6091	3.17263	0.746102	178.501	218.886	0.815498	0.729008	0.893942	AACCAGCGG	WT	AAC	CAG	CGG
YML007W.AACCAGCGT-chrXIII;253762;253783-AAG	11.8581	2.65107	7.67817	152	117.55	45.3579	1.58631	3.73051	145.849	135.536	1.07609	0.790062	0.734196	AACCAGCGT	AAG	AAC	CAG	CGT
YML007W.AACCAGCGT-chrXIII;253762;253783-WT	0	0	0.85313	8	32.2315	107.807	69.7978	8.20712	96.8696	115.966	0.835326	1.1459	1.37179	AACCAGCGT	WT	AAC	CAG	CGT
YML007W.AACCATAAA-chrXIII;253762;253783-AAG	0	0	0	13	31.2836	0	0.793157	0	35.9179	30.4411	1.17991	0.856111	0.72557	AACCATAAA	AAG	AAC	CAT	AAA
YML007W.AACCATAAA-chrXIII;253762;253783-WT	0.494087	0.662767	0.85313	4	45.5034	118.982	80.902	2.23831	66.3938	91.3234	0.727018	1.13793	1.5652	AACCATAAA	WT	AAC	CAT	AAA
YML007W.AACCATAAC-chrXIII;253762;253783-AAG	0	0.662767	99.8162	38	6.63591	0.65736	0	0	80.5433	71.0293	1.13394	0.518797	0.457516	AACCATAAC	AAG	AAC	CAT	AAC
YML007W.AACCATAAC-chrXIII;253762;253783-WT	0	0	6.82504	90	161.158	55.2183	3.96578	0	96.8696	119.59	0.810013	0.877958	1.08388	AACCATAAC	WT	AAC	CAT	AAC
YML007W.AACCATAAG-chrXIII;253762;253783-AAG	0	0	0	59	18.0117	22.3503	0	0	60.9517	37.689	1.61723	0.806477	0.49868	AACCATAAG	AAG	AAC	CAT	AAG
YML007W.AACCATAAG-chrXIII;253762;253783-WT	0	0	0	2	60.6712	61.1345	48.3826	7.46102	77.278	68.1302	1.13427	1.11651	0.984341	AACCATAAG	WT	AAC	CAT	AAG
YML007W.AACCATAAT-chrXIII;253762;253783-AAG	0	2.65107	19.622	48	44.5554	15.1193	7.13841	0	81.6317	79.002	1.03329	0.788002	0.762617	AACCATAAT	AAG	AAC	CAT	AAT
YML007W.AACCATAAT-chrXIII;253762;253783-WT	0	0	0	3	108.07	125.556	44.4168	4.47661	93.6043	136.26	0.686952	1.07881	1.57042	AACCATAAT	WT	AAC	CAT	AAT
YML007W.AACCATAGA-chrXIII;253762;253783-AAG	0	0	0	18	17.0638	23.665	0.793157	0	27.2106	45.6617	0.595916	0.926063	1.55402	AACCATAGA	AAG	AAC	CAT	AGA
YML007W.AACCATAGA-chrXIII;253762;253783-WT	2.96452	0	0	0	25.5956	113.066	127.698	6.71492	120.815	101.47	1.19064	1.19036	0.999764	AACCATAGA	WT	AAC	CAT	AGA
YML007W.AACCATAGC-chrXIII;253762;253783-AAG	4.94087	0.662767	40.9502	49	20.8557	8.54569	0	0	53.3327	84.8003	0.628921	0.633284	1.00694	AACCATAGC	AAG	AAC	CAT	AGC
YML007W.AACCATAGC-chrXIII;253762;253783-WT	11.364	8.61597	0	1	109.966	35.4975	3.17263	0	67.4822	66.6806	1.01202	0.876157	0.86575	AACCATAGC	WT	AAC	CAT	AGC
YML007W.AACCATAGG-chrXIII;253762;253783-AAG	0	0.662767	69.9566	161	40.7634	0	0	0	127.345	116.691	1.0913	0.636752	0.583478	AACCATAGG	AAG	AAC	CAT	AGG
YML007W.AACCATAGG-chrXIII;253762;253783-WT	0	0	0	38	94.7987	21.0355	12.6905	0.746102	78.3664	79.7268	0.982937	0.922014	0.938019	AACCATAGG	WT	AAC	CAT	AGG
YML007W.AACCATAGT-chrXIII;253762;253783-AAG	8.89357	3.9766	5.97191	53	92.9027	26.9518	3.96578	0	102.312	89.8738	1.13839	0.81697	0.717652	AACCATAGT	AAG	AAC	CAT	AGT
YML007W.AACCATAGT-chrXIII;253762;253783-WT	0	0	0	0	52.1393	212.985	158.631	11.9376	145.849	143.508	1.01631	1.17803	1.15912	AACCATAGT	WT	AAC	CAT	AGT
YML007W.AACCATCAA-chrXIII;253762;253783-AAG	0	0	8.5313	144	81.5269	12.4898	7.93157	1.4922	90.3391	76.8276	1.17587	0.780305	0.6636	AACCATCAA	AAG	AAC	CAT	CAA
YML007W.AACCATCAA-chrXIII;253762;253783-WT	0	0	0	1	52.1393	37.4695	10.311	0.746102	96.8696	72.4789	1.33652	1.04035	0.7784	AACCATCAA	WT	AAC	CAT	CAA
YML007W.AACCATCAC-chrXIII;253762;253783-AAG	0	2.65107	94.6974	82	13.2718	0	0	0	88.1622	43.4873	2.02731	0.559169	0.275819	AACCATCAC	AAG	AAC	CAT	CAC
YML007W.AACCATCAC-chrXIII;253762;253783-WT	0	0	0.85313	103	193.389	75.5965	9.51788	2.23831	94.6927	113.792	0.832157	0.903717	1.08599	AACCATCAC	WT	AAC	CAT	CAC
YML007W.AACCATCAG-chrXIII;253762;253783-AAG	0	0	0.85313	48	72.047	0.65736	0.793157	0	91.4275	89.149	1.02556	0.820284	0.799842	AACCATCAG	AAG	AAC	CAT	CAG
YML007W.AACCATCAG-chrXIII;253762;253783-WT	0	0	0	0	58.7752	124.898	69.0046	6.71492	115.373	123.214	0.93636	1.13766	1.21498	AACCATCAG	WT	AAC	CAT	CAG
YML007W.AACCATCAT-chrXIII;253762;253783-AAG	0.494087	1.32553	29.0064	173	140.302	13.8046	6.34525	5.22271	179.59	189.17	0.949356	0.77703	0.818481	AACCATCAT	AAG	AAC	CAT	CAT
YML007W.AACCATCAT-chrXIII;253762;253783-WT	0	0	0	0	18.0117	30.2386	41.2441	0.746102	67.4822	58.7079	1.14946	1.17588	1.02299	AACCATCAT	WT	AAC	CAT	CAT
YML007W.AACCATCGA-chrXIII;253762;253783-AAG	0	0	0	34	83.4228	0	0	1.4922	39.1832	51.46	0.76143	0.855966	1.12416	AACCATCGA	AAG	AAC	CAT	CGA
YML007W.AACCATCGA-chrXIII;253762;253783-WT	0	0	0	0	28.4396	189.977	75.3499	19.3987	148.025	155.105	0.954357	1.16883	1.22473	AACCATCGA	WT	AAC	CAT	CGA
YML007W.AACCATCGC-chrXIII;253762;253783-AAG	0	0.662767	8.5313	35	0.947987	0	0	0	28.299	23.918	1.18316	0.608852	0.514596	AACCATCGC	AAG	AAC	CAT	CGC
YML007W.AACCATCGC-chrXIII;253762;253783-WT	0	0	0	7	78.6829	36.1548	11.8974	0	45.7137	36.9642	1.2367	1.00141	0.809739	AACCATCGC	WT	AAC	CAT	CGC
YML007W.AACCATCGG-chrXIII;253762;253783-AAG	0	4.63937	132.235	78	24.6477	0	0.793157	0	89.2506	129.012	0.691799	0.555723	0.803301	AACCATCGG	AAG	AAC	CAT	CGG
YML007W.AACCATCGG-chrXIII;253762;253783-WT	0	0	8.5313	108	144.094	34.8401	5.5521	2.23831	104.489	102.195	1.02244	0.849009	0.830375	AACCATCGG	WT	AAC	CAT	CGG
YML007W.AACCATCGT-chrXIII;253762;253783-AAG	0	0	23.0345	110	88.1628	14.4619	10.311	0	125.169	151.481	0.826299	0.786414	0.95173	AACCATCGT	AAG	AAC	CAT	CGT
YML007W.AACCATCGT-chrXIII;253762;253783-WT	0	1.32553	0	7	69.203	230.076	106.283	8.20712	174.148	160.178	1.08721	1.13401	1.04304	AACCATCGT	WT	AAC	CAT	CGT
YML007W.AACCGAAAA-chrXIII;253762;253783-AAG	0	0	8.5313	56	55.9312	26.9518	5.5521	2.23831	71.8359	44.9369	1.59859	0.855906	0.535412	AACCGAAAA	AAG	AAC	CGA	AAA
YML007W.AACCGAAAA-chrXIII;253762;253783-WT	0	0	0	0	28.4396	69.0229	3.17263	0	33.7411	42.0378	0.802638	1.07261	1.33636	AACCGAAAA	WT	AAC	CGA	AAA
YML007W.AACCGAAAC-chrXIII;253762;253783-AAG	0	3.9766	139.06	66	0.947987	0.65736	0.793157	0	101.223	84.8003	1.19367	0.50771	0.425337	AACCGAAAC	AAG	AAC	CGA	AAC
YML007W.AACCGAAAC-chrXIII;253762;253783-WT	0	0	4.26565	18	0.947987	9.20305	0.793157	0	37.0064	36.9642	1.00114	0.777266	0.776382	AACCGAAAC	WT	AAC	CGA	AAC
YML007W.AACCGAAAG-chrXIII;253762;253783-AAG	0	0	0	73	109.018	40.7563	9.51788	0	95.7812	59.4327	1.61159	0.891323	0.553071	AACCGAAAG	AAG	AAC	CGA	AAG
YML007W.AACCGAAAG-chrXIII;253762;253783-WT	0	0	0	1	60.6712	172.886	85.6609	12.6837	169.794	160.178	1.06003	1.14647	1.08155	AACCGAAAG	WT	AAC	CGA	AAG
YML007W.AACCGAAAT-chrXIII;253762;253783-AAG	0	0	3.41252	45	25.5956	0	0	5.22271	69.659	52.1848	1.33485	0.781507	0.585463	AACCGAAAT	AAG	AAC	CGA	AAT
YML007W.AACCGAAAT-chrXIII;253762;253783-WT	2.47044	0	0	5	40.7634	70.3376	36.4852	5.22271	94.6927	97.1217	0.97499	1.09535	1.12344	AACCGAAAT	WT	AAC	CGA	AAT
YML007W.AACCGAAGA-chrXIII;253762;253783-AAG	32.1157	24.5224	3.41252	27	92.9027	7.88833	2.37947	0	80.5433	76.1028	1.05835	0.643408	0.607937	AACCGAAGA	AAG	AAC	CGA	AGA
YML007W.AACCGAAGA-chrXIII;253762;253783-WT	0	0	0.85313	0	22.7517	52.5888	46.0031	16.4142	69.659	60.8823	1.14416	1.18535	1.036	AACCGAAGA	WT	AAC	CGA	AGA
YML007W.AACCGAAGC-chrXIII;253762;253783-AAG	0	0	40.0971	22	5.68792	5.25888	0.793157	0	63.1285	71.0293	0.888767	0.598201	0.673069	AACCGAAGC	AAG	AAC	CGA	AGC
YML007W.AACCGAAGC-chrXIII;253762;253783-WT	0	0	0	47	42.6594	26.9518	2.37947	2.98441	48.979	66.6806	0.734532	0.883444	1.20273	AACCGAAGC	WT	AAC	CGA	AGC
YML007W.AACCGAAGG-chrXIII;253762;253783-AAG	0	0	17.0626	119	30.3356	5.91624	0.793157	4.47661	81.6317	86.9747	0.938568	0.715462	0.762291	AACCGAAGG	AAG	AAC	CGA	AGG
YML007W.AACCGAAGG-chrXIII;253762;253783-WT	0	0	0	18	128.926	21.0355	39.6578	0	112.108	107.994	1.03809	0.99947	0.962793	AACCGAAGG	WT	AAC	CGA	AGG
YML007W.AACCGAAGT-chrXIII;253762;253783-AAG	0	0	0.85313	68	245.529	36.1548	3.17263	2.98441	113.196	117.416	0.96406	0.902192	0.935826	AACCGAAGT	AAG	AAC	CGA	AGT
YML007W.AACCGAAGT-chrXIII;253762;253783-WT	0	0	0	0	29.3876	83.4848	42.8305	5.22271	83.8085	73.2037	1.14487	1.14794	1.00269	AACCGAAGT	WT	AAC	CGA	AGT
YML007W.AACCGACAA-chrXIII;253762;253783-AAG	0	0	31.5658	58	5.68792	0	0.793157	0	32.6527	55.8087	0.585082	0.603098	1.03079	AACCGACAA	AAG	AAC	CGA	CAA
YML007W.AACCGACAA-chrXIII;253762;253783-WT	0	0	0.85313	3	151.678	53.9036	17.4494	2.98441	99.0464	93.4978	1.05935	1.00492	0.948622	AACCGACAA	WT	AAC	CGA	CAA
YML007W.AACCGACAC-chrXIII;253762;253783-AAG	0	1.9883	117.732	17	0	0	0	0	76.1896	73.2037	1.04079	0.461894	0.443793	AACCGACAC	AAG	AAC	CGA	CAC
YML007W.AACCGACAC-chrXIII;253762;253783-WT	0	0	0	29	90.0587	28.2665	5.5521	8.95322	87.0738	65.231	1.33485	0.952947	0.713897	AACCGACAC	WT	AAC	CGA	CAC
YML007W.AACCGACAG-chrXIII;253762;253783-AAG	0	0	1.70626	36	58.7752	63.764	7.93157	0	105.577	89.149	1.18427	0.955523	0.806842	AACCGACAG	AAG	AAC	CGA	CAG
YML007W.AACCGACAG-chrXIII;253762;253783-WT	0	0	0	2	51.1913	67.0508	19.0358	5.96882	108.842	65.9558	1.65023	1.08469	0.657298	AACCGACAG	WT	AAC	CGA	CAG
YML007W.AACCGACAT-chrXIII;253762;253783-AAG	0	0	47.7753	202	148.834	40.7563	0.793157	0	153.468	166.701	0.920613	0.766612	0.832718	AACCGACAT	AAG	AAC	CGA	CAT
YML007W.AACCGACAT-chrXIII;253762;253783-WT	0	0	0.85313	23	128.926	114.381	49.9689	4.47661	134.964	115.241	1.17114	1.04353	0.891032	AACCGACAT	WT	AAC	CGA	CAT
YML007W.AACCGACGA-chrXIII;253762;253783-AAG	0	0	1.70626	74	69.203	8.54569	0	6.71492	39.1832	44.9369	0.87196	0.825678	0.946922	AACCGACGA	AAG	AAC	CGA	CGA
YML007W.AACCGACGA-chrXIII;253762;253783-WT	0	0	0.85313	66	85.3188	29.5812	3.96578	17.1603	67.4822	75.378	0.89525	0.912778	1.01958	AACCGACGA	WT	AAC	CGA	CGA
YML007W.AACCGACGC-chrXIII;253762;253783-AAG	0	0	39.244	58	17.0638	2.62944	0.793157	2.23831	83.8085	65.9558	1.27068	0.650042	0.511571	AACCGACGC	AAG	AAC	CGA	CGC
YML007W.AACCGACGC-chrXIII;253762;253783-WT	0	0	0	45	81.5269	51.9315	0.793157	2.23831	66.3938	105.094	0.631754	0.922565	1.46032	AACCGACGC	WT	AAC	CGA	CGC
YML007W.AACCGACGG-chrXIII;253762;253783-AAG	0	0	15.3563	44	17.0638	6.5736	0	5.22271	46.8022	49.2856	0.94961	0.747622	0.787294	AACCGACGG	AAG	AAC	CGA	CGG
YML007W.AACCGACGG-chrXIII;253762;253783-WT	0.494087	0	6.82504	82	40.7634	16.434	0.793157	8.20712	41.36	69.5797	0.594427	0.80543	1.35497	AACCGACGG	WT	AAC	CGA	CGG
YML007W.AACCGACGT-chrXIII;253762;253783-AAG	0	0	43.5096	98	44.5554	0	5.5521	0	87.0738	76.8276	1.13337	0.686836	0.606014	AACCGACGT	AAG	AAC	CGA	CGT
YML007W.AACCGACGT-chrXIII;253762;253783-WT	0	0	0	1	62.5671	61.1345	32.5194	0	78.3664	89.8738	0.87196	1.08277	1.24176	AACCGACGT	WT	AAC	CGA	CGT
YML007W.AACCGCAAA-chrXIII;253762;253783-AAG	0	0.662767	63.1316	70	8.53188	10.5178	1.58631	0	72.9243	60.1575	1.21222	0.616367	0.50846	AACCGCAAA	AAG	AAC	CGC	AAA
YML007W.AACCGCAAA-chrXIII;253762;253783-WT	0	0	0	24	96.6946	43.3858	21.4152	0	77.278	69.5797	1.11064	0.983237	0.885289	AACCGCAAA	WT	AAC	CGC	AAA
YML007W.AACCGCAAC-chrXIII;253762;253783-AAG	0	5.9649	97.2568	29	0	0	0	0	43.5369	69.5797	0.625712	0.472976	0.755901	AACCGCAAC	AAG	AAC	CGC	AAC
YML007W.AACCGCAAC-chrXIII;253762;253783-WT	0	0	7.67817	153	161.158	2.62944	1.58631	3.73051	88.1622	131.187	0.672036	0.797508	1.18671	AACCGCAAC	WT	AAC	CGC	AAC
YML007W.AACCGCAAG-chrXIII;253762;253783-AAG	4.94087	0	29.0064	41	5.68792	3.94416	0.793157	0	29.3874	41.313	0.711336	0.58994	0.829341	AACCGCAAG	AAG	AAC	CGC	AAG
YML007W.AACCGCAAG-chrXIII;253762;253783-WT	3.9527	4.63937	0.85313	13	119.446	38.7843	22.2084	0	57.6864	60.1575	0.958923	0.953834	0.994694	AACCGCAAG	WT	AAC	CGC	AAG
YML007W.AACCGCAAT-chrXIII;253762;253783-AAG	10.3758	6.62767	3.41252	74	65.4111	5.91624	0	0.746102	93.6043	76.8276	1.21837	0.717891	0.589223	AACCGCAAT	AAG	AAC	CGC	AAT
YML007W.AACCGCAAT-chrXIII;253762;253783-WT	0.494087	0	0	3	103.331	26.2944	20.6221	0	59.8632	76.1028	0.78661	1.00648	1.27952	AACCGCAAT	WT	AAC	CGC	AAT
YML007W.AACCGCAGA-chrXIII;253762;253783-AAG	0	0	11.9438	113	87.2148	23.0076	7.13841	0	121.903	131.912	0.924129	0.804798	0.870872	AACCGCAGA	AAG	AAC	CGC	AGA
YML007W.AACCGCAGA-chrXIII;253762;253783-WT	0	0	0	0	68.255	57.8477	15.07	2.98441	78.3664	71.7541	1.09215	1.05695	0.967769	AACCGCAGA	WT	AAC	CGC	AGA
YML007W.AACCGCAGC-chrXIII;253762;253783-AAG	0	0	59.7191	59	6.63591	21.6929	4.75894	0	81.6317	57.2583	1.42567	0.667794	0.468406	AACCGCAGC	AAG	AAC	CGC	AGC
YML007W.AACCGCAGC-chrXIII;253762;253783-WT	0	0	0.85313	33	85.3188	27.6091	2.37947	1.4922	35.9179	63.7814	0.563141	0.911626	1.61882	AACCGCAGC	WT	AAC	CGC	AGC
YML007W.AACCGCAGG-chrXIII;253762;253783-AAG	0	0.662767	74.2223	74	37.9195	4.60152	0.793157	4.47661	70.7475	60.8823	1.16204	0.654046	0.562844	AACCGCAGG	AAG	AAC	CGC	AGG
YML007W.AACCGCAGG-chrXIII;253762;253783-WT	0	0	0	9	72.047	40.099	0.793157	0.746102	62.0401	58.7079	1.05676	0.977001	0.924526	AACCGCAGG	WT	AAC	CGC	AGG
YML007W.AACCGCAGT-chrXIII;253762;253783-AAG	0	0	2.55939	31	61.6191	10.5178	0.793157	4.47661	79.4548	83.3507	0.953259	0.880637	0.923817	AACCGCAGT	AAG	AAC	CGC	AGT
YML007W.AACCGCAGT-chrXIII;253762;253783-WT	0	0	0	0	30.3356	86.7716	65.0388	11.9376	87.0738	83.3507	1.04467	1.17516	1.12491	AACCGCAGT	WT	AAC	CGC	AGT
YML007W.AACCGCCAA-chrXIII;253762;253783-AAG	0.494087	0.662767	86.1661	33	0	0	1.58631	0	72.9243	73.9285	0.986417	0.505099	0.512054	AACCGCCAA	AAG	AAC	CGC	CAA
YML007W.AACCGCCAA-chrXIII;253762;253783-WT	0	0	0	4	157.366	48.6447	18.2426	0.746102	81.6317	102.92	0.793156	0.998102	1.25839	AACCGCCAA	WT	AAC	CGC	CAA
YML007W.AACCGCCAC-chrXIII;253762;253783-AAG	0	1.32553	120.291	35	4.73993	2.62944	2.37947	0.746102	50.0674	50.7352	0.986838	0.523141	0.530119	AACCGCCAC	AAG	AAC	CGC	CAC
YML007W.AACCGCCAC-chrXIII;253762;253783-WT	4.44679	1.32553	0	4	38.8675	38.7843	0.793157	0	25.0337	31.1659	0.80324	0.947761	1.17992	AACCGCCAC	WT	AAC	CGC	CAC
YML007W.AACCGCCAG-chrXIII;253762;253783-AAG	3.45861	1.9883	119.438	148	22.7517	0	0	2.98441	108.842	102.195	1.06504	0.584542	0.548844	AACCGCCAG	AAG	AAC	CGC	CAG
YML007W.AACCGCCAG-chrXIII;253762;253783-WT	0	0	0	10	145.99	150.536	30.14	6.71492	131.699	125.388	1.05033	1.04876	0.998506	AACCGCCAG	WT	AAC	CGC	CAG
YML007W.AACCGCCAT-chrXIII;253762;253783-AAG	10.8699	15.9064	181.717	56	7.58389	0	0.793157	0.746102	92.5159	103.645	0.892624	0.469008	0.525426	AACCGCCAT	AAG	AAC	CGC	CAT
YML007W.AACCGCCAT-chrXIII;253762;253783-WT	0.494087	0	0	20	26.5436	12.4898	0	0	79.4548	71.7541	1.10732	0.868404	0.784239	AACCGCCAT	WT	AAC	CGC	CAT
YML007W.AACCGCCGA-chrXIII;253762;253783-AAG	0	0	24.7408	72	9.47987	2.62944	0.793157	1.4922	78.3664	50.0104	1.567	0.65324	0.416873	AACCGCCGA	AAG	AAC	CGC	CGA
YML007W.AACCGCCGA-chrXIII;253762;253783-WT	6.42314	0.662767	0	5	43.6074	2.62944	10.311	1.4922	32.6527	37.689	0.866371	0.895827	1.034	AACCGCCGA	WT	AAC	CGC	CGA
YML007W.AACCGCCGC-chrXIII;253762;253783-AAG	0	3.9766	80.1942	60	7.58389	0	0.793157	0	69.659	75.378	0.924129	0.543973	0.588633	AACCGCCGC	AAG	AAC	CGC	CGC
YML007W.AACCGCCGC-chrXIII;253762;253783-WT	0	0	0	10	67.3071	8.54569	0	0	20.68	43.4873	0.475541	0.916298	1.92685	AACCGCCGC	WT	AAC	CGC	CGC
YML007W.AACCGCCGG-chrXIII;253762;253783-AAG	0.988175	0.662767	204.751	45	1.89597	5.25888	1.58631	3.73051	97.958	115.966	0.844712	0.509663	0.603357	AACCGCCGG	AAG	AAC	CGC	CGG
YML007W.AACCGCCGG-chrXIII;253762;253783-WT	0	0.662767	3.41252	54	65.4111	21.6929	4.75894	0	97.958	81.9012	1.19605	0.854426	0.714372	AACCGCCGG	WT	AAC	CGC	CGG
YML007W.AACCGCCGT-chrXIII;253762;253783-AAG	1.48226	0	113.466	88	11.3758	11.1751	0	0	122.992	123.939	0.992358	0.57774	0.58219	AACCGCCGT	AAG	AAC	CGC	CGT
YML007W.AACCGCCGT-chrXIII;253762;253783-WT	3.45861	1.9883	1.70626	10	61.6191	49.9594	1.58631	6.71492	78.3664	59.4327	1.31857	0.966991	0.733361	AACCGCCGT	WT	AAC	CGC	CGT
YML007W.AACCGGAAA-chrXIII;253762;253783-AAG	0	0.662767	1.70626	118	138.406	13.8046	3.17263	8.20712	124.08	115.241	1.0767	0.836348	0.776772	AACCGGAAA	AAG	AAC	CGG	AAA
YML007W.AACCGGAAA-chrXIII;253762;253783-WT	0	0	0	0	0.947987	64.4213	49.9689	13.4298	59.8632	55.8087	1.07265	1.22646	1.14339	AACCGGAAA	WT	AAC	CGG	AAA
YML007W.AACCGGAAC-chrXIII;253762;253783-AAG	0	6.62767	88.7255	15	7.58389	0.65736	0.793157	0	52.2443	65.231	0.800912	0.491003	0.613055	AACCGGAAC	AAG	AAC	CGG	AAC
YML007W.AACCGGAAC-chrXIII;253762;253783-WT	0	0	0	36	197.181	80.8553	7.13841	1.4922	116.461	125.388	0.928803	0.957219	1.03059	AACCGGAAC	WT	AAC	CGG	AAC
YML007W.AACCGGAAG-chrXIII;253762;253783-AAG	0	0	0	65	96.6946	24.9797	3.96578	0.746102	92.5159	123.214	0.750855	0.869656	1.15822	AACCGGAAG	AAG	AAC	CGG	AAG
YML007W.AACCGGAAG-chrXIII;253762;253783-WT	0	1.32553	0	0	48.3473	136.074	87.2472	14.922	107.754	118.865	0.90652	1.15927	1.27881	AACCGGAAG	WT	AAC	CGG	AAG
YML007W.AACCGGAAT-chrXIII;253762;253783-AAG	0.988175	0	11.9438	123	58.7752	11.8325	2.37947	2.23831	97.958	88.4243	1.10782	0.755148	0.681653	AACCGGAAT	AAG	AAC	CGG	AAT
YML007W.AACCGGAAT-chrXIII;253762;253783-WT	0	0	0	3	7.58389	76.2538	23.0015	0.746102	48.979	53.6344	0.913202	1.13778	1.24592	AACCGGAAT	WT	AAC	CGG	AAT
YML007W.AACCGGAGA-chrXIII;253762;253783-AAG	0	0	10.2376	65	133.666	22.3503	0.793157	0	60.9517	60.8823	1.00114	0.849583	0.848616	AACCGGAGA	AAG	AAC	CGG	AGA
YML007W.AACCGGAGA-chrXIII;253762;253783-WT	0	0	0	0	54.9832	97.2894	64.2457	0.746102	72.9243	66.6806	1.09364	1.13205	1.03513	AACCGGAGA	WT	AAC	CGG	AGA
YML007W.AACCGGAGC-chrXIII;253762;253783-AAG	0.494087	4.63937	55.4534	32	0.947987	1.97208	0	0	70.7475	76.1028	0.92963	0.51311	0.551951	AACCGGAGC	AAG	AAC	CGG	AGC
YML007W.AACCGGAGC-chrXIII;253762;253783-WT	0	0	1.70626	32	16.1158	5.25888	0	6.71492	70.7475	48.5609	1.45688	0.839804	0.576439	AACCGGAGC	WT	AAC	CGG	AGC
YML007W.AACCGGAGG-chrXIII;253762;253783-AAG	23.2221	118.635	129.676	17	0	0	0	0	90.3391	111.617	0.809363	0.300941	0.371825	AACCGGAGG	AAG	AAC	CGG	AGG
YML007W.AACCGGAGG-chrXIII;253762;253783-WT	0	0.662767	128.823	130	25.5956	0.65736	0.793157	2.23831	129.522	158.004	0.81974	0.588789	0.718263	AACCGGAGG	WT	AAC	CGG	AGG
YML007W.AACCGGAGT-chrXIII;253762;253783-AAG	1.48226	1.9883	12.7969	128	108.07	12.4898	7.13841	0	117.55	100.021	1.17525	0.783572	0.666727	AACCGGAGT	AAG	AAC	CGG	AGT
YML007W.AACCGGAGT-chrXIII;253762;253783-WT	0	0	0	2	90.0587	54.5609	58.6936	5.96882	97.958	118.865	0.824109	1.09832	1.33273	AACCGGAGT	WT	AAC	CGG	AGT
YML007W.AACCGGCAA-chrXIII;253762;253783-AAG	0	5.9649	102.376	133	8.53188	9.20305	15.8631	0	117.55	137.71	0.853603	0.624035	0.73106	AACCGGCAA	AAG	AAC	CGG	CAA
YML007W.AACCGGCAA-chrXIII;253762;253783-WT	3.45861	6.62767	2.55939	6	256.904	54.5609	23.7947	0	94.6927	100.746	0.939919	0.953918	1.01489	AACCGGCAA	WT	AAC	CGG	CAA
YML007W.AACCGGCAC-chrXIII;253762;253783-AAG	0.988175	7.29043	200.485	55	6.63591	0	0	0	106.665	142.059	0.750855	0.485459	0.646542	AACCGGCAC	AAG	AAC	CGG	CAC
YML007W.AACCGGCAC-chrXIII;253762;253783-WT	0	0	0	79	131.77	3.94416	1.58631	2.98441	54.4211	56.5335	0.962634	0.841898	0.874577	AACCGGCAC	WT	AAC	CGG	CAC
YML007W.AACCGGCAG-chrXIII;253762;253783-AAG	3.45861	0.662767	57.1597	168	70.151	26.9518	2.37947	0	148.025	150.031	0.98663	0.709189	0.718799	AACCGGCAG	AAG	AAC	CGG	CAG
YML007W.AACCGGCAG-chrXIII;253762;253783-WT	0	0	0.85313	8	102.383	134.102	36.4852	5.22271	152.379	122.489	1.24402	1.06781	0.858354	AACCGGCAG	WT	AAC	CGG	CAG
YML007W.AACCGGCAT-chrXIII;253762;253783-AAG	0.494087	1.9883	48.6284	122	31.2836	2.62944	0	0	92.5159	120.315	0.768948	0.642695	0.835811	AACCGGCAT	AAG	AAC	CGG	CAT
YML007W.AACCGGCAT-chrXIII;253762;253783-WT	0	0	0	1	74.891	171.571	53.1415	4.47661	156.733	117.416	1.33485	1.11091	0.832235	AACCGGCAT	WT	AAC	CGG	CAT
YML007W.AACCGGCGA-chrXIII;253762;253783-AAG	0	0	5.97191	68	36.9715	0	7.13841	0	71.8359	63.7814	1.12628	0.767551	0.681491	AACCGGCGA	AAG	AAC	CGG	CGA
YML007W.AACCGGCGA-chrXIII;253762;253783-WT	0	0	0	1	39.8154	97.9467	28.5536	6.71492	107.754	111.617	0.965385	1.11783	1.15792	AACCGGCGA	WT	AAC	CGG	CGA
YML007W.AACCGGCGC-chrXIII;253762;253783-AAG	0	0.662767	72.516	56	3.79195	0	0	0	53.3327	41.313	1.29094	0.540968	0.419049	AACCGGCGC	AAG	AAC	CGG	CGC
YML007W.AACCGGCGC-chrXIII;253762;253783-WT	0	0	0	84	98.5906	49.302	3.17263	0.746102	81.6317	55.084	1.48195	0.876749	0.591619	AACCGGCGC	WT	AAC	CGG	CGC
YML007W.AACCGGCGG-chrXIII;253762;253783-AAG	0.494087	16.5692	222.667	25	0	0	0.793157	1.4922	116.461	144.958	0.803415	0.448961	0.558816	AACCGGCGG	AAG	AAC	CGG	CGG
YML007W.AACCGGCGG-chrXIII;253762;253783-WT	0	0	58.0128	216	84.3708	7.88833	3.17263	2.23831	145.849	168.876	0.863644	0.701053	0.811738	AACCGGCGG	WT	AAC	CGG	CGG
YML007W.AACCGGCGT-chrXIII;253762;253783-AAG	3.9527	0.662767	21.3282	183	127.03	3.94416	5.5521	2.98441	154.556	162.353	0.951976	0.753855	0.791884	AACCGGCGT	AAG	AAC	CGG	CGT
YML007W.AACCGGCGT-chrXIII;253762;253783-WT	1.97635	0	0.85313	5	80.5789	130.815	59.4868	14.1759	125.169	119.59	1.04665	1.10509	1.05584	AACCGGCGT	WT	AAC	CGG	CGT
YML007W.AACCGTAAA-chrXIII;253762;253783-AAG	0	0	0	102	85.3188	3.94416	2.37947	0	65.3053	77.5524	0.84208	0.791174	0.939547	AACCGTAAA	AAG	AAC	CGT	AAA
YML007W.AACCGTAAA-chrXIII;253762;253783-WT	0	0	0	0	8.53188	113.066	72.1773	14.922	108.842	104.37	1.04285	1.20214	1.15274	AACCGTAAA	WT	AAC	CGT	AAA
YML007W.AACCGTAAC-chrXIII;253762;253783-AAG	0	0.662767	74.2223	97	28.4396	0	0	0	67.4822	86.2499	0.782403	0.61029	0.780019	AACCGTAAC	AAG	AAC	CGT	AAC
YML007W.AACCGTAAC-chrXIII;253762;253783-WT	0	0	0	21	141.25	21.6929	8.72472	2.23831	63.1285	53.6344	1.17702	0.943949	0.801985	AACCGTAAC	WT	AAC	CGT	AAC
YML007W.AACCGTAAG-chrXIII;253762;253783-AAG	0	0	0.85313	13	84.3708	50.6168	5.5521	0	56.598	55.084	1.02749	0.980031	0.953815	AACCGTAAG	AAG	AAC	CGT	AAG
YML007W.AACCGTAAG-chrXIII;253762;253783-WT	0	0	0	1	36.9715	189.977	124.526	6.71492	145.849	134.811	1.08188	1.17389	1.08505	AACCGTAAG	WT	AAC	CGT	AAG
YML007W.AACCGTAAT-chrXIII;253762;253783-AAG	0	0	0	43	78.6829	1.97208	21.4152	5.96882	54.4211	66.6806	0.816146	0.927032	1.13586	AACCGTAAT	AAG	AAC	CGT	AAT
YML007W.AACCGTAAT-chrXIII;253762;253783-WT	0	0	0	0	48.3473	199.838	128.491	18.6526	174.148	176.849	0.984727	1.17545	1.19368	AACCGTAAT	WT	AAC	CGT	AAT
YML007W.AACCGTAGA-chrXIII;253762;253783-AAG	0	0	0	41	83.4228	26.2944	0.793157	0	76.1896	55.8087	1.36519	0.889246	0.651371	AACCGTAGA	AAG	AAC	CGT	AGA
YML007W.AACCGTAGA-chrXIII;253762;253783-WT	2.47044	3.9766	0	0	16.1158	159.081	80.1088	11.1915	97.958	92.773	1.05589	1.15546	1.0943	AACCGTAGA	WT	AAC	CGT	AGA
YML007W.AACCGTAGC-chrXIII;253762;253783-AAG	0	0	19.622	29	11.3758	0	0.793157	0	37.0064	48.5609	0.762061	0.643355	0.84423	AACCGTAGC	AAG	AAC	CGT	AGC
YML007W.AACCGTAGC-chrXIII;253762;253783-WT	0	0	0	19	113.758	57.1904	9.51788	5.22271	117.55	85.5251	1.37445	0.987478	0.718455	AACCGTAGC	WT	AAC	CGT	AGC
YML007W.AACCGTAGG-chrXIII;253762;253783-AAG	23.7162	23.1968	9.38443	106	79.6309	13.8046	3.96578	0	90.3391	106.544	0.847904	0.663115	0.782063	AACCGTAGG	AAG	AAC	CGT	AGG
YML007W.AACCGTAGG-chrXIII;253762;253783-WT	0	0	0	5	74.891	38.1269	11.1042	1.4922	78.3664	63.7814	1.22867	1.01338	0.82478	AACCGTAGG	WT	AAC	CGT	AGG
YML007W.AACCGTAGT-chrXIII;253762;253783-AAG	1.48226	0	0.85313	49	182.961	24.9797	0	0	120.815	120.315	1.00416	0.888688	0.885011	AACCGTAGT	AAG	AAC	CGT	AGT
YML007W.AACCGTAGT-chrXIII;253762;253783-WT	4.44679	1.9883	1.70626	1	78.6829	374.695	132.457	26.1136	268.84	234.832	1.14482	1.13731	0.993442	AACCGTAGT	WT	AAC	CGT	AGT
YML007W.AACCGTCAA-chrXIII;253762;253783-AAG	0	0	4.26565	107	76.7869	3.2868	1.58631	8.95322	67.4822	68.8549	0.980063	0.798686	0.814934	AACCGTCAA	AAG	AAC	CGT	CAA
YML007W.AACCGTCAA-chrXIII;253762;253783-WT	0	0	0	3	63.5151	91.3731	11.1042	0	89.2506	99.2961	0.898833	1.05339	1.17195	AACCGTCAA	WT	AAC	CGT	CAA
YML007W.AACCGTCAC-chrXIII;253762;253783-AAG	0	1.32553	81.0473	50	18.9597	3.2868	0	0.746102	55.5095	57.2583	0.969458	0.583948	0.602345	AACCGTCAC	AAG	AAC	CGT	CAC
YML007W.AACCGTCAC-chrXIII;253762;253783-WT	0	0	0	20	129.874	66.3934	22.2084	2.23831	76.1896	79.7268	0.955633	0.999586	1.04599	AACCGTCAC	WT	AAC	CGT	CAC
YML007W.AACCGTCAG-chrXIII;253762;253783-AAG	0	0.662767	0.85313	50	152.626	55.8756	5.5521	0	106.665	79.002	1.35016	0.921892	0.682801	AACCGTCAG	AAG	AAC	CGT	CAG
YML007W.AACCGTCAG-chrXIII;253762;253783-WT	1.97635	0.662767	0.85313	0	54.9832	138.046	52.3483	9.69933	158.91	140.609	1.13015	1.11798	0.989231	AACCGTCAG	WT	AAC	CGT	CAG
YML007W.AACCGTCAT-chrXIII;253762;253783-AAG	0.494087	3.31383	19.622	167	54.9832	3.2868	0.793157	0	93.6043	129.012	0.725545	0.695663	0.958814	AACCGTCAT	AAG	AAC	CGT	CAT
YML007W.AACCGTCAT-chrXIII;253762;253783-WT	0	0	0	1	76.7869	150.536	54.7278	8.95322	118.638	110.168	1.07688	1.1148	1.03521	AACCGTCAT	WT	AAC	CGT	CAT
YML007W.AACCGTCGA-chrXIII;253762;253783-AAG	0	0	5.11878	53	54.9832	5.91624	3.96578	0	63.1285	56.5335	1.11666	0.810656	0.725967	AACCGTCGA	AAG	AAC	CGT	CGA
YML007W.AACCGTCGA-chrXIII;253762;253783-WT	6.42314	0	0	0	47.3993	176.83	62.6594	5.96882	144.76	134.086	1.07961	1.11439	1.03221	AACCGTCGA	WT	AAC	CGT	CGA
YML007W.AACCGTCGC-chrXIII;253762;253783-AAG	0	0	22.1814	34	15.1678	6.5736	0	0	21.7684	29.7163	0.732541	0.684374	0.934246	AACCGTCGC	AAG	AAC	CGT	CGC
YML007W.AACCGTCGC-chrXIII;253762;253783-WT	0	0	0.85313	60	162.106	38.1269	1.58631	0	108.842	87.6995	1.24108	0.894384	0.720649	AACCGTCGC	WT	AAC	CGT	CGC
YML007W.AACCGTCGG-chrXIII;253762;253783-AAG	24.2103	25.8479	58.0128	116	35.0755	3.2868	0.793157	2.23831	101.223	69.5797	1.45478	0.551017	0.378763	AACCGTCGG	AAG	AAC	CGT	CGG
YML007W.AACCGTCGG-chrXIII;253762;253783-WT	0	0	0	94	83.4228	55.2183	10.311	1.4922	77.278	113.067	0.68347	0.884628	1.29432	AACCGTCGG	WT	AAC	CGT	CGG
YML007W.AACCGTCGT-chrXIII;253762;253783-AAG	0	0.662767	16.2095	184	171.586	46.6726	5.5521	5.22271	189.385	170.325	1.1119	0.821977	0.739252	AACCGTCGT	AAG	AAC	CGT	CGT
YML007W.AACCGTCGT-chrXIII;253762;253783-WT	2.47044	6.62767	0	1	63.5151	151.193	76.143	14.1759	97.958	112.342	0.87196	1.11272	1.27611	AACCGTCGT	WT	AAC	CGT	CGT
YML007W.AAGAAAAAA-chrXIII;253762;253783-AAG	0	0	0	1	4.73993	78.8833	72.9704	17.9064	111.019	85.5251	1.29809	1.22494	0.943647	AAGAAAAAA	AAG	AAG	AAA	AAA
YML007W.AAGAAAAAA-chrXIII;253762;253783-WT	0	0	0	0	15.1678	105.178	61.8662	8.95322	74.0127	83.3507	0.887967	1.18323	1.33252	AAGAAAAAA	WT	AAG	AAA	AAA
YML007W.AAGAAAAAC-chrXIII;253762;253783-AAG	3.9527	0	1.70626	33	47.3993	14.4619	1.58631	0	96.8696	57.9831	1.67065	0.829835	0.496713	AAGAAAAAC	AAG	AAG	AAA	AAC
YML007W.AAGAAAAAC-chrXIII;253762;253783-WT	0	0	0	24	48.3473	25.6371	4.75894	0	65.3053	51.46	1.26905	0.930068	0.732885	AAGAAAAAC	WT	AAG	AAA	AAC
YML007W.AAGAAAAAG-chrXIII;253762;253783-AAG	0	0	0	0	44.5554	81.5127	46.7962	6.71492	99.0464	100.746	0.983133	1.13582	1.15531	AAGAAAAAG	AAG	AAG	AAA	AAG
YML007W.AAGAAAAAG-chrXIII;253762;253783-WT	0	0	0	0	22.7517	234.02	174.494	25.3675	136.053	118.141	1.15162	1.20307	1.04468	AAGAAAAAG	WT	AAG	AAA	AAG
YML007W.AAGAAAAAT-chrXIII;253762;253783-AAG	20.7517	6.62767	0	0	60.6712	162.368	98.3514	24.6214	133.876	114.517	1.16905	1.08369	0.926982	AAGAAAAAT	AAG	AAG	AAA	AAT
YML007W.AAGAAAAAT-chrXIII;253762;253783-WT	0	0	0	0	32.2315	192.607	164.183	14.1759	134.964	110.893	1.21707	1.19645	0.983055	AAGAAAAAT	WT	AAG	AAA	AAT
YML007W.AAGAAAAGA-chrXIII;253762;253783-AAG	0	0	0	0	4.73993	157.109	127.698	12.6837	128.434	112.342	1.14324	1.21369	1.06163	AAGAAAAGA	AAG	AAG	AAA	AGA
YML007W.AAGAAAAGA-chrXIII;253762;253783-WT	0	0	0	0	0.947987	90.7157	110.249	19.3987	71.8359	73.2037	0.981315	1.24424	1.26793	AAGAAAAGA	WT	AAG	AAA	AGA
YML007W.AAGAAAAGC-chrXIII;253762;253783-AAG	0	0	0	9	107.123	32.868	14.2768	0	88.1622	97.1217	0.90775	0.986918	1.08721	AAGAAAAGC	AAG	AAG	AAA	AGC
YML007W.AAGAAAAGC-chrXIII;253762;253783-WT	0	0	0	19	77.7349	117.01	26.1742	2.23831	65.3053	71.0293	0.919414	1.04643	1.13815	AAGAAAAGC	WT	AAG	AAA	AGC
YML007W.AAGAAAAGG-chrXIII;253762;253783-AAG	0.494087	9.27874	0.85313	0	26.5436	88.0863	48.3826	0	119.726	105.094	1.13923	1.08844	0.955415	AAGAAAAGG	AAG	AAG	AAA	AGG
YML007W.AAGAAAAGG-chrXIII;253762;253783-WT	0.988175	0	0	21	72.995	288.581	105.49	2.98441	176.324	184.821	0.954027	1.11422	1.16791	AAGAAAAGG	WT	AAG	AAA	AGG
YML007W.AAGAAAAGT-chrXIII;253762;253783-AAG	0	0	0	4	35.0755	127.528	173.701	10.4454	167.617	147.132	1.13923	1.20332	1.05626	AAGAAAAGT	AAG	AAG	AAA	AGT
YML007W.AAGAAAAGT-chrXIII;253762;253783-WT	0	0.662767	0	0	0	141.99	54.7278	17.9064	66.3938	77.5524	0.856115	1.19198	1.39231	AAGAAAAGT	WT	AAG	AAA	AGT
YML007W.AAGAAACAA-chrXIII;253762;253783-AAG	3.45861	3.9766	4.26565	61	103.331	21.6929	4.75894	2.23831	105.577	102.195	1.03309	0.84062	0.813694	AAGAAACAA	AAG	AAG	AAA	CAA
YML007W.AAGAAACAA-chrXIII;253762;253783-WT	4.44679	5.9649	5.11878	0	52.1393	55.8756	21.4152	0.746102	42.4485	36.9642	1.14837	0.986332	0.858901	AAGAAACAA	WT	AAG	AAA	CAA
YML007W.AAGAAACAC-chrXIII;253762;253783-AAG	0	0	7.67817	62	65.4111	0	3.17263	0	63.1285	79.7268	0.79181	0.786179	0.992888	AAGAAACAC	AAG	AAG	AAA	CAC
YML007W.AAGAAACAC-chrXIII;253762;253783-WT	0	0.662767	0	10	116.602	65.736	10.311	0	88.1622	73.9285	1.19253	0.994896	0.834271	AAGAAACAC	WT	AAG	AAA	CAC
YML007W.AAGAAACAG-chrXIII;253762;253783-AAG	0	0	0	9	118.498	56.533	31.7263	2.23831	109.931	115.241	0.953916	1.0294	1.07913	AAGAAACAG	AAG	AAG	AAA	CAG
YML007W.AAGAAACAG-chrXIII;253762;253783-WT	6.42314	7.9532	0.85313	0	0	76.2538	84.8678	9.69933	69.659	80.4516	0.86585	1.14448	1.3218	AAGAAACAG	WT	AAG	AAA	CAG
YML007W.AAGAAACAT-chrXIII;253762;253783-AAG	0	0	4.26565	6	117.55	150.536	20.6221	0.746102	173.059	164.527	1.05186	1.04088	0.989561	AAGAAACAT	AAG	AAG	AAA	CAT
YML007W.AAGAAACAT-chrXIII;253762;253783-WT	0	0	0	0	6.63591	177.487	163.39	13.4298	191.562	176.124	1.08766	1.21783	1.11968	AAGAAACAT	WT	AAG	AAA	CAT
YML007W.AAGAAACGA-chrXIII;253762;253783-AAG	0	0	0	8	131.77	68.3655	13.4837	0.746102	83.8085	76.8276	1.09086	1.0036	0.920005	AAGAAACGA	AAG	AAG	AAA	CGA
YML007W.AAGAAACGA-chrXIII;253762;253783-WT	1.48226	0.662767	5.11878	7	52.1393	128.843	46.7962	9.69933	126.257	126.838	0.995419	1.09319	1.09822	AAGAAACGA	WT	AAG	AAA	CGA
YML007W.AAGAAACGC-chrXIII;253762;253783-AAG	1.48226	0.662767	5.11878	70	97.6426	9.86041	1.58631	0	89.2506	111.617	0.799611	0.814884	1.0191	AAGAAACGC	AAG	AAG	AAA	CGC
YML007W.AAGAAACGC-chrXIII;253762;253783-WT	0	0	0.85313	10	112.81	47.9873	17.4494	2.23831	72.9243	83.3507	0.874909	1.00201	1.14528	AAGAAACGC	WT	AAG	AAA	CGC
YML007W.AAGAAACGG-chrXIII;253762;253783-AAG	0	0	0.85313	6	233.205	112.409	29.3468	9.69933	192.651	192.794	0.999258	1.02032	1.02108	AAGAAACGG	AAG	AAG	AAA	CGG
YML007W.AAGAAACGG-chrXIII;253762;253783-WT	0	0	0	0	48.3473	105.178	33.3126	11.1915	94.6927	99.2961	0.95364	1.12365	1.17827	AAGAAACGG	WT	AAG	AAA	CGG
YML007W.AAGAAACGT-chrXIII;253762;253783-AAG	15.8108	15.2436	0	25	127.978	26.2944	12.6905	0	88.1622	101.47	0.868846	0.826796	0.951602	AAGAAACGT	AAG	AAG	AAA	CGT
YML007W.AAGAAACGT-chrXIII;253762;253783-WT	0	0	0	21	159.262	251.112	102.317	13.4298	220.95	223.96	0.98656	1.09117	1.10604	AAGAAACGT	WT	AAG	AAA	CGT
YML007W.AAGAACAAA-chrXIII;253762;253783-AAG	0	5.9649	17.0626	141	65.4111	7.23097	3.17263	2.23831	132.788	138.435	0.959207	0.728382	0.759359	AAGAACAAA	AAG	AAG	AAC	AAA
YML007W.AAGAACAAA-chrXIII;253762;253783-WT	0	0	0	68	156.418	32.2107	18.2426	2.98441	127.345	119.59	1.06485	0.914262	0.858584	AAGAACAAA	WT	AAG	AAC	AAA
YML007W.AAGAACAAC-chrXIII;253762;253783-AAG	0	2.65107	152.71	65	20.8557	0	3.17263	4.47661	87.0738	92.773	0.938568	0.56149	0.598241	AAGAACAAC	AAG	AAG	AAC	AAC
YML007W.AAGAACAAC-chrXIII;253762;253783-WT	0	0	41.8033	45	45.5034	9.86041	0	0	56.598	67.4054	0.839665	0.710468	0.846133	AAGAACAAC	WT	AAG	AAC	AAC
YML007W.AAGAACAAG-chrXIII;253762;253783-AAG	0	0	11.9438	188	200.973	33.5254	2.37947	6.71492	152.379	168.151	0.906204	0.821843	0.906908	AAGAACAAG	AAG	AAG	AAC	AAG
YML007W.AAGAACAAG-chrXIII;253762;253783-WT	0	0	0	7	72.995	55.2183	27.7605	6.71492	66.3938	79.002	0.840406	1.06307	1.26495	AAGAACAAG	WT	AAG	AAC	AAG
YML007W.AAGAACAAT-chrXIII;253762;253783-AAG	0.494087	0	0.85313	108	170.638	44.0432	4.75894	0.746102	130.611	165.252	0.790373	0.867744	1.09789	AAGAACAAT	AAG	AAG	AAC	AAT
YML007W.AAGAACAAT-chrXIII;253762;253783-WT	0	0	0	19	146.938	21.0355	29.3468	2.98441	94.6927	103.645	0.913627	0.982687	1.07559	AAGAACAAT	WT	AAG	AAC	AAT
YML007W.AAGAACAGA-chrXIII;253762;253783-AAG	11.364	1.32553	0.85313	25	103.331	103.206	23.7947	2.23831	126.257	131.187	0.962421	0.97204	1.00999	AAGAACAGA	AAG	AAG	AAC	AGA
YML007W.AAGAACAGA-chrXIII;253762;253783-WT	0.494087	0.662767	2.55939	0	42.6594	182.746	30.14	2.23831	95.7812	81.1764	1.17991	1.10338	0.935139	AAGAACAGA	WT	AAG	AAC	AGA
YML007W.AAGAACAGC-chrXIII;253762;253783-AAG	8.39948	3.31383	39.244	58	17.0638	7.23097	0.793157	3.73051	60.9517	68.8549	0.885218	0.62475	0.705758	AAGAACAGC	AAG	AAG	AAC	AGC
YML007W.AAGAACAGC-chrXIII;253762;253783-WT	0	0	15.3563	58	54.9832	14.4619	1.58631	1.4922	57.6864	59.4327	0.970617	0.795081	0.819151	AAGAACAGC	WT	AAG	AAC	AGC
YML007W.AAGAACAGG-chrXIII;253762;253783-AAG	14.3285	7.29043	12.7969	115	173.482	23.0076	3.17263	3.73051	161.087	161.628	0.99665	0.789669	0.792323	AAGAACAGG	AAG	AAG	AAC	AGG
YML007W.AAGAACAGG-chrXIII;253762;253783-WT	0.494087	0	0	25	187.701	82.8274	6.34525	3.73051	190.474	178.298	1.06829	0.971042	0.908969	AAGAACAGG	WT	AAG	AAC	AGG
YML007W.AAGAACAGT-chrXIII;253762;253783-AAG	0	0	0	12	145.042	195.893	47.5894	3.73051	192.651	171.05	1.12628	1.0641	0.944789	AAGAACAGT	AAG	AAG	AAC	AGT
YML007W.AAGAACAGT-chrXIII;253762;253783-WT	0	0	0	0	65.4111	189.32	145.941	8.95322	148.025	151.481	0.977189	1.16725	1.1945	AAGAACAGT	WT	AAG	AAC	AGT
YML007W.AAGAACCAA-chrXIII;253762;253783-AAG	0	0	0	60	188.649	38.7843	7.13841	1.4922	112.108	104.37	1.07414	0.909968	0.84716	AAGAACCAA	AAG	AAG	AAC	CAA
YML007W.AAGAACCAA-chrXIII;253762;253783-WT	71.1486	122.612	7.67817	6	40.7634	149.221	95.1788	8.95322	94.6927	126.113	0.750855	0.741322	0.987304	AAGAACCAA	WT	AAG	AAC	CAA
YML007W.AAGAACCAC-chrXIII;253762;253783-AAG	0	0	1.70626	93	148.834	14.4619	4.75894	0	122.992	134.086	0.91726	0.845237	0.92148	AAGAACCAC	AAG	AAG	AAC	CAC
YML007W.AAGAACCAC-chrXIII;253762;253783-WT	0	0	0	4	17.0638	27.6091	5.5521	2.98441	81.6317	50.0104	1.63229	1.06501	0.65246	AAGAACCAC	WT	AAG	AAC	CAC
YML007W.AAGAACCAG-chrXIII;253762;253783-AAG	0	0	1.70626	130	91.9547	11.8325	0.793157	0	108.842	84.0755	1.29458	0.783235	0.605012	AAGAACCAG	AAG	AAG	AAC	CAG
YML007W.AAGAACCAG-chrXIII;253762;253783-WT	0	0	1.70626	16	228.465	48.6447	19.8289	0.746102	131.699	102.92	1.27963	0.968105	0.756553	AAGAACCAG	WT	AAG	AAC	CAG
YML007W.AAGAACCAT-chrXIII;253762;253783-AAG	0	0	0.85313	95	224.673	84.1421	19.0358	1.4922	239.453	205.115	1.16741	0.923201	0.790814	AAGAACCAT	AAG	AAG	AAC	CAT
YML007W.AAGAACCAT-chrXIII;253762;253783-WT	0	0	0	0	12.3238	0	60.2799	2.98441	60.9517	38.4138	1.58671	1.25997	0.794075	AAGAACCAT	WT	AAG	AAC	CAT
YML007W.AAGAACCGA-chrXIII;253762;253783-AAG	0	0	0.85313	62	105.227	92.0305	14.2768	2.23831	103.4	89.8738	1.1505	0.952956	0.828295	AAGAACCGA	AAG	AAG	AAC	CGA
YML007W.AAGAACCGA-chrXIII;253762;253783-WT	0	0	0	0	10.4279	12.4898	61.0731	7.46102	59.8632	46.3865	1.29053	1.25556	0.9729	AAGAACCGA	WT	AAG	AAC	CGA
YML007W.AAGAACCGC-chrXIII;253762;253783-AAG	0	0	1.70626	44	100.487	24.3223	0.793157	2.23831	78.3664	49.2856	1.59005	0.888794	0.558974	AAGAACCGC	AAG	AAG	AAC	CGC
YML007W.AAGAACCGC-chrXIII;253762;253783-WT	0	0	0	0	36.0235	129.5	31.7263	2.98441	66.3938	68.8549	0.964255	1.12183	1.16341	AAGAACCGC	WT	AAG	AAC	CGC
YML007W.AAGAACCGG-chrXIII;253762;253783-AAG	0	0	0.85313	154	202.869	79.5406	3.96578	5.96882	207.889	160.178	1.29786	0.876302	0.675191	AAGAACCGG	AAG	AAG	AAC	CGG
YML007W.AAGAACCGG-chrXIII;253762;253783-WT	0	1.9883	0	5	113.758	169.599	33.3126	0	128.434	97.8465	1.31261	1.06058	0.808	AAGAACCGG	WT	AAG	AAC	CGG
YML007W.AAGAACCGT-chrXIII;253762;253783-AAG	0	0	0.85313	53	241.737	47.9873	18.2426	15.6681	199.181	153.655	1.29629	0.952504	0.734794	AAGAACCGT	AAG	AAG	AAC	CGT
YML007W.AAGAACCGT-chrXIII;253762;253783-WT	0	0	0	0	0	29.5812	43.6236	0.746102	28.299	39.1386	0.723045	1.24091	1.71622	AAGAACCGT	WT	AAG	AAC	CGT
YML007W.AAGAAGAAA-chrXIII;253762;253783-AAG	0	0	0	0	19.9077	152.508	133.25	20.8909	137.141	129.737	1.05707	1.20858	1.14333	AAGAAGAAA	AAG	AAG	AAG	AAA
YML007W.AAGAAGAAA-chrXIII;253762;253783-WT	0.494087	0	0	0	6.63591	78.8833	145.148	27.6058	114.284	81.1764	1.40785	1.25619	0.892272	AAGAAGAAA	WT	AAG	AAG	AAA
YML007W.AAGAAGAAC-chrXIII;253762;253783-AAG	0	0.662767	0	25	54.9832	51.9315	13.4837	2.23831	89.2506	102.92	0.867184	0.988551	1.13995	AAGAAGAAC	AAG	AAG	AAG	AAC
YML007W.AAGAAGAAC-chrXIII;253762;253783-WT	0	0	4.26565	4	72.047	124.898	32.5194	2.23831	118.638	117.416	1.01041	1.07284	1.06179	AAGAAGAAC	WT	AAG	AAG	AAC
YML007W.AAGAAGAAG-chrXIII;253762;253783-AAG	0.988175	0.662767	5.11878	1	25.5956	281.35	152.286	17.1603	243.807	160.903	1.51524	1.17145	0.773112	AAGAAGAAG	AAG	AAG	AAG	AAG
YML007W.AAGAAGAAG-chrXIII;253762;253783-WT	0	0	0	0	1.89597	226.789	194.323	93.2628	219.861	157.279	1.3979	1.24697	0.892028	AAGAAGAAG	WT	AAG	AAG	AAG
YML007W.AAGAAGAAT-chrXIII;253762;253783-AAG	0	0	0	0	24.6477	118.982	123.732	12.6837	125.169	129.012	0.970205	1.20478	1.24178	AAGAAGAAT	AAG	AAG	AAG	AAT
YML007W.AAGAAGAAT-chrXIII;253762;253783-WT	0	0	0	5	0	61.7919	145.148	14.922	113.196	92.0482	1.22975	1.25668	1.0219	AAGAAGAAT	WT	AAG	AAG	AAT
YML007W.AAGAAGAGA-chrXIII;253762;253783-AAG	0	0	0	0	5.68792	88.7437	118.974	26.8597	138.23	131.912	1.0479	1.24696	1.18996	AAGAAGAGA	AAG	AAG	AAG	AGA
YML007W.AAGAAGAGA-chrXIII;253762;253783-WT	0.988175	0	0	0	8.53188	107.15	180.84	52.2271	108.842	115.966	0.938568	1.25903	1.34144	AAGAAGAGA	WT	AAG	AAG	AGA
YML007W.AAGAAGAGC-chrXIII;253762;253783-AAG	0	0	0	7	79.6309	97.2894	53.9347	0	106.665	97.1217	1.09827	1.08791	0.990571	AAGAAGAGC	AAG	AAG	AAG	AGC
YML007W.AAGAAGAGC-chrXIII;253762;253783-WT	47.9265	16.5692	0	0	5.68792	90.0584	84.8678	9.69933	77.278	100.021	0.772619	0.927201	1.20008	AAGAAGAGC	WT	AAG	AAG	AGC
YML007W.AAGAAGAGG-chrXIII;253762;253783-AAG	0	0	0.85313	0	141.25	99.2614	51.5552	8.20712	198.093	165.977	1.1935	1.0711	0.897442	AAGAAGAGG	AAG	AAG	AAG	AGG
YML007W.AAGAAGAGG-chrXIII;253762;253783-WT	0	0	0	4	104.279	159.739	130.078	17.1603	213.331	211.638	1.008	1.14239	1.13333	AAGAAGAGG	WT	AAG	AAG	AGG
YML007W.AAGAAGAGT-chrXIII;253762;253783-AAG	0	0.662767	0	0	15.1678	144.619	148.32	26.1136	129.522	135.536	0.955633	1.22067	1.27734	AAGAAGAGT	AAG	AAG	AAG	AGT
YML007W.AAGAAGAGT-chrXIII;253762;253783-WT	0	0	0	0	0	25.6371	290.295	44.02	159.998	169.601	0.943382	1.31676	1.39579	AAGAAGAGT	WT	AAG	AAG	AGT
YML007W.AAGAAGCAA-chrXIII;253762;253783-AAG	0	0	0	21	144.094	20.3782	13.4837	1.4922	132.788	100.746	1.31805	0.949789	0.720604	AAGAAGCAA	AAG	AAG	AAG	CAA
YML007W.AAGAAGCAA-chrXIII;253762;253783-WT	0	0	0	4	54.9832	134.102	94.3856	5.22271	149.114	126.838	1.17562	1.14755	0.976124	AAGAAGCAA	WT	AAG	AAG	CAA
YML007W.AAGAAGCAC-chrXIII;253762;253783-AAG	0	0	4.26565	157	159.262	23.0076	2.37947	5.22271	138.23	125.388	1.10241	0.821086	0.744809	AAGAAGCAC	AAG	AAG	AAG	CAC
YML007W.AAGAAGCAC-chrXIII;253762;253783-WT	18.7753	6.62767	0	7	67.3071	67.0508	15.07	2.98441	58.7748	67.4054	0.87196	0.909492	1.04304	AAGAAGCAC	WT	AAG	AAG	CAC
YML007W.AAGAAGCAG-chrXIII;253762;253783-AAG	0	1.9883	0	16	122.29	174.201	25.381	1.4922	188.297	162.353	1.1598	1.04039	0.897041	AAGAAGCAG	AAG	AAG	AAG	CAG
YML007W.AAGAAGCAG-chrXIII;253762;253783-WT	0	0.662767	0	6	17.0638	89.401	199.082	22.3831	142.583	118.141	1.2069	1.23836	1.02607	AAGAAGCAG	WT	AAG	AAG	CAG
YML007W.AAGAAGCAT-chrXIII;253762;253783-AAG	6.42314	5.9649	0	0	140.302	155.137	101.524	9.69933	191.562	231.208	0.828529	1.08119	1.30495	AAGAAGCAT	AAG	AAG	AAG	CAT
YML007W.AAGAAGCAT-chrXIII;253762;253783-WT	1.48226	0.662767	0	0	0	61.7919	133.25	33.5746	133.876	110.893	1.20726	1.26796	1.05028	AAGAAGCAT	WT	AAG	AAG	CAT
YML007W.AAGAAGCGA-chrXIII;253762;253783-AAG	0	0	0	0	85.3188	86.7716	23.7947	0.746102	118.638	130.462	0.909368	1.06286	1.16879	AAGAAGCGA	AAG	AAG	AAG	CGA
YML007W.AAGAAGCGA-chrXIII;253762;253783-WT	26.6807	11.267	0	0	22.7517	105.178	109.456	8.95322	99.0464	84.8003	1.168	1.05113	0.899941	AAGAAGCGA	WT	AAG	AAG	CGA
YML007W.AAGAAGCGC-chrXIII;253762;253783-AAG	0	0.662767	3.41252	50	217.089	57.8477	15.8631	1.4922	155.644	146.407	1.06309	0.934922	0.879437	AAGAAGCGC	AAG	AAG	AAG	CGC
YML007W.AAGAAGCGC-chrXIII;253762;253783-WT	0	0	0	0	57.8272	101.234	35.6921	8.95322	80.5433	82.6259	0.974794	1.11385	1.14265	AAGAAGCGC	WT	AAG	AAG	CGC
YML007W.AAGAAGCGG-chrXIII;253762;253783-AAG	0	0	0	5	126.082	113.723	17.4494	0	170.882	130.462	1.30982	1.033	0.788657	AAGAAGCGG	AAG	AAG	AAG	CGG
YML007W.AAGAAGCGG-chrXIII;253762;253783-WT	0	0	0	1	11.3758	133.444	118.18	14.1759	102.312	88.4243	1.15705	1.21029	1.04601	AAGAAGCGG	WT	AAG	AAG	CGG
YML007W.AAGAAGCGT-chrXIII;253762;253783-AAG	0	0	0	6	159.262	276.091	49.9689	12.6837	250.337	229.758	1.08957	1.08149	0.992589	AAGAAGCGT	AAG	AAG	AAG	CGT
YML007W.AAGAAGCGT-chrXIII;253762;253783-WT	0	0	0	0	0	77.5685	93.5925	10.4454	68.5706	57.9831	1.1826	1.23975	1.04833	AAGAAGCGT	WT	AAG	AAG	CGT
YML007W.AAGAATAAA-chrXIII;253762;253783-AAG	0	0.662767	1.70626	0	16.1158	75.5965	29.3468	3.73051	88.1622	79.7268	1.1058	1.13641	1.02767	AAGAATAAA	AAG	AAG	AAT	AAA
YML007W.AAGAATAAA-chrXIII;253762;253783-WT	0	0	0	0	0	67.0508	169.736	23.1292	139.318	113.067	1.23217	1.27641	1.03591	AAGAATAAA	WT	AAG	AAT	AAA
YML007W.AAGAATAAC-chrXIII;253762;253783-AAG	0	0	6.82504	55	143.146	4.60152	7.13841	0	119.726	87.6995	1.36519	0.860387	0.630232	AAGAATAAC	AAG	AAG	AAT	AAC
YML007W.AAGAATAAC-chrXIII;253762;253783-WT	0.988175	0.662767	0	10	123.238	95.3173	2.37947	0.746102	129.522	121.765	1.06371	0.995143	0.935539	AAGAATAAC	WT	AAG	AAT	AAC
YML007W.AAGAATAAG-chrXIII;253762;253783-AAG	0	0	0	0	40.7634	252.426	115.801	17.9064	161.087	170.325	0.945757	1.16827	1.23528	AAGAATAAG	AAG	AAG	AAT	AAG
YML007W.AAGAATAAG-chrXIII;253762;253783-WT	0	1.32553	0	0	12.3238	214.957	262.535	51.481	226.392	214.538	1.05526	1.23759	1.17279	AAGAATAAG	WT	AAG	AAT	AAG
YML007W.AAGAATAAT-chrXIII;253762;253783-AAG	0	0	0	0	24.6477	162.368	173.701	14.922	121.903	114.517	1.0645	1.21154	1.13812	AAGAATAAT	AAG	AAG	AAT	AAT
YML007W.AAGAATAAT-chrXIII;253762;253783-WT	1.48226	0.662767	0	0	0	136.074	142.768	31.3363	118.638	128.288	0.924781	1.23334	1.33365	AAGAATAAT	WT	AAG	AAT	AAT
YML007W.AAGAATAGA-chrXIII;253762;253783-AAG	16.3049	5.30213	0	1	19.9077	194.579	137.216	22.3831	144.76	128.288	1.1284	1.13747	1.00803	AAGAATAGA	AAG	AAG	AAT	AGA
YML007W.AAGAATAGA-chrXIII;253762;253783-WT	0	5.30213	0	3	8.53188	109.122	171.322	55.9577	151.291	170.325	0.888245	1.2398	1.39579	AAGAATAGA	WT	AAG	AAT	AGA
YML007W.AAGAATAGC-chrXIII;253762;253783-AAG	0	0	0.85313	7	110.914	67.0508	23.0015	0	104.489	101.47	1.02974	1.02258	0.993042	AAGAATAGC	AAG	AAG	AAT	AGC
YML007W.AAGAATAGC-chrXIII;253762;253783-WT	2.47044	1.9883	0	0	100.487	182.089	54.7278	5.22271	115.373	102.92	1.12099	1.08764	0.970244	AAGAATAGC	WT	AAG	AAT	AGC
YML007W.AAGAATAGG-chrXIII;253762;253783-AAG	0	0	3.41252	1	36.9715	304.358	130.078	11.1915	192.651	165.977	1.16071	1.15993	0.999327	AAGAATAGG	AAG	AAG	AAT	AGG
YML007W.AAGAATAGG-chrXIII;253762;253783-WT	0	0.662767	0	4	14.2198	245.195	134.043	26.1136	165.44	192.794	0.85812	1.18873	1.38527	AAGAATAGG	WT	AAG	AAT	AGG
YML007W.AAGAATAGT-chrXIII;253762;253783-AAG	0	0	0	0	15.1678	128.843	134.837	32.0824	174.148	138.435	1.25798	1.22739	0.975682	AAGAATAGT	AAG	AAG	AAT	AGT
YML007W.AAGAATAGT-chrXIII;253762;253783-WT	0	0	0	0	14.2198	209.041	180.84	58.196	185.032	121.765	1.51959	1.2289	0.808705	AAGAATAGT	WT	AAG	AAT	AGT
YML007W.AAGAATCAA-chrXIII;253762;253783-AAG	2.47044	0.662767	0.85313	7	106.175	75.5965	29.3468	1.4922	155.644	126.838	1.22711	1.02585	0.835986	AAGAATCAA	AAG	AAG	AAT	CAA
YML007W.AAGAATCAA-chrXIII;253762;253783-WT	0.494087	0	2.55939	3	198.129	155.137	84.0746	8.20712	188.297	206.565	0.911564	1.07099	1.17489	AAGAATCAA	WT	AAG	AAT	CAA
YML007W.AAGAATCAC-chrXIII;253762;253783-AAG	0	0	0	20	139.354	1.31472	15.07	0	79.4548	60.1575	1.32078	0.932999	0.7064	AAGAATCAC	AAG	AAG	AAT	CAC
YML007W.AAGAATCAC-chrXIII;253762;253783-WT	0	0	0	6	5.68792	71.6523	9.51788	2.23831	76.1896	78.2772	0.97333	1.10582	1.13612	AAGAATCAC	WT	AAG	AAT	CAC
YML007W.AAGAATCAG-chrXIII;253762;253783-AAG	0	0	1.70626	13	176.326	131.472	46.0031	2.98441	168.705	139.884	1.20604	1.03734	0.860127	AAGAATCAG	AAG	AAG	AAT	CAG
YML007W.AAGAATCAG-chrXIII;253762;253783-WT	0	0	0	0	52.1393	134.102	32.5194	1.4922	143.672	131.187	1.09517	1.10652	1.01036	AAGAATCAG	WT	AAG	AAT	CAG
YML007W.AAGAATCAT-chrXIII;253762;253783-AAG	0.494087	0	0	5	214.245	133.444	62.6594	9.69933	214.419	182.647	1.17396	1.05362	0.8975	AAGAATCAT	AAG	AAG	AAT	CAT
YML007W.AAGAATCAT-chrXIII;253762;253783-WT	0	0.662767	0	1	45.5034	232.048	153.079	23.8753	198.093	179.748	1.10206	1.1809	1.07154	AAGAATCAT	WT	AAG	AAT	CAT
YML007W.AAGAATCGA-chrXIII;253762;253783-AAG	0	0	0	0	57.8272	82.1701	30.9331	1.4922	96.8696	86.2499	1.12313	1.09467	0.974661	AAGAATCGA	AAG	AAG	AAT	CGA
YML007W.AAGAATCGA-chrXIII;253762;253783-WT	2.47044	0	0	0	36.9715	212.327	180.84	18.6526	178.501	176.849	1.00935	1.19066	1.17963	AAGAATCGA	WT	AAG	AAT	CGA
YML007W.AAGAATCGC-chrXIII;253762;253783-AAG	5.43496	13.2553	2.55939	12	130.822	81.5127	4.75894	0	106.665	97.8465	1.09013	0.920226	0.844143	AAGAATCGC	AAG	AAG	AAT	CGC
YML007W.AAGAATCGC-chrXIII;253762;253783-WT	0	0	0	1	23.6997	120.297	61.8662	4.47661	113.196	80.4516	1.40701	1.16116	0.825269	AAGAATCGC	WT	AAG	AAT	CGC
YML007W.AAGAATCGG-chrXIII;253762;253783-AAG	0	0	0	0	28.4396	72.3097	13.4837	10.4454	71.8359	96.3969	0.745209	1.12259	1.5064	AAGAATCGG	AAG	AAG	AAT	CGG
YML007W.AAGAATCGG-chrXIII;253762;253783-WT	3.45861	0	0	0	15.1678	110.437	77.7294	3.73051	97.958	96.3969	1.01619	1.16755	1.14894	AAGAATCGG	WT	AAG	AAT	CGG
YML007W.AAGAATCGT-chrXIII;253762;253783-AAG	0	0	1.70626	1	114.706	341.17	118.18	8.95322	277.548	253.676	1.0941	1.12479	1.02805	AAGAATCGT	AAG	AAG	AAT	CGT
YML007W.AAGAATCGT-chrXIII;253762;253783-WT	0	0	0	15	7.58389	162.368	292.675	33.5746	186.12	197.867	0.940631	1.23694	1.31501	AAGAATCGT	WT	AAG	AAT	CGT
YML007W.AAGAGAAAA-chrXIII;253762;253783-AAG	0	0	0	3	16.1158	84.1421	99.9377	15.6681	140.406	87.6995	1.601	1.21165	0.756811	AAGAGAAAA	AAG	AAG	AGA	AAA
YML007W.AAGAGAAAA-chrXIII;253762;253783-WT	0	0	0	6	0	99.2614	64.2457	36.559	118.638	108.718	1.09124	1.22012	1.1181	AAGAGAAAA	WT	AAG	AGA	AAA
YML007W.AAGAGAAAC-chrXIII;253762;253783-AAG	0	0.662767	0	21	78.6829	24.3223	6.34525	0	112.108	113.792	0.985198	0.935335	0.949388	AAGAGAAAC	AAG	AAG	AGA	AAC
YML007W.AAGAGAAAC-chrXIII;253762;253783-WT	0	0	0	0	62.5671	85.4569	38.0715	1.4922	70.7475	77.5524	0.912253	1.09953	1.20529	AAGAGAAAC	WT	AAG	AGA	AAC
YML007W.AAGAGAAAG-chrXIII;253762;253783-AAG	9.88175	5.30213	1.70626	2	13.2718	165.655	74.5567	8.95322	133.876	130.462	1.02617	1.10959	1.08129	AAGAGAAAG	AAG	AAG	AGA	AAG
YML007W.AAGAGAAAG-chrXIII;253762;253783-WT	0	0	0	0	14.2198	95.9746	240.326	31.3363	168.705	142.783	1.18155	1.2626	1.06859	AAGAGAAAG	WT	AAG	AGA	AAG
YML007W.AAGAGAAAT-chrXIII;253762;253783-AAG	0	0	0	0	58.7752	107.15	71.3841	31.3363	161.087	141.334	1.13976	1.1654	1.0225	AAGAGAAAT	AAG	AAG	AGA	AAT
YML007W.AAGAGAAAT-chrXIII;253762;253783-WT	0	0.662767	0	1	0	26.2944	96.7651	17.9064	100.135	68.1302	1.46976	1.28429	0.873813	AAGAGAAAT	WT	AAG	AGA	AAT
YML007W.AAGAGAAGA-chrXIII;253762;253783-AAG	5.92905	7.29043	0	0	12.3238	93.3452	116.594	24.6214	166.529	136.26	1.22214	1.17629	0.962491	AAGAGAAGA	AAG	AAG	AGA	AGA
YML007W.AAGAGAAGA-chrXIII;253762;253783-WT	0	0	0	0	4.73993	40.099	184.012	41.7817	154.556	107.994	1.43116	1.29743	0.906559	AAGAGAAGA	WT	AAG	AGA	AGA
YML007W.AAGAGAAGC-chrXIII;253762;253783-AAG	0	0	0	5	73.943	61.1345	22.2084	0	66.3938	79.7268	0.832766	1.04632	1.25644	AAGAGAAGC	AAG	AAG	AGA	AGC
YML007W.AAGAGAAGC-chrXIII;253762;253783-WT	0	0	0	0	29.3876	180.774	94.3856	8.95322	117.55	136.26	0.862684	1.17069	1.35703	AAGAGAAGC	WT	AAG	AGA	AGC
YML007W.AAGAGAAGG-chrXIII;253762;253783-AAG	0	0	0	0	14.2198	82.8274	34.8989	11.9376	83.8085	55.8087	1.50171	1.17379	0.781638	AAGAGAAGG	AAG	AAG	AGA	AGG
YML007W.AAGAGAAGG-chrXIII;253762;253783-WT	0	0	0.85313	0	26.5436	240.594	129.285	22.3831	140.406	136.26	1.03043	1.18368	1.14873	AAGAGAAGG	WT	AAG	AGA	AGG
YML007W.AAGAGAAGT-chrXIII;253762;253783-AAG	0	0	0	0	6.63591	255.713	180.047	26.8597	271.017	202.941	1.33545	1.21065	0.906549	AAGAGAAGT	AAG	AAG	AGA	AGT
YML007W.AAGAGAAGT-chrXIII;253762;253783-WT	2.96452	1.32553	0	0	0.947987	38.7843	235.568	82.0712	150.202	126.113	1.19101	1.30317	1.09417	AAGAGAAGT	WT	AAG	AGA	AGT
YML007W.AAGAGACAA-chrXIII;253762;253783-AAG	0	0	0	21	138.406	52.5888	2.37947	0	104.489	115.966	0.901026	0.95351	1.05825	AAGAGACAA	AAG	AAG	AGA	CAA
YML007W.AAGAGACAA-chrXIII;253762;253783-WT	1.48226	0	0	3	18.9597	34.1827	63.4525	2.98441	64.2169	49.2856	1.30295	1.17596	0.902536	AAGAGACAA	WT	AAG	AGA	CAA
YML007W.AAGAGACAC-chrXIII;253762;253783-AAG	0	0	0	82	123.238	0.65736	3.96578	5.22271	85.9854	74.6533	1.1518	0.842678	0.731621	AAGAGACAC	AAG	AAG	AGA	CAC
YML007W.AAGAGACAC-chrXIII;253762;253783-WT	0	0	0	1	21.8037	94.0025	4.75894	2.98441	71.8359	42.0378	1.70884	1.09756	0.64228	AAGAGACAC	WT	AAG	AGA	CAC
YML007W.AAGAGACAG-chrXIII;253762;253783-AAG	1.48226	0	1.70626	18	127.978	132.787	11.8974	0	192.651	179.023	1.07612	1.00716	0.935917	AAGAGACAG	AAG	AAG	AGA	CAG
YML007W.AAGAGACAG-chrXIII;253762;253783-WT	0	0	0	0	4.73993	143.962	159.424	35.0668	141.495	89.8738	1.57437	1.23991	0.787561	AAGAGACAG	WT	AAG	AGA	CAG
YML007W.AAGAGACAT-chrXIII;253762;253783-AAG	0	0	0	5	122.29	156.452	56.3141	2.23831	148.025	152.206	0.972536	1.08005	1.11055	AAGAGACAT	AAG	AAG	AGA	CAT
YML007W.AAGAGACAT-chrXIII;253762;253783-WT	0	0	0	0	10.4279	82.1701	84.0746	24.6214	131.699	91.3234	1.44212	1.22916	0.852332	AAGAGACAT	WT	AAG	AGA	CAT
YML007W.AAGAGACGA-chrXIII;253762;253783-AAG	0	3.31383	2.55939	0	89.1108	105.835	58.6936	1.4922	101.223	60.1575	1.68264	1.08278	0.643502	AAGAGACGA	AAG	AAG	AGA	CGA
YML007W.AAGAGACGA-chrXIII;253762;253783-WT	0	0	0	3	38.8675	99.2614	88.8335	22.3831	101.223	115.241	0.878358	1.18128	1.34487	AAGAGACGA	WT	AAG	AGA	CGA
YML007W.AAGAGACGC-chrXIII;253762;253783-AAG	0	0	2.55939	68	128.926	40.099	1.58631	0	115.373	113.792	1.01389	0.880008	0.86795	AAGAGACGC	AAG	AAG	AGA	CGC
YML007W.AAGAGACGC-chrXIII;253762;253783-WT	0	0	0	3	78.6829	84.7995	12.6905	0.746102	66.3938	71.0293	0.934737	1.04438	1.1173	AAGAGACGC	WT	AAG	AGA	CGC
YML007W.AAGAGACGG-chrXIII;253762;253783-AAG	0	1.9883	0	4	88.1628	59.8198	34.1057	0	72.9243	85.5251	0.852665	1.04695	1.22786	AAGAGACGG	AAG	AAG	AGA	CGG
YML007W.AAGAGACGG-chrXIII;253762;253783-WT	0	0	0	1	1.89597	114.381	181.633	28.3519	170.882	186.271	0.917387	1.25359	1.36648	AAGAGACGG	WT	AAG	AGA	CGG
YML007W.AAGAGACGT-chrXIII;253762;253783-AAG	0	0.662767	0	12	91.9547	122.269	16.6563	2.98441	195.916	164.527	1.19078	1.04067	0.873936	AAGAGACGT	AAG	AAG	AGA	CGT
YML007W.AAGAGACGT-chrXIII;253762;253783-WT	0.494087	0	0	0	26.5436	151.193	99.9377	8.95322	99.0464	101.47	0.976111	1.17923	1.20809	AAGAGACGT	WT	AAG	AGA	CGT
YML007W.AAGAGCAAA-chrXIII;253762;253783-AAG	0	0	0	30	99.5386	24.3223	8.72472	0	113.196	134.086	0.844204	0.927687	1.09889	AAGAGCAAA	AAG	AAG	AGC	AAA
YML007W.AAGAGCAAA-chrXIII;253762;253783-WT	0	0	0	34	224.673	180.117	52.3483	5.96882	157.821	177.573	0.888767	1.02652	1.155	AAGAGCAAA	WT	AAG	AGC	AAA
YML007W.AAGAGCAAC-chrXIII;253762;253783-AAG	0	0	72.516	123	27.4916	4.60152	0.793157	0	85.9854	129.012	0.666489	0.628824	0.943488	AAGAGCAAC	AAG	AAG	AGC	AAC
YML007W.AAGAGCAAC-chrXIII;253762;253783-WT	0	0	0.85313	72	8.53188	31.5533	2.37947	0	53.3327	32.6155	1.63519	0.811589	0.496326	AAGAGCAAC	WT	AAG	AGC	AAC
YML007W.AAGAGCAAG-chrXIII;253762;253783-AAG	0	1.32553	0	43	238.893	123.584	19.8289	12.6837	181.767	166.701	1.09037	0.985151	0.9035	AAGAGCAAG	AAG	AAG	AGC	AAG
YML007W.AAGAGCAAG-chrXIII;253762;253783-WT	2.47044	0.662767	0	6	109.966	134.759	53.1415	3.73051	144.76	169.601	0.853536	1.07071	1.25445	AAGAGCAAG	WT	AAG	AGC	AAG
YML007W.AAGAGCAAT-chrXIII;253762;253783-AAG	0	0	0	15	123.238	46.6726	26.1742	0.746102	156.733	90.5986	1.72997	1.00192	0.579152	AAGAGCAAT	AAG	AAG	AGC	AAT
YML007W.AAGAGCAAT-chrXIII;253762;253783-WT	0.494087	0.662767	0	6	139.354	86.1142	24.5879	7.46102	104.489	129.012	0.809911	1.03162	1.27374	AAGAGCAAT	WT	AAG	AGC	AAT
YML007W.AAGAGCAGA-chrXIII;253762;253783-AAG	0	0	0	15	191.493	69.6802	7.93157	2.98441	127.345	132.636	0.960109	0.97725	1.01785	AAGAGCAGA	AAG	AAG	AGC	AGA
YML007W.AAGAGCAGA-chrXIII;253762;253783-WT	0	0	0	0	25.5956	142.647	125.319	16.4142	167.617	144.958	1.15632	1.20052	1.03823	AAGAGCAGA	WT	AAG	AGC	AGA
YML007W.AAGAGCAGC-chrXIII;253762;253783-AAG	5.92905	4.63937	21.3282	149	49.2953	8.54569	3.17263	9.69933	148.025	112.342	1.31763	0.717171	0.544289	AAGAGCAGC	AAG	AAG	AGC	AGC
YML007W.AAGAGCAGC-chrXIII;253762;253783-WT	0	0	12.7969	105	193.389	24.3223	9.51788	0	119.726	119.59	1.00114	0.850768	0.849799	AAGAGCAGC	WT	AAG	AGC	AGC
YML007W.AAGAGCAGG-chrXIII;253762;253783-AAG	0	0	1.70626	37	207.609	145.277	21.4152	7.46102	236.188	200.042	1.18069	0.9974	0.844759	AAGAGCAGG	AAG	AAG	AGC	AGG
YML007W.AAGAGCAGG-chrXIII;253762;253783-WT	2.47044	0	0	3	85.3188	44.0432	16.6563	3.73051	97.958	91.3234	1.07265	1.01772	0.948792	AAGAGCAGG	WT	AAG	AGC	AGG
YML007W.AAGAGCAGT-chrXIII;253762;253783-AAG	0	0	0	15	204.765	138.046	44.4168	0	185.032	170.325	1.08634	1.02783	0.946141	AAGAGCAGT	AAG	AAG	AGC	AGT
YML007W.AAGAGCAGT-chrXIII;253762;253783-WT	0	0	0	0	2.84396	66.3934	111.042	17.9064	141.495	143.508	0.985971	1.25553	1.2734	AAGAGCAGT	WT	AAG	AGC	AGT
YML007W.AAGAGCCAA-chrXIII;253762;253783-AAG	0	0	10.2376	87	235.101	75.5965	5.5521	1.4922	152.379	123.939	1.22947	0.900766	0.732646	AAGAGCCAA	AAG	AAG	AGC	CAA
YML007W.AAGAGCCAA-chrXIII;253762;253783-WT	0	5.30213	0	0	6.63591	128.843	80.1088	22.3831	159.998	134.086	1.19325	1.18622	0.994107	AAGAGCCAA	WT	AAG	AGC	CAA
YML007W.AAGAGCCAC-chrXIII;253762;253783-AAG	0	0	0	116	112.81	26.9518	7.13841	1.4922	117.55	109.443	1.07407	0.83976	0.781848	AAGAGCCAC	AAG	AAG	AGC	CAC
YML007W.AAGAGCCAC-chrXIII;253762;253783-WT	0	0	5.97191	0	0.947987	120.954	76.9362	0.746102	77.278	82.6259	0.935275	1.17528	1.25661	AAGAGCCAC	WT	AAG	AGC	CAC
YML007W.AAGAGCCAG-chrXIII;253762;253783-AAG	6.91722	9.9415	6.82504	147	141.25	53.9036	1.58631	4.47661	153.468	96.3969	1.59204	0.807909	0.507468	AAGAGCCAG	AAG	AAG	AGC	CAG
YML007W.AAGAGCCAG-chrXIII;253762;253783-WT	0	0	3.41252	1	65.4111	93.3452	28.5536	4.47661	79.4548	113.067	0.702723	1.07816	1.53426	AAGAGCCAG	WT	AAG	AGC	CAG
YML007W.AAGAGCCAT-chrXIII;253762;253783-AAG	1.97635	1.9883	5.97191	96	185.805	13.1472	11.1042	1.4922	129.522	126.838	1.02116	0.849457	0.831853	AAGAGCCAT	AAG	AAG	AGC	CAT
YML007W.AAGAGCCAT-chrXIII;253762;253783-WT	0	1.9883	0.85313	2	18.0117	193.264	128.491	28.3519	137.141	106.544	1.28718	1.19253	0.926464	AAGAGCCAT	WT	AAG	AGC	CAT
YML007W.AAGAGCCGA-chrXIII;253762;253783-AAG	2.47044	1.32553	1.70626	55	84.3708	92.0305	3.17263	0.746102	106.665	104.37	1.022	0.928391	0.908409	AAGAGCCGA	AAG	AAG	AGC	CGA
YML007W.AAGAGCCGA-chrXIII;253762;253783-WT	0	0	0	0	7.58389	122.926	124.526	32.8285	175.236	108.718	1.61183	1.23458	0.765949	AAGAGCCGA	WT	AAG	AGC	CGA
YML007W.AAGAGCCGC-chrXIII;253762;253783-AAG	0	0.662767	8.5313	81	102.383	5.91624	1.58631	0	83.8085	84.0755	0.996824	0.801878	0.804433	AAGAGCCGC	AAG	AAG	AGC	CGC
YML007W.AAGAGCCGC-chrXIII;253762;253783-WT	1.97635	0	0	0	30.3356	82.8274	87.2472	4.47661	78.3664	77.5524	1.0105	1.17245	1.16027	AAGAGCCGC	WT	AAG	AGC	CGC
YML007W.AAGAGCCGG-chrXIII;253762;253783-AAG	1.48226	3.31383	11.0907	93	266.384	49.302	25.381	2.23831	252.514	203.666	1.23985	0.896744	0.723271	AAGAGCCGG	AAG	AAG	AGC	CGG
YML007W.AAGAGCCGG-chrXIII;253762;253783-WT	0	1.32553	0.85313	1	19.9077	131.472	23.0015	2.23831	106.665	55.8087	1.91127	1.11517	0.58347	AAGAGCCGG	WT	AAG	AGC	CGG
YML007W.AAGAGCCGT-chrXIII;253762;253783-AAG	0.494087	0.662767	0	58	99.5386	55.2183	14.2768	0	104.489	83.3507	1.2536	0.925016	0.737887	AAGAGCCGT	AAG	AAG	AGC	CGT
YML007W.AAGAGCCGT-chrXIII;253762;253783-WT	0	0	1.70626	0	32.2315	151.193	133.25	41.7817	146.937	114.517	1.28311	1.20741	0.941007	AAGAGCCGT	WT	AAG	AGC	CGT
YML007W.AAGAGGAAA-chrXIII;253762;253783-AAG	0	0	0	0	56.8792	136.074	23.7947	11.1915	136.053	118.865	1.1446	1.1077	0.96777	AAGAGGAAA	AAG	AAG	AGG	AAA
YML007W.AAGAGGAAA-chrXIII;253762;253783-WT	4.94087	9.27874	0.85313	0	17.0638	243.223	290.295	54.4655	260.133	232.657	1.1181	1.20981	1.08203	AAGAGGAAA	WT	AAG	AGG	AAA
YML007W.AAGAGGAAC-chrXIII;253762;253783-AAG	0	0	0	15	83.4228	0	0.793157	0	51.1559	47.8361	1.0694	0.890786	0.832978	AAGAGGAAC	AAG	AAG	AGG	AAC
YML007W.AAGAGGAAC-chrXIII;253762;253783-WT	0	0	0	1	200.973	104.52	37.2784	5.22271	133.876	138.435	0.967069	1.03494	1.07018	AAGAGGAAC	WT	AAG	AGG	AAC
YML007W.AAGAGGAAG-chrXIII;253762;253783-AAG	0.988175	0.662767	0	0	116.602	262.944	61.0731	16.4142	201.358	203.666	0.98867	1.10498	1.11764	AAGAGGAAG	AAG	AAG	AGG	AAG
YML007W.AAGAGGAAG-chrXIII;253762;253783-WT	0	0	0	0	1.89597	157.767	356.921	44.7661	215.508	241.355	0.892908	1.26965	1.42193	AAGAGGAAG	WT	AAG	AGG	AAG
YML007W.AAGAGGAAT-chrXIII;253762;253783-AAG	0	0	1.70626	0	60.6712	154.48	53.9347	4.47661	185.032	127.563	1.45051	1.11781	0.77063	AAGAGGAAT	AAG	AAG	AGG	AAT
YML007W.AAGAGGAAT-chrXIII;253762;253783-WT	0	0	0	0	0	104.52	153.079	29.8441	204.623	169.601	1.2065	1.25662	1.04154	AAGAGGAAT	WT	AAG	AGG	AAT
YML007W.AAGAGGAGA-chrXIII;253762;253783-AAG	0	0.662767	0	0	152.626	159.081	38.8647	10.4454	217.684	220.336	0.987967	1.06791	1.08092	AAGAGGAGA	AAG	AAG	AGG	AGA
YML007W.AAGAGGAGA-chrXIII;253762;253783-WT	0	0	0	11	14.2198	76.2538	117.387	20.8909	105.577	108.718	0.971105	1.21036	1.24637	AAGAGGAGA	WT	AAG	AGG	AGA
YML007W.AAGAGGAGC-chrXIII;253762;253783-AAG	4.44679	1.32553	2.55939	51	212.349	27.6091	15.8631	3.73051	129.522	110.168	1.17568	0.907099	0.771553	AAGAGGAGC	AAG	AAG	AGG	AGC
YML007W.AAGAGGAGC-chrXIII;253762;253783-WT	0	0.662767	0	4	130.822	270.175	49.9689	3.73051	187.209	194.243	0.963784	1.08451	1.12526	AAGAGGAGC	WT	AAG	AGG	AGC
YML007W.AAGAGGAGG-chrXIII;253762;253783-AAG	0.494087	0	2.55939	237	339.379	86.7716	14.2768	6.71492	343.941	290.64	1.18339	0.867753	0.733276	AAGAGGAGG	AAG	AAG	AGG	AGG
YML007W.AAGAGGAGG-chrXIII;253762;253783-WT	15.8108	3.9766	1.70626	40	442.71	376.668	130.871	17.9064	468.022	441.396	1.06032	1.02906	0.970514	AAGAGGAGG	WT	AAG	AGG	AGG
YML007W.AAGAGGAGT-chrXIII;253762;253783-AAG	1.48226	4.63937	0	12	147.886	250.454	54.7278	5.96882	188.297	165.977	1.13448	1.06307	0.937059	AAGAGGAGT	AAG	AAG	AGG	AGT
YML007W.AAGAGGAGT-chrXIII;253762;253783-WT	0.494087	0	0	2	4.73993	178.145	175.288	20.8909	145.849	161.628	0.902372	1.22154	1.35369	AAGAGGAGT	WT	AAG	AGG	AGT
YML007W.AAGAGGCAA-chrXIII;253762;253783-AAG	0	0	6.82504	159	98.5906	25.6371	0	0	152.379	142.783	1.0672	0.781774	0.732544	AAGAGGCAA	AAG	AAG	AGG	CAA
YML007W.AAGAGGCAA-chrXIII;253762;253783-WT	0	0	0	0	36.9715	261.629	46.0031	9.69933	164.352	148.582	1.10614	1.13408	1.02526	AAGAGGCAA	WT	AAG	AGG	CAA
YML007W.AAGAGGCAC-chrXIII;253762;253783-AAG	0	1.32553	39.244	206	67.3071	5.25888	2.37947	2.23831	124.08	132.636	0.935491	0.698522	0.74669	AAGAGGCAC	AAG	AAG	AGG	CAC
YML007W.AAGAGGCAC-chrXIII;253762;253783-WT	0	0	0	38	293.876	152.508	17.4494	0.746102	182.855	184.096	0.993257	0.980738	0.987396	AAGAGGCAC	WT	AAG	AGG	CAC
YML007W.AAGAGGCAG-chrXIII;253762;253783-AAG	0	0.662767	10.2376	151	361.183	82.1701	44.4168	8.20712	243.807	259.474	0.939617	0.913372	0.972069	AAGAGGCAG	AAG	AAG	AGG	CAG
YML007W.AAGAGGCAG-chrXIII;253762;253783-WT	0.494087	0.662767	0	6	2.84396	149.878	52.3483	32.0824	138.23	141.334	0.978036	1.18237	1.20892	AAGAGGCAG	WT	AAG	AGG	CAG
YML007W.AAGAGGCAT-chrXIII;253762;253783-AAG	0	0	2.55939	119	195.285	39.4416	12.6905	0	152.379	173.225	0.879662	0.870021	0.98904	AAGAGGCAT	AAG	AAG	AGG	CAT
YML007W.AAGAGGCAT-chrXIII;253762;253783-WT	1.48226	27.8362	7.67817	1	16.1158	90.0584	118.18	44.7661	195.916	178.298	1.09881	1.1176	1.0171	AAGAGGCAT	WT	AAG	AGG	CAT
YML007W.AAGAGGCGA-chrXIII;253762;253783-AAG	0	0	10.2376	94	235.101	55.8756	19.8289	7.46102	179.59	184.096	0.97552	0.907739	0.930518	AAGAGGCGA	AAG	AAG	AGG	CGA
YML007W.AAGAGGCGA-chrXIII;253762;253783-WT	9.38766	22.5341	0	0	6.63591	82.8274	98.3514	14.1759	155.644	142.059	1.09563	1.07949	0.985263	AAGAGGCGA	WT	AAG	AGG	CGA
YML007W.AAGAGGCGC-chrXIII;253762;253783-AAG	0	0	18.7689	140	91.9547	5.91624	5.5521	0	107.754	107.994	0.99778	0.757961	0.759647	AAGAGGCGC	AAG	AAG	AGG	CGC
YML007W.AAGAGGCGC-chrXIII;253762;253783-WT	5.92905	0.662767	2.55939	15	100.487	67.0508	30.14	7.46102	92.5159	96.3969	0.959739	1.00339	1.04548	AAGAGGCGC	WT	AAG	AGG	CGC
YML007W.AAGAGGCGG-chrXIII;253762;253783-AAG	0	0.662767	16.2095	178	291.98	40.099	18.2426	8.20712	198.093	204.39	0.969188	0.858394	0.885684	AAGAGGCGG	AAG	AAG	AGG	CGG
YML007W.AAGAGGCGG-chrXIII;253762;253783-WT	0.494087	5.30213	0	12	200.973	349.716	70.5909	5.22271	250.337	258.75	0.967488	1.06743	1.1033	AAGAGGCGG	WT	AAG	AGG	CGG
YML007W.AAGAGGCGT-chrXIII;253762;253783-AAG	0.494087	0	6.82504	65	310.94	53.2462	18.2426	9.69933	211.154	194.968	1.08302	0.929791	0.858519	AAGAGGCGT	AAG	AAG	AGG	CGT
YML007W.AAGAGGCGT-chrXIII;253762;253783-WT	0	0	0	6	50.2433	214.957	99.9377	12.6837	191.562	208.739	0.917711	1.14944	1.25251	AAGAGGCGT	WT	AAG	AGG	CGT
YML007W.AAGAGTAAA-chrXIII;253762;253783-AAG	0	0	0	0	20.8557	163.025	83.2815	17.1603	152.379	132.636	1.14885	1.18215	1.02899	AAGAGTAAA	AAG	AAG	AGT	AAA
YML007W.AAGAGTAAA-chrXIII;253762;253783-WT	0	1.32553	0	0	0	84.7995	122.939	45.5122	164.352	162.353	1.01231	1.26338	1.24801	AAGAGTAAA	WT	AAG	AGT	AAA
YML007W.AAGAGTAAC-chrXIII;253762;253783-AAG	0	0	1.70626	19	250.268	55.8756	10.311	0	134.964	159.454	0.846418	0.955156	1.12847	AAGAGTAAC	AAG	AAG	AGT	AAC
YML007W.AAGAGTAAC-chrXIII;253762;253783-WT	0.494087	0.662767	0	4	72.995	211.67	38.0715	5.22271	143.672	185.546	0.774319	1.09659	1.41621	AAGAGTAAC	WT	AAG	AGT	AAC
YML007W.AAGAGTAAG-chrXIII;253762;253783-AAG	16.3049	1.9883	0.85313	0	6.63591	109.122	148.32	8.95322	139.318	129.737	1.07385	1.15724	1.07766	AAGAGTAAG	AAG	AAG	AGT	AAG
YML007W.AAGAGTAAG-chrXIII;253762;253783-WT	0	0	0	2	11.3758	159.081	252.224	105.2	176.324	169.601	1.03964	1.26692	1.21861	AAGAGTAAG	WT	AAG	AGT	AAG
YML007W.AAGAGTAAT-chrXIII;253762;253783-AAG	4.44679	0	0	0	31.2836	115.695	107.076	15.6681	261.221	155.105	1.68416	1.17549	0.697966	AAGAGTAAT	AAG	AAG	AGT	AAT
YML007W.AAGAGTAAT-chrXIII;253762;253783-WT	0	0	1.70626	0	0.947987	88.0863	130.871	59.6882	200.27	171.05	1.17082	1.26982	1.08455	AAGAGTAAT	WT	AAG	AGT	AAT
YML007W.AAGAGTAGA-chrXIII;253762;253783-AAG	0	0	0	4	27.4916	189.32	134.043	26.8597	152.379	170.325	0.894635	1.19203	1.33242	AAGAGTAGA	AAG	AAG	AGT	AGA
YML007W.AAGAGTAGA-chrXIII;253762;253783-WT	22.728	41.7543	0	2	0	71.6523	208.6	37.3051	150.202	143.508	1.04665	1.08498	1.03662	AAGAGTAGA	WT	AAG	AGT	AGA
YML007W.AAGAGTAGC-chrXIII;253762;253783-AAG	0	0.662767	0.85313	14	114.706	163.683	34.1057	0.746102	173.059	142.059	1.21822	1.05138	0.863043	AAGAGTAGC	AAG	AAG	AGT	AGC
YML007W.AAGAGTAGC-chrXIII;253762;253783-WT	0	4.63937	0.85313	1	21.8037	169.599	80.1088	8.20712	95.7812	110.168	0.869411	1.15043	1.32323	AAGAGTAGC	WT	AAG	AGT	AGC
YML007W.AAGAGTAGG-chrXIII;253762;253783-AAG	1.97635	2.65107	0	3	136.51	239.279	61.8662	8.20712	162.175	170.325	0.952148	1.08185	1.13622	AAGAGTAGG	AAG	AAG	AGT	AGG
YML007W.AAGAGTAGG-chrXIII;253762;253783-WT	0	0	0	0	0	84.1421	132.457	28.3519	158.91	138.435	1.1479	1.26172	1.09915	AAGAGTAGG	WT	AAG	AGT	AGG
YML007W.AAGAGTAGT-chrXIII;253762;253783-AAG	4.94087	7.29043	1.70626	0	95.7467	341.17	247.465	31.3363	297.139	254.401	1.168	1.15676	0.990378	AAGAGTAGT	AAG	AAG	AGT	AGT
YML007W.AAGAGTAGT-chrXIII;253762;253783-WT	14.8226	30.4873	0.85313	1	5.68792	60.4772	200.669	56.7038	212.242	155.105	1.36838	1.14392	0.835964	AAGAGTAGT	WT	AAG	AGT	AGT
YML007W.AAGAGTCAA-chrXIII;253762;253783-AAG	0	0	0	29	207.609	91.3731	73.7636	0	217.684	213.088	1.02157	1.02461	1.00297	AAGAGTCAA	AAG	AAG	AGT	CAA
YML007W.AAGAGTCAA-chrXIII;253762;253783-WT	2.96452	0.662767	4.26565	2	55.9312	212.327	65.832	4.47661	120.815	106.544	1.13394	1.10896	0.977966	AAGAGTCAA	WT	AAG	AGT	CAA
YML007W.AAGAGTCAC-chrXIII;253762;253783-AAG	0	0	0	15	97.6426	72.967	3.17263	1.4922	101.223	99.2961	1.01941	0.991056	0.972187	AAGAGTCAC	AAG	AAG	AGT	CAC
YML007W.AAGAGTCAC-chrXIII;253762;253783-WT	1.48226	0	0	1	3.79195	105.178	102.317	18.6526	109.931	99.2961	1.1071	1.21931	1.10135	AAGAGTCAC	WT	AAG	AGT	CAC
YML007W.AAGAGTCAG-chrXIII;253762;253783-AAG	0	0	1.70626	0	49.2953	161.711	55.521	0	191.562	154.38	1.24085	1.12215	0.904344	AAGAGTCAG	AAG	AAG	AGT	CAG
YML007W.AAGAGTCAG-chrXIII;253762;253783-WT	0	0	0	0	6.63591	164.34	312.504	69.3875	254.691	250.052	1.01855	1.26716	1.24409	AAGAGTCAG	WT	AAG	AGT	CAG
YML007W.AAGAGTCAT-chrXIII;253762;253783-AAG	1.48226	0	0	7	47.3993	173.543	49.9689	6.71492	187.209	160.178	1.16875	1.11316	0.952439	AAGAGTCAT	AAG	AAG	AGT	CAT
YML007W.AAGAGTCAT-chrXIII;253762;253783-WT	7.41131	3.9766	0	3	0.947987	92.6878	287.123	158.92	272.106	177.573	1.53236	1.28254	0.836974	AAGAGTCAT	WT	AAG	AGT	CAT
YML007W.AAGAGTCGA-chrXIII;253762;253783-AAG	0	2.65107	0	7	92.9027	145.934	30.9331	4.47661	155.644	155.83	0.998811	1.06354	1.06481	AAGAGTCGA	AAG	AAG	AGT	CGA
YML007W.AAGAGTCGA-chrXIII;253762;253783-WT	0	0	0	0	17.0638	117.01	50.762	16.4142	161.087	113.067	1.4247	1.17799	0.826834	AAGAGTCGA	WT	AAG	AGT	CGA
YML007W.AAGAGTCGC-chrXIII;253762;253783-AAG	0	5.30213	4.26565	20	72.995	70.9949	49.1757	7.46102	122.992	126.113	0.975248	1.0361	1.06239	AAGAGTCGC	AAG	AAG	AGT	CGC
YML007W.AAGAGTCGC-chrXIII;253762;253783-WT	0	0.662767	0	8	15.1678	181.431	190.358	20.8909	152.379	165.252	0.922102	1.20846	1.31055	AAGAGTCGC	WT	AAG	AGT	CGC
YML007W.AAGAGTCGG-chrXIII;253762;253783-AAG	13.8344	16.5692	0	4	98.5906	262.287	99.1446	17.9064	248.16	210.914	1.1766	1.06807	0.907765	AAGAGTCGG	AAG	AAG	AGT	CGG
YML007W.AAGAGTCGG-chrXIII;253762;253783-WT	16.3049	16.5692	1.70626	1	0	57.8477	136.423	17.9064	88.1622	95.6721	0.921503	1.10856	1.20299	AAGAGTCGG	WT	AAG	AGT	CGG
YML007W.AAGAGTCGT-chrXIII;253762;253783-AAG	7.41131	0.662767	0	2	56.8792	176.83	50.762	5.22271	187.209	151.481	1.23586	1.09089	0.882697	AAGAGTCGT	AAG	AAG	AGT	CGT
YML007W.AAGAGTCGT-chrXIII;253762;253783-WT	0	0.662767	0	0	0.947987	58.5051	223.67	120.122	179.59	192.069	0.935027	1.31496	1.40634	AAGAGTCGT	WT	AAG	AGT	CGT
YML007W.AAGCAAAAA-chrXIII;253762;253783-AAG	0	0	4.26565	19	61.6191	2.62944	2.37947	0.746102	59.8632	44.9369	1.33216	0.867947	0.651533	AAGCAAAAA	AAG	AAG	CAA	AAA
YML007W.AAGCAAAAA-chrXIII;253762;253783-WT	0	0	4.26565	16	123.238	75.5965	48.3826	3.73051	95.7812	77.5524	1.23505	1.03491	0.837949	AAGCAAAAA	WT	AAG	CAA	AAA
YML007W.AAGCAAAAC-chrXIII;253762;253783-AAG	0	1.9883	83.6067	73	24.6477	0	0	5.22271	100.135	82.6259	1.21191	0.609245	0.502716	AAGCAAAAC	AAG	AAG	CAA	AAC
YML007W.AAGCAAAAC-chrXIII;253762;253783-WT	0	0	5.11878	95	48.3473	5.25888	0	0	35.9179	38.4138	0.935027	0.747147	0.799065	AAGCAAAAC	WT	AAG	CAA	AAC
YML007W.AAGCAAAAG-chrXIII;253762;253783-AAG	0	0	11.0907	60	134.614	28.9239	2.37947	0	116.461	104.37	1.11585	0.86329	0.773659	AAGCAAAAG	AAG	AAG	CAA	AAG
YML007W.AAGCAAAAG-chrXIII;253762;253783-WT	0	0	2.55939	17	141.25	113.723	20.6221	3.73051	92.5159	102.92	0.898911	1.01507	1.12922	AAGCAAAAG	WT	AAG	CAA	AAG
YML007W.AAGCAAAAT-chrXIII;253762;253783-AAG	0	0	22.1814	192	306.2	61.1345	18.2426	2.98441	203.535	240.63	0.845842	0.856227	1.01228	AAGCAAAAT	AAG	AAG	CAA	AAT
YML007W.AAGCAAAAT-chrXIII;253762;253783-WT	0	0	0	0	34.1275	48.6447	19.8289	0	40.2716	54.3592	0.740843	1.09545	1.47866	AAGCAAAAT	WT	AAG	CAA	AAT
YML007W.AAGCAAAGA-chrXIII;253762;253783-AAG	6.42314	2.65107	0	57	86.2668	18.4061	0.793157	3.73051	130.611	89.8738	1.45327	0.826461	0.568692	AAGCAAAGA	AAG	AAG	CAA	AGA
YML007W.AAGCAAAGA-chrXIII;253762;253783-WT	1.48226	0	0	13	118.498	99.9188	80.902	1.4922	145.849	129.012	1.1305	1.07683	0.952522	AAGCAAAGA	WT	AAG	CAA	AGA
YML007W.AAGCAAAGC-chrXIII;253762;253783-AAG	0	0	33.2721	108	33.1795	7.88833	0	0	66.3938	61.6071	1.0777	0.682964	0.633725	AAGCAAAGC	AAG	AAG	CAA	AGC
YML007W.AAGCAAAGC-chrXIII;253762;253783-WT	0	0	0	10	114.706	36.1548	2.37947	0	46.8022	66.6806	0.701886	0.960614	1.36862	AAGCAAAGC	WT	AAG	CAA	AGC
YML007W.AAGCAAAGG-chrXIII;253762;253783-AAG	10.8699	5.9649	14.5032	226	46.4513	5.25888	0.793157	0	129.522	122.489	1.05742	0.660814	0.624933	AAGCAAAGG	AAG	AAG	CAA	AGG
YML007W.AAGCAAAGG-chrXIII;253762;253783-WT	0	0	4.26565	150	439.866	209.698	50.762	0	318.908	328.329	0.971304	0.948195	0.976208	AAGCAAAGG	WT	AAG	CAA	AGG
YML007W.AAGCAAAGT-chrXIII;253762;253783-AAG	0	0	1.70626	110	52.1393	39.4416	1.58631	4.47661	88.1622	80.4516	1.09584	0.8279	0.755492	AAGCAAAGT	AAG	AAG	CAA	AGT
YML007W.AAGCAAAGT-chrXIII;253762;253783-WT	0	0	0.85313	12	139.354	44.0432	0.793157	3.73051	125.169	118.141	1.05949	0.963322	0.909233	AAGCAAAGT	WT	AAG	CAA	AGT
YML007W.AAGCAACAA-chrXIII;253762;253783-AAG	1.97635	0	8.5313	200	109.966	20.3782	12.6905	0.746102	108.842	105.819	1.02857	0.781082	0.759388	AAGCAACAA	AAG	AAG	CAA	CAA
YML007W.AAGCAACAA-chrXIII;253762;253783-WT	0	0	0	2	51.1913	74.9391	29.3468	3.73051	107.754	102.195	1.05439	1.09695	1.04037	AAGCAACAA	WT	AAG	CAA	CAA
YML007W.AAGCAACAC-chrXIII;253762;253783-AAG	16.799	5.9649	64.8378	216	30.3356	1.31472	0.793157	0	168.705	147.132	1.14663	0.598809	0.522236	AAGCAACAC	AAG	AAG	CAA	CAC
YML007W.AAGCAACAC-chrXIII;253762;253783-WT	0	0	0	22	125.134	82.1701	14.2768	0	102.312	89.8738	1.13839	0.991664	0.871109	AAGCAACAC	WT	AAG	CAA	CAC
YML007W.AAGCAACAG-chrXIII;253762;253783-AAG	12.8463	1.32553	9.38443	114	130.822	10.5178	7.13841	0	103.4	120.315	0.859412	0.775462	0.902317	AAGCAACAG	AAG	AAG	CAA	CAG
YML007W.AAGCAACAG-chrXIII;253762;253783-WT	0	0	0	5	59.7232	74.2817	19.0358	1.4922	115.373	94.2226	1.22447	1.06072	0.866266	AAGCAACAG	WT	AAG	CAA	CAG
YML007W.AAGCAACAT-chrXIII;253762;253783-AAG	37.5506	31.15	3.41252	164	192.441	25.6371	3.17263	0	125.169	168.151	0.744382	0.713103	0.95798	AAGCAACAT	AAG	AAG	CAA	CAT
YML007W.AAGCAACAT-chrXIII;253762;253783-WT	0	0	0	2	50.2433	137.388	61.0731	2.98441	109.931	107.269	1.02482	1.13022	1.10286	AAGCAACAT	WT	AAG	CAA	CAT
YML007W.AAGCAACGA-chrXIII;253762;253783-AAG	0	0	5.97191	151	112.81	45.3579	4.75894	0	131.699	128.288	1.02659	0.821427	0.80015	AAGCAACGA	AAG	AAG	CAA	CGA
YML007W.AAGCAACGA-chrXIII;253762;253783-WT	0	0	2.55939	2	123.238	73.6244	23.7947	3.73051	89.2506	77.5524	1.15084	1.03153	0.896326	AAGCAACGA	WT	AAG	CAA	CGA
YML007W.AAGCAACGC-chrXIII;253762;253783-AAG	0	0	32.4189	119	34.1275	4.60152	0.793157	0	82.7201	71.0293	1.16459	0.6785	0.582608	AAGCAACGC	AAG	AAG	CAA	CGC
YML007W.AAGCAACGC-chrXIII;253762;253783-WT	0.988175	7.9532	0	36	171.586	63.764	4.75894	0.746102	111.019	114.517	0.969458	0.920085	0.949071	AAGCAACGC	WT	AAG	CAA	CGC
YML007W.AAGCAACGG-chrXIII;253762;253783-AAG	0	9.27874	24.7408	181	72.995	17.7487	2.37947	11.1915	118.638	142.783	0.830895	0.740956	0.891757	AAGCAACGG	AAG	AAG	CAA	CGG
YML007W.AAGCAACGG-chrXIII;253762;253783-WT	0	0	0	14	132.718	122.269	33.3126	2.23831	152.379	152.93	0.996395	1.0396	1.04336	AAGCAACGG	WT	AAG	CAA	CGG
YML007W.AAGCAACGT-chrXIII;253762;253783-AAG	0	1.32553	6.82504	196	111.862	17.0914	15.8631	0	148.025	124.664	1.1874	0.787224	0.662982	AAGCAACGT	AAG	AAG	CAA	CGT
YML007W.AAGCAACGT-chrXIII;253762;253783-WT	0	0	0	4	63.5151	109.122	42.0373	2.23831	106.665	107.994	0.987701	1.09786	1.11153	AAGCAACGT	WT	AAG	CAA	CGT
YML007W.AAGCACAAA-chrXIII;253762;253783-AAG	0.494087	0	35.8314	86	72.995	2.62944	3.17263	0	71.8359	98.5713	0.728771	0.729425	1.0009	AAGCACAAA	AAG	AAG	CAC	AAA
YML007W.AAGCACAAA-chrXIII;253762;253783-WT	1.97635	0.662767	0	31	133.666	33.5254	17.4494	0	91.4275	92.773	0.985497	0.940167	0.954003	AAGCACAAA	WT	AAG	CAC	AAA
YML007W.AAGCACAAC-chrXIII;253762;253783-AAG	0.988175	3.31383	138.207	61	17.0638	0	0	4.47661	93.6043	94.9474	0.985855	0.547342	0.555195	AAGCACAAC	AAG	AAG	CAC	AAC
YML007W.AAGCACAAC-chrXIII;253762;253783-WT	0	1.32553	25.5939	117	90.0587	12.4898	0	0	91.4275	95.6721	0.955633	0.751633	0.786528	AAGCACAAC	WT	AAG	CAC	AAC
YML007W.AAGCACAAG-chrXIII;253762;253783-AAG	0.494087	22.5341	229.492	61	3.79195	3.2868	0.793157	12.6837	106.665	179.748	0.593417	0.509361	0.858352	AAGCACAAG	AAG	AAG	CAC	AAG
YML007W.AAGCACAAG-chrXIII;253762;253783-WT	0.988175	0.662767	108.347	148	90.0587	0	0	0	177.413	150.031	1.18251	0.654394	0.553396	AAGCACAAG	WT	AAG	CAC	AAG
YML007W.AAGCACAAT-chrXIII;253762;253783-AAG	1.48226	3.9766	52.0409	192	50.2433	4.60152	3.17263	2.23831	143.672	124.664	1.15247	0.670134	0.581474	AAGCACAAT	AAG	AAG	CAC	AAT
YML007W.AAGCACAAT-chrXIII;253762;253783-WT	0	0	0.85313	6	176.326	32.2107	21.4152	0	87.0738	84.8003	1.02681	0.982254	0.956607	AAGCACAAT	WT	AAG	CAC	AAT
YML007W.AAGCACAGA-chrXIII;253762;253783-AAG	0	1.9883	8.5313	95	62.5671	23.665	1.58631	0	89.2506	80.4516	1.10937	0.78923	0.711421	AAGCACAGA	AAG	AAG	CAC	AGA
YML007W.AAGCACAGA-chrXIII;253762;253783-WT	0	0	0	5	125.134	207.069	54.7278	7.46102	158.91	161.628	0.983182	1.08741	1.10601	AAGCACAGA	WT	AAG	CAC	AGA
YML007W.AAGCACAGC-chrXIII;253762;253783-AAG	0	2.65107	85.313	132	41.7114	0	3.96578	0	138.23	136.985	1.00909	0.631535	0.625849	AAGCACAGC	AAG	AAG	CAC	AGC
YML007W.AAGCACAGC-chrXIII;253762;253783-WT	0.988175	0	4.26565	65	262.592	35.4975	10.311	1.4922	130.611	129.737	1.00673	0.904516	0.898467	AAGCACAGC	WT	AAG	CAC	AGC
YML007W.AAGCACAGG-chrXIII;253762;253783-AAG	1.97635	52.3586	331.014	55	49.2953	0.65736	1.58631	8.95322	186.12	179.748	1.03545	0.500414	0.48328	AAGCACAGG	AAG	AAG	CAC	AGG
YML007W.AAGCACAGG-chrXIII;253762;253783-WT	0	3.31383	153.563	100	11.3758	0	5.5521	2.98441	121.903	134.811	0.904255	0.560647	0.62001	AAGCACAGG	WT	AAG	CAC	AGG
YML007W.AAGCACAGT-chrXIII;253762;253783-AAG	9.38766	9.9415	41.8033	185	82.4748	7.88833	0	10.4454	185.032	153.655	1.2042	0.693993	0.57631	AAGCACAGT	AAG	AAG	CAC	AGT
YML007W.AAGCACAGT-chrXIII;253762;253783-WT	0	0	4.26565	12	193.389	94.0025	47.5894	0.746102	165.44	181.197	0.913039	1.019	1.11606	AAGCACAGT	WT	AAG	CAC	AGT
YML007W.AAGCACCAA-chrXIII;253762;253783-AAG	0	1.32553	177.451	66	25.5956	3.2868	0.793157	0	133.876	145.683	0.918956	0.545485	0.593591	AAGCACCAA	AAG	AAG	CAC	CAA
YML007W.AAGCACCAA-chrXIII;253762;253783-WT	0	0	0	21	83.4228	58.5051	9.51788	0	78.3664	84.0755	0.932095	0.981888	1.05342	AAGCACCAA	WT	AAG	CAC	CAA
YML007W.AAGCACCAC-chrXIII;253762;253783-AAG	0	1.9883	140.766	65	2.84396	4.60152	0	0	126.257	118.865	1.06218	0.521766	0.491219	AAGCACCAC	AAG	AAG	CAC	CAC
YML007W.AAGCACCAC-chrXIII;253762;253783-WT	0	14.5809	0	19	82.4748	27.6091	18.2426	0	59.8632	70.3045	0.851485	0.903239	1.06078	AAGCACCAC	WT	AAG	CAC	CAC
YML007W.AAGCACCAG-chrXIII;253762;253783-AAG	5.92905	27.1734	243.995	54	3.79195	0	2.37947	0	114.284	130.462	0.875997	0.454944	0.519344	AAGCACCAG	AAG	AAG	CAC	CAG
YML007W.AAGCACCAG-chrXIII;253762;253783-WT	0	0	34.9783	50	5.68792	1.97208	0	0	48.979	48.5609	1.00861	0.597905	0.592801	AAGCACCAG	WT	AAG	CAC	CAG
YML007W.AAGCACCAT-chrXIII;253762;253783-AAG	3.45861	0	57.1597	90	28.4396	0	3.17263	0	80.5433	97.8465	0.823159	0.627915	0.762811	AAGCACCAT	AAG	AAG	CAC	CAT
YML007W.AAGCACCAT-chrXIII;253762;253783-WT	0	0	2.55939	8	91.0067	67.0508	42.0373	0	75.1011	82.6259	0.908929	1.05172	1.15709	AAGCACCAT	WT	AAG	CAC	CAT
YML007W.AAGCACCGA-chrXIII;253762;253783-AAG	0	0	55.4534	67	22.7517	0	1.58631	0	62.0401	71.0293	0.873443	0.621307	0.71133	AAGCACCGA	AAG	AAG	CAC	CGA
YML007W.AAGCACCGA-chrXIII;253762;253783-WT	0	0	0	8	92.9027	82.8274	4.75894	0	117.55	81.9012	1.43526	1.01145	0.704717	AAGCACCGA	WT	AAG	CAC	CGA
YML007W.AAGCACCGC-chrXIII;253762;253783-AAG	0	0	69.1035	71	9.47987	7.23097	0	2.23831	47.8906	55.084	0.869411	0.607513	0.698764	AAGCACCGC	AAG	AAG	CAC	CGC
YML007W.AAGCACCGC-chrXIII;253762;253783-WT	0	0	0	35	59.7232	24.9797	13.4837	3.73051	56.598	73.2037	0.773157	0.944574	1.22171	AAGCACCGC	WT	AAG	CAC	CGC
YML007W.AAGCACCGG-chrXIII;253762;253783-AAG	0	0	184.276	125	25.5956	0.65736	0.793157	0.746102	138.23	118.141	1.17004	0.56063	0.479153	AAGCACCGG	AAG	AAG	CAC	CGG
YML007W.AAGCACCGG-chrXIII;253762;253783-WT	0	0	17.0626	165	100.487	0	7.93157	0.746102	84.8969	106.544	0.796825	0.754504	0.946887	AAGCACCGG	WT	AAG	CAC	CGG
YML007W.AAGCACCGT-chrXIII;253762;253783-AAG	0	0.662767	56.3066	163	77.7349	15.7767	0	0.746102	142.583	130.462	1.09291	0.705985	0.645968	AAGCACCGT	AAG	AAG	CAC	CGT
YML007W.AAGCACCGT-chrXIII;253762;253783-WT	0.988175	0.662767	0	15	84.3708	33.5254	19.0358	1.4922	95.7812	94.9474	1.00878	0.987479	0.978883	AAGCACCGT	WT	AAG	CAC	CGT
YML007W.AAGCAGAAA-chrXIII;253762;253783-AAG	0	0.662767	0.85313	35	187.701	51.9315	13.4837	4.47661	111.019	107.269	1.03496	0.952235	0.920067	AAGCAGAAA	AAG	AAG	CAG	AAA
YML007W.AAGCAGAAA-chrXIII;253762;253783-WT	0	0	0	0	23.6997	55.2183	9.51788	1.4922	60.9517	56.5335	1.07815	1.09591	1.01647	AAGCAGAAA	WT	AAG	CAG	AAA
YML007W.AAGCAGAAC-chrXIII;253762;253783-AAG	2.96452	0	80.1942	209	76.7869	14.4619	0.793157	2.98441	187.209	184.821	1.01292	0.68215	0.67345	AAGCAGAAC	AAG	AAG	CAG	AAC
YML007W.AAGCAGAAC-chrXIII;253762;253783-WT	0	0	1.70626	46	100.487	24.3223	14.2768	0.746102	54.4211	84.0755	0.647289	0.913104	1.41066	AAGCAGAAC	WT	AAG	CAG	AAC
YML007W.AAGCAGAAG-chrXIII;253762;253783-AAG	1.97635	7.29043	0.85313	108	185.805	7.23097	3.96578	5.22271	114.284	147.857	0.772939	0.827997	1.07123	AAGCAGAAG	AAG	AAG	CAG	AAG
YML007W.AAGCAGAAG-chrXIII;253762;253783-WT	0.988175	0	0	32	100.487	127.528	10.311	2.23831	154.556	138.435	1.11645	1.00124	0.896799	AAGCAGAAG	WT	AAG	CAG	AAG
YML007W.AAGCAGAAT-chrXIII;253762;253783-AAG	0	0	0	32	191.493	60.4772	8.72472	5.22271	102.312	105.094	0.973522	0.958331	0.984396	AAGCAGAAT	AAG	AAG	CAG	AAT
YML007W.AAGCAGAAT-chrXIII;253762;253783-WT	24.2103	1.9883	0.85313	1	68.255	120.954	20.6221	2.98441	108.842	109.443	0.99451	0.965955	0.971288	AAGCAGAAT	WT	AAG	CAG	AAT
YML007W.AAGCAGAGA-chrXIII;253762;253783-AAG	0	0	0	2	82.4748	59.8198	4.75894	3.73051	84.8969	57.2583	1.4827	1.02459	0.691032	AAGCAGAGA	AAG	AAG	CAG	AGA
YML007W.AAGCAGAGA-chrXIII;253762;253783-WT	0	0	0	0	26.5436	157.767	105.49	25.3675	178.501	126.838	1.40732	1.19428	0.848624	AAGCAGAGA	WT	AAG	CAG	AGA
YML007W.AAGCAGAGC-chrXIII;253762;253783-AAG	0.494087	0.662767	27.3001	137	85.3188	32.868	2.37947	0.746102	129.522	140.609	0.921152	0.772512	0.838637	AAGCAGAGC	AAG	AAG	CAG	AGC
YML007W.AAGCAGAGC-chrXIII;253762;253783-WT	0	0	0.85313	8	124.186	69.6802	7.93157	5.22271	112.108	113.067	0.991513	1.00496	1.01356	AAGCAGAGC	WT	AAG	CAG	AGC
YML007W.AAGCAGAGG-chrXIII;253762;253783-AAG	0	0.662767	65.691	212	165.898	13.1472	0.793157	3.73051	217.684	217.437	1.00114	0.740644	0.739801	AAGCAGAGG	AAG	AAG	CAG	AGG
YML007W.AAGCAGAGG-chrXIII;253762;253783-WT	0	0	4.26565	72	140.302	57.1904	23.0015	0	177.413	173.949	1.01991	0.921868	0.903871	AAGCAGAGG	WT	AAG	CAG	AGG
YML007W.AAGCAGAGT-chrXIII;253762;253783-AAG	0	0	1.70626	18	129.874	31.5533	10.311	1.4922	116.461	99.2961	1.17287	0.955172	0.81439	AAGCAGAGT	AAG	AAG	CAG	AGT
YML007W.AAGCAGAGT-chrXIII;253762;253783-WT	0	0	0	1	78.6829	288.581	45.2099	11.1915	188.297	189.895	0.991587	1.11262	1.12206	AAGCAGAGT	WT	AAG	CAG	AGT
YML007W.AAGCAGCAA-chrXIII;253762;253783-AAG	0	0	6.82504	240	231.309	63.1066	9.51788	8.95322	218.773	208.014	1.05172	0.839695	0.798402	AAGCAGCAA	AAG	AAG	CAG	CAA
YML007W.AAGCAGCAA-chrXIII;253762;253783-WT	0.494087	11.267	0	7	56.8792	184.061	27.7605	9.69933	128.434	126.838	1.01258	1.06214	1.04894	AAGCAGCAA	WT	AAG	CAG	CAA
YML007W.AAGCAGCAC-chrXIII;253762;253783-AAG	0	1.32553	50.3346	141	13.2718	22.3503	0.793157	0	104.489	116.691	0.895429	0.665362	0.743065	AAGCAGCAC	AAG	AAG	CAG	CAC
YML007W.AAGCAGCAC-chrXIII;253762;253783-WT	0	0	0.85313	27	87.2148	47.9873	9.51788	11.1915	94.6927	93.4978	1.01278	0.985633	0.973195	AAGCAGCAC	WT	AAG	CAG	CAC
YML007W.AAGCAGCAG-chrXIII;253762;253783-AAG	0.988175	2.65107	5.11878	170	141.25	44.0432	3.96578	2.23831	173.059	198.592	0.87143	0.816386	0.936835	AAGCAGCAG	AAG	AAG	CAG	CAG
YML007W.AAGCAGCAG-chrXIII;253762;253783-WT	0	0	0	0	191.493	174.201	142.768	7.46102	217.684	214.538	1.01467	1.10902	1.09298	AAGCAGCAG	WT	AAG	CAG	CAG
YML007W.AAGCAGCAT-chrXIII;253762;253783-AAG	0	0	10.2376	71	210.453	5.25888	12.6905	3.73051	137.141	148.582	0.923002	0.875249	0.948264	AAGCAGCAT	AAG	AAG	CAG	CAT
YML007W.AAGCAGCAT-chrXIII;253762;253783-WT	1.97635	0.662767	0	0	32.2315	94.6599	34.1057	2.98441	87.0738	70.3045	1.23852	1.11271	0.898417	AAGCAGCAT	WT	AAG	CAG	CAT
YML007W.AAGCAGCGA-chrXIII;253762;253783-AAG	0	0	0	83	207.609	71.6523	14.2768	0	161.087	158.729	1.01485	0.919223	0.905768	AAGCAGCGA	AAG	AAG	CAG	CGA
YML007W.AAGCAGCGA-chrXIII;253762;253783-WT	0	0	0	0	32.2315	184.718	60.2799	5.22271	115.373	92.0482	1.2534	1.14636	0.914607	AAGCAGCGA	WT	AAG	CAG	CGA
YML007W.AAGCAGCGC-chrXIII;253762;253783-AAG	0.494087	0	9.38443	108	167.794	0	14.2768	0	109.931	140.609	0.781818	0.830949	1.06284	AAGCAGCGC	AAG	AAG	CAG	CGC
YML007W.AAGCAGCGC-chrXIII;253762;253783-WT	0	0	0	17	100.487	66.3934	46.7962	6.71492	87.0738	72.4789	1.20137	1.05354	0.876955	AAGCAGCGC	WT	AAG	CAG	CGC
YML007W.AAGCAGCGG-chrXIII;253762;253783-AAG	17.7871	7.29043	28.1533	213	130.822	11.1751	8.72472	0	197.004	200.767	0.981261	0.715524	0.729188	AAGCAGCGG	AAG	AAG	CAG	CGG
YML007W.AAGCAGCGG-chrXIII;253762;253783-WT	0	1.9883	1.70626	1	213.297	120.954	22.2084	0.746102	183.943	176.124	1.0444	1.01105	0.968074	AAGCAGCGG	WT	AAG	CAG	CGG
YML007W.AAGCAGCGT-chrXIII;253762;253783-AAG	0	0	4.26565	119	261.644	95.3173	21.4152	0.746102	214.419	196.418	1.09165	0.912902	0.83626	AAGCAGCGT	AAG	AAG	CAG	CGT
YML007W.AAGCAGCGT-chrXIII;253762;253783-WT	0	0	0	0	25.5956	149.878	134.043	17.1603	133.876	163.802	0.817302	1.20241	1.4712	AAGCAGCGT	WT	AAG	CAG	CGT
YML007W.AAGCATAAA-chrXIII;253762;253783-AAG	0	0	1.70626	111	132.718	25.6371	11.1042	1.4922	90.3391	95.6721	0.944257	0.852448	0.902772	AAGCATAAA	AAG	AAG	CAT	AAA
YML007W.AAGCATAAA-chrXIII;253762;253783-WT	0	0	3.41252	38	113.758	32.2107	12.6905	2.98441	85.9854	91.3234	0.941548	0.930934	0.988727	AAGCATAAA	WT	AAG	CAT	AAA
YML007W.AAGCATAAC-chrXIII;253762;253783-AAG	5.43496	3.31383	42.6565	68	18.0117	0	0	0	45.7137	45.6617	1.00114	0.58533	0.584663	AAGCATAAC	AAG	AAG	CAT	AAC
YML007W.AAGCATAAC-chrXIII;253762;253783-WT	1.48226	0.662767	0	87	66.3591	0.65736	3.96578	0	52.2443	65.231	0.800912	0.776843	0.969948	AAGCATAAC	WT	AAG	CAT	AAC
YML007W.AAGCATAAG-chrXIII;253762;253783-AAG	0	0	34.9783	108	7.58389	9.86041	0	0	107.754	105.094	1.02531	0.646337	0.630385	AAGCATAAG	AAG	AAG	CAT	AAG
YML007W.AAGCATAAG-chrXIII;253762;253783-WT	0	0	1.70626	110	218.985	32.2107	14.2768	0	194.828	164.527	1.18417	0.877112	0.7407	AAGCATAAG	WT	AAG	CAT	AAG
YML007W.AAGCATAAT-chrXIII;253762;253783-AAG	0	0.662767	3.41252	74	142.198	9.20305	6.34525	0	107.754	93.4978	1.15247	0.850763	0.738205	AAGCATAAT	AAG	AAG	CAT	AAT
YML007W.AAGCATAAT-chrXIII;253762;253783-WT	5.43496	9.27874	5.97191	34	254.06	90.0584	28.5536	2.98441	141.495	132.636	1.06679	0.941988	0.883013	AAGCATAAT	WT	AAG	CAT	AAT
YML007W.AAGCATAGA-chrXIII;253762;253783-AAG	0	0	0.85313	47	99.5386	46.0152	0.793157	0	103.4	79.002	1.30883	0.906695	0.692753	AAGCATAGA	AAG	AAG	CAT	AGA
YML007W.AAGCATAGA-chrXIII;253762;253783-WT	0	0.662767	0	0	52.1393	34.1827	17.4494	0	53.3327	50.7352	1.0512	1.0524	1.00115	AAGCATAGA	WT	AAG	CAT	AGA
YML007W.AAGCATAGC-chrXIII;253762;253783-AAG	0	0	20.4751	154	37.9195	0.65736	3.96578	0	90.3391	87.6995	1.0301	0.692779	0.672536	AAGCATAGC	AAG	AAG	CAT	AGC
YML007W.AAGCATAGC-chrXIII;253762;253783-WT	0	0	0	14	51.1913	2.62944	15.07	2.23831	59.8632	57.9831	1.03243	0.971481	0.94097	AAGCATAGC	WT	AAG	CAT	AGC
YML007W.AAGCATAGG-chrXIII;253762;253783-AAG	0.988175	3.31383	63.1316	221	105.227	6.5736	0.793157	1.4922	192.651	196.418	0.980821	0.69646	0.710079	AAGCATAGG	AAG	AAG	CAT	AGG
YML007W.AAGCATAGG-chrXIII;253762;253783-WT	0	0	2.55939	91	314.732	38.7843	15.07	2.23831	189.385	158.004	1.19861	0.903269	0.753596	AAGCATAGG	WT	AAG	CAT	AGG
YML007W.AAGCATAGT-chrXIII;253762;253783-AAG	0	0	1.70626	69	251.216	80.8553	11.1042	0	143.672	164.527	0.873241	0.928882	1.06372	AAGCATAGT	AAG	AAG	CAT	AGT
YML007W.AAGCATAGT-chrXIII;253762;253783-WT	0	0.662767	0.85313	12	151.678	215.614	35.6921	11.1915	151.291	155.83	0.970873	1.06085	1.09268	AAGCATAGT	WT	AAG	CAT	AGT
YML007W.AAGCATCAA-chrXIII;253762;253783-AAG	0	6.62767	40.0971	172	40.7634	5.91624	1.58631	0	111.019	126.113	0.880312	0.663195	0.753363	AAGCATCAA	AAG	AAG	CAT	CAA
YML007W.AAGCATCAA-chrXIII;253762;253783-WT	1.48226	0	1.70626	56	168.742	132.787	21.4152	2.23831	185.032	178.298	1.03777	0.973761	0.938324	AAGCATCAA	WT	AAG	CAT	CAA
YML007W.AAGCATCAC-chrXIII;253762;253783-AAG	0	0.662767	124.557	135	39.8154	2.62944	3.17263	0.746102	142.583	153.655	0.927943	0.612779	0.660362	AAGCATCAC	AAG	AAG	CAT	CAC
YML007W.AAGCATCAC-chrXIII;253762;253783-WT	0	0	0	23	119.446	40.099	8.72472	0	118.638	113.792	1.04259	0.953953	0.914985	AAGCATCAC	WT	AAG	CAT	CAC
YML007W.AAGCATCAG-chrXIII;253762;253783-AAG	0	0.662767	161.241	171	72.995	1.97208	1.58631	2.23831	164.352	156.554	1.04981	0.625558	0.59588	AAGCATCAG	AAG	AAG	CAT	CAG
YML007W.AAGCATCAG-chrXIII;253762;253783-WT	0.988175	0	0.85313	79	172.534	9.20305	13.4837	0.746102	132.788	116.691	1.13794	0.87201	0.766305	AAGCATCAG	WT	AAG	CAT	CAG
YML007W.AAGCATCAT-chrXIII;253762;253783-AAG	0.494087	10.6043	3.41252	109	108.07	10.5178	4.75894	2.23831	156.733	158.004	0.991955	0.78558	0.791952	AAGCATCAT	AAG	AAG	CAT	CAT
YML007W.AAGCATCAT-chrXIII;253762;253783-WT	0	0	0	5	216.141	159.081	86.4541	0.746102	164.352	149.307	1.10077	1.06457	0.967115	AAGCATCAT	WT	AAG	CAT	CAT
YML007W.AAGCATCGA-chrXIII;253762;253783-AAG	0	0	11.0907	204	182.013	13.1472	8.72472	1.4922	200.27	207.29	0.966135	0.796964	0.824899	AAGCATCGA	AAG	AAG	CAT	CGA
YML007W.AAGCATCGA-chrXIII;253762;253783-WT	0	0	0	7	126.082	134.102	19.0358	9.69933	158.91	115.241	1.37893	1.0503	0.761678	AAGCATCGA	WT	AAG	CAT	CGA
YML007W.AAGCATCGC-chrXIII;253762;253783-AAG	0	0.662767	50.3346	148	104.279	18.4061	0.793157	3.73051	152.379	139.884	1.08932	0.742928	0.682009	AAGCATCGC	AAG	AAG	CAT	CGC
YML007W.AAGCATCGC-chrXIII;253762;253783-WT	0	0	0	24	81.5269	99.2614	2.37947	2.23831	59.8632	75.378	0.794173	0.997534	1.25607	AAGCATCGC	WT	AAG	CAT	CGC
YML007W.AAGCATCGG-chrXIII;253762;253783-AAG	2.47044	1.32553	33.2721	161	66.3591	0	1.58631	0	137.141	126.838	1.08123	0.689421	0.637626	AAGCATCGG	AAG	AAG	CAT	CGG
YML007W.AAGCATCGG-chrXIII;253762;253783-WT	0	0	0	13	89.1108	57.8477	0	0	82.7201	64.5062	1.28236	0.975956	0.761063	AAGCATCGG	WT	AAG	CAT	CGG
YML007W.AAGCATCGT-chrXIII;253762;253783-AAG	0	0	1.70626	52	136.51	50.6168	12.6905	4.47661	187.209	159.454	1.17406	0.935113	0.796476	AAGCATCGT	AAG	AAG	CAT	CGT
YML007W.AAGCATCGT-chrXIII;253762;253783-WT	4.94087	1.32553	0.85313	3	60.6712	157.109	76.9362	20.8909	199.181	203.666	0.977982	1.12401	1.14932	AAGCATCGT	WT	AAG	CAT	CGT
YML007W.AAGCGAAAA-chrXIII;253762;253783-AAG	10.3758	7.9532	0	42	115.654	35.4975	0	0	68.5706	65.231	1.0512	0.833285	0.792701	AAGCGAAAA	AAG	AAG	CGA	AAA
YML007W.AAGCGAAAA-chrXIII;253762;253783-WT	0.494087	1.32553	5.11878	20	59.7232	129.5	28.5536	2.98441	76.1896	83.3507	0.914084	1.04139	1.13927	AAGCGAAAA	WT	AAG	CGA	AAA
YML007W.AAGCGAAAC-chrXIII;253762;253783-AAG	0.494087	0	41.8033	61	15.1678	9.20305	2.37947	0	63.1285	84.0755	0.750855	0.658355	0.876808	AAGCGAAAC	AAG	AAG	CGA	AAC
YML007W.AAGCGAAAC-chrXIII;253762;253783-WT	0	0.662767	1.70626	67	39.8154	1.31472	0.793157	0	55.5095	56.5335	0.981887	0.754302	0.768216	AAGCGAAAC	WT	AAG	CGA	AAC
YML007W.AAGCGAAAG-chrXIII;253762;253783-AAG	0	0	2.55939	43	113.758	40.099	4.75894	2.23831	122.992	120.315	1.02225	0.916702	0.896751	AAGCGAAAG	AAG	AAG	CGA	AAG
YML007W.AAGCGAAAG-chrXIII;253762;253783-WT	0	0	0	5	82.4748	57.1904	20.6221	0	109.931	102.92	1.06812	1.03593	0.969865	AAGCGAAAG	WT	AAG	CGA	AAG
YML007W.AAGCGAAAT-chrXIII;253762;253783-AAG	0	5.30213	0	55	217.089	54.5609	11.1042	0.746102	155.644	147.857	1.05267	0.916968	0.871089	AAGCGAAAT	AAG	AAG	CGA	AAT
YML007W.AAGCGAAAT-chrXIII;253762;253783-WT	0	0	5.97191	13	161.158	54.5609	14.2768	10.4454	68.5706	99.2961	0.690567	0.985441	1.427	AAGCGAAAT	WT	AAG	CGA	AAT
YML007W.AAGCGAAGA-chrXIII;253762;253783-AAG	0.988175	0	0	13	106.175	15.1193	0.793157	0	60.9517	54.3592	1.12128	0.920171	0.820646	AAGCGAAGA	AAG	AAG	CGA	AGA
YML007W.AAGCGAAGA-chrXIII;253762;253783-WT	0.988175	0	0	1	147.886	159.739	29.3468	0.746102	122.992	123.939	0.992358	1.05068	1.05877	AAGCGAAGA	WT	AAG	CGA	AGA
YML007W.AAGCGAAGC-chrXIII;253762;253783-AAG	0.494087	0	45.2159	106	17.0638	4.60152	3.17263	0	99.0464	118.141	0.838378	0.645862	0.770372	AAGCGAAGC	AAG	AAG	CGA	AGC
YML007W.AAGCGAAGC-chrXIII;253762;253783-WT	0	0	0	68	96.6946	69.0229	16.6563	0	116.461	135.536	0.859267	0.932278	1.08497	AAGCGAAGC	WT	AAG	CGA	AGC
YML007W.AAGCGAAGG-chrXIII;253762;253783-AAG	0	0	34.1252	152	72.995	4.60152	6.34525	0	158.91	182.647	0.870038	0.722894	0.830877	AAGCGAAGG	AAG	AAG	CGA	AGG
YML007W.AAGCGAAGG-chrXIII;253762;253783-WT	2.96452	0	0.85313	53	279.656	77.5685	13.4837	5.96882	190.474	147.132	1.29458	0.941454	0.727229	AAGCGAAGG	WT	AAG	CGA	AGG
YML007W.AAGCGAAGT-chrXIII;253762;253783-AAG	0	0	1.70626	89	184.857	30.2386	5.5521	0	79.4548	105.094	0.756033	0.872685	1.15429	AAGCGAAGT	AAG	AAG	CGA	AGT
YML007W.AAGCGAAGT-chrXIII;253762;253783-WT	0	0	0	8	154.522	66.3934	15.8631	2.98441	104.489	130.462	0.800912	1.00263	1.25186	AAGCGAAGT	WT	AAG	CGA	AGT
YML007W.AAGCGACAA-chrXIII;253762;253783-AAG	0	0	5.97191	7	55.9312	4.60152	4.75894	2.23831	47.8906	39.1386	1.22362	0.916565	0.749063	AAGCGACAA	AAG	AAG	CGA	CAA
YML007W.AAGCGACAA-chrXIII;253762;253783-WT	0	0	0.85313	2	54.0352	74.2817	50.762	1.4922	104.489	81.9012	1.27579	1.11345	0.872753	AAGCGACAA	WT	AAG	CGA	CAA
YML007W.AAGCGACAC-chrXIII;253762;253783-AAG	0.494087	0.662767	34.1252	112	12.3238	11.8325	7.13841	0	104.489	99.2961	1.05229	0.683574	0.649605	AAGCGACAC	AAG	AAG	CGA	CAC
YML007W.AAGCGACAC-chrXIII;253762;253783-WT	0.494087	0	0	0	90.0587	44.7005	14.2768	5.22271	74.0127	64.5062	1.14737	1.03422	0.90138	AAGCGACAC	WT	AAG	CGA	CAC
YML007W.AAGCGACAG-chrXIII;253762;253783-AAG	0.988175	0	3.41252	45	91.0067	4.60152	11.8974	0.746102	81.6317	86.2499	0.946455	0.871141	0.920425	AAGCGACAG	AAG	AAG	CGA	CAG
YML007W.AAGCGACAG-chrXIII;253762;253783-WT	0	0	0	6	42.6594	96.632	45.2099	5.22271	156.733	133.361	1.17525	1.11812	0.951385	AAGCGACAG	WT	AAG	CGA	CAG
YML007W.AAGCGACAT-chrXIII;253762;253783-AAG	0	0	7.67817	167	180.117	11.8325	23.0015	1.4922	167.617	158.004	1.06084	0.831342	0.783664	AAGCGACAT	AAG	AAG	CGA	CAT
YML007W.AAGCGACAT-chrXIII;253762;253783-WT	0	0.662767	0	0	112.81	349.716	93.5925	8.95322	182.855	179.023	1.02141	1.11865	1.09521	AAGCGACAT	WT	AAG	CGA	CAT
YML007W.AAGCGACGA-chrXIII;253762;253783-AAG	0	0	11.0907	61	83.4228	22.3503	0.793157	0	101.223	96.3969	1.05007	0.82948	0.78993	AAGCGACGA	AAG	AAG	CGA	CGA
YML007W.AAGCGACGA-chrXIII;253762;253783-WT	0	0	0.85313	55	146.938	16.434	2.37947	0	72.9243	85.5251	0.852665	0.876898	1.02842	AAGCGACGA	WT	AAG	CGA	CGA
YML007W.AAGCGACGC-chrXIII;253762;253783-AAG	0	1.32553	52.894	91	54.9832	12.4898	0.793157	0	120.815	121.04	0.998142	0.696965	0.698263	AAGCGACGC	AAG	AAG	CGA	CGC
YML007W.AAGCGACGC-chrXIII;253762;253783-WT	0.494087	0.662767	1.70626	17	124.186	32.2107	19.8289	0	112.108	104.37	1.07414	0.967231	0.90047	AAGCGACGC	WT	AAG	CGA	CGC
YML007W.AAGCGACGG-chrXIII;253762;253783-AAG	0	0	13.6501	145	125.134	11.8325	0.793157	0	128.434	135.536	0.947603	0.779091	0.82217	AAGCGACGG	AAG	AAG	CGA	CGG
YML007W.AAGCGACGG-chrXIII;253762;253783-WT	0	0	5.11878	145	167.794	23.665	2.37947	2.98441	83.8085	126.113	0.66455	0.825512	1.24221	AAGCGACGG	WT	AAG	CGA	CGG
YML007W.AAGCGACGT-chrXIII;253762;253783-AAG	0	0	7.67817	200	109.018	48.6447	7.93157	0	139.318	145.683	0.956312	0.802944	0.839625	AAGCGACGT	AAG	AAG	CGA	CGT
YML007W.AAGCGACGT-chrXIII;253762;253783-WT	0	0	0	5	116.602	72.3097	25.381	0	91.4275	126.838	0.72082	1.03141	1.43088	AAGCGACGT	WT	AAG	CGA	CGT
YML007W.AAGCGCAAA-chrXIII;253762;253783-AAG	0	0	39.244	188	35.0755	0	0.793157	0	126.257	121.765	1.03689	0.658024	0.634611	AAGCGCAAA	AAG	AAG	CGC	AAA
YML007W.AAGCGCAAA-chrXIII;253762;253783-WT	0	0	0	5	99.5386	34.1827	3.17263	0	54.4211	48.5609	1.12068	0.974625	0.869674	AAGCGCAAA	WT	AAG	CGC	AAA
YML007W.AAGCGCAAC-chrXIII;253762;253783-AAG	0	3.31383	58.0128	45	8.53188	0	0	5.22271	54.4211	50.7352	1.07265	0.587697	0.547893	AAGCGCAAC	AAG	AAG	CGC	AAC
YML007W.AAGCGCAAC-chrXIII;253762;253783-WT	0	0	8.5313	72	55.9312	5.25888	3.96578	5.22271	88.1622	80.4516	1.09584	0.802191	0.732032	AAGCGCAAC	WT	AAG	CGC	AAC
YML007W.AAGCGCAAG-chrXIII;253762;253783-AAG	3.45861	3.31383	137.354	92	45.5034	0	0	3.73051	89.2506	88.4243	1.00935	0.590304	0.584838	AAGCGCAAG	AAG	AAG	CGC	AAG
YML007W.AAGCGCAAG-chrXIII;253762;253783-WT	0	0	13.6501	93	125.134	9.86041	7.13841	0	120.815	100.746	1.19921	0.817166	0.681423	AAGCGCAAG	WT	AAG	CGC	AAG
YML007W.AAGCGCAAT-chrXIII;253762;253783-AAG	0	0	9.38443	161	183.909	0	1.58631	0	157.821	135.536	1.16443	0.792145	0.680288	AAGCGCAAT	AAG	AAG	CGC	AAT
YML007W.AAGCGCAAT-chrXIII;253762;253783-WT	0	0	0	37	199.077	34.1827	7.13841	0	136.053	90.5986	1.50171	0.926102	0.616699	AAGCGCAAT	WT	AAG	CGC	AAT
YML007W.AAGCGCAGA-chrXIII;253762;253783-AAG	0	0	15.3563	119	36.0235	3.2868	18.2426	11.9376	115.373	110.893	1.0404	0.795706	0.764808	AAGCGCAGA	AAG	AAG	CGC	AGA
YML007W.AAGCGCAGA-chrXIII;253762;253783-WT	0	0	1.70626	1	98.5906	117.01	22.2084	0	59.8632	50.7352	1.17991	1.05381	0.89312	AAGCGCAGA	WT	AAG	CGC	AGA
YML007W.AAGCGCAGC-chrXIII;253762;253783-AAG	0	0	49.4815	45	1.89597	9.20305	28.5536	0	64.2169	57.9831	1.10751	0.751362	0.678424	AAGCGCAGC	AAG	AAG	CGC	AGC
YML007W.AAGCGCAGC-chrXIII;253762;253783-WT	0	0	3.41252	29	62.5671	9.86041	3.96578	0	47.8906	47.8361	1.00114	0.871437	0.870445	AAGCGCAGC	WT	AAG	CGC	AGC
YML007W.AAGCGCAGG-chrXIII;253762;253783-AAG	3.9527	1.32553	161.241	39	29.3876	0	0	0	89.2506	73.9285	1.20726	0.527798	0.437188	AAGCGCAGG	AAG	AAG	CGC	AGG
YML007W.AAGCGCAGG-chrXIII;253762;253783-WT	0.988175	9.27874	63.1316	116	89.1108	7.23097	0	0	132.788	142.059	0.934737	0.684471	0.73226	AAGCGCAGG	WT	AAG	CGC	AGG
YML007W.AAGCGCAGT-chrXIII;253762;253783-AAG	2.96452	0	22.1814	196	124.186	13.8046	0	0	162.175	197.867	0.819614	0.746882	0.91126	AAGCGCAGT	AAG	AAG	CGC	AGT
YML007W.AAGCGCAGT-chrXIII;253762;253783-WT	0.494087	1.9883	0.85313	5	96.6946	99.9188	61.8662	1.4922	113.196	117.416	0.96406	1.07916	1.11939	AAGCGCAGT	WT	AAG	CGC	AGT
YML007W.AAGCGCCAA-chrXIII;253762;253783-AAG	0.494087	0.662767	69.1035	81	22.7517	2.62944	0	0	111.019	89.149	1.24532	0.607325	0.487686	AAGCGCCAA	AAG	AAG	CGC	CAA
YML007W.AAGCGCCAA-chrXIII;253762;253783-WT	0	0	25.5939	16	81.5269	59.1624	30.14	1.4922	83.8085	74.6533	1.12264	0.961277	0.856267	AAGCGCCAA	WT	AAG	CGC	CAA
YML007W.AAGCGCCAC-chrXIII;253762;253783-AAG	0	0	88.7255	130	36.0235	0	0.793157	0.746102	126.257	122.489	1.03076	0.620942	0.602412	AAGCGCCAC	AAG	AAG	CGC	CAC
YML007W.AAGCGCCAC-chrXIII;253762;253783-WT	0	0	3.41252	0	169.69	111.094	30.9331	2.23831	103.4	105.094	0.983879	1.03264	1.04956	AAGCGCCAC	WT	AAG	CGC	CAC
YML007W.AAGCGCCAG-chrXIII;253762;253783-AAG	5.43496	64.2884	197.926	27	0.947987	0	0.793157	0	106.665	121.765	0.875997	0.392815	0.448421	AAGCGCCAG	AAG	AAG	CGC	CAG
YML007W.AAGCGCCAG-chrXIII;253762;253783-WT	13.3404	6.62767	63.9847	63	14.2198	5.91624	1.58631	0	51.1559	72.4789	0.705803	0.54884	0.77761	AAGCGCCAG	WT	AAG	CGC	CAG
YML007W.AAGCGCCAT-chrXIII;253762;253783-AAG	0	0	68.2504	139	18.0117	0	1.58631	2.23831	134.964	131.912	1.02314	0.621516	0.607458	AAGCGCCAT	AAG	AAG	CGC	CAT
YML007W.AAGCGCCAT-chrXIII;253762;253783-WT	0	0	0.85313	1	43.6074	17.0914	17.4494	0	55.5095	39.1386	1.41828	1.04693	0.738169	AAGCGCCAT	WT	AAG	CGC	CAT
YML007W.AAGCGCCGA-chrXIII;253762;253783-AAG	0	0	57.1597	110	28.4396	0	0	0.746102	92.5159	80.4516	1.14996	0.63231	0.549855	AAGCGCCGA	AAG	AAG	CGC	CGA
YML007W.AAGCGCCGA-chrXIII;253762;253783-WT	0	0	0	1	55.9312	77.5685	19.0358	2.23831	56.598	61.6071	0.918693	1.07737	1.17272	AAGCGCCGA	WT	AAG	CGC	CGA
YML007W.AAGCGCCGC-chrXIII;253762;253783-AAG	0	0	41.8033	82	11.3758	11.8325	0	0	64.2169	102.92	0.62395	0.649781	1.0414	AAGCGCCGC	AAG	AAG	CGC	CGC
YML007W.AAGCGCCGC-chrXIII;253762;253783-WT	0	0	4.26565	6	54.0352	15.1193	0.793157	0.746102	23.9453	35.5147	0.674237	0.927159	1.37512	AAGCGCCGC	WT	AAG	CGC	CGC
YML007W.AAGCGCCGG-chrXIII;253762;253783-AAG	2.47044	12.5926	307.127	153	24.6477	2.62944	0	0	161.087	184.096	0.875012	0.522305	0.596912	AAGCGCCGG	AAG	AAG	CGC	CGG
YML007W.AAGCGCCGG-chrXIII;253762;253783-WT	0.988175	0	21.3282	217	104.279	7.88833	12.6905	4.47661	122.992	168.876	0.728297	0.757768	1.04047	AAGCGCCGG	WT	AAG	CGC	CGG
YML007W.AAGCGCCGT-chrXIII;253762;253783-AAG	0.988175	2.65107	51.1878	158	77.7349	15.1193	0.793157	10.4454	137.141	152.206	0.901026	0.727824	0.807773	AAGCGCCGT	AAG	AAG	CGC	CGT
YML007W.AAGCGCCGT-chrXIII;253762;253783-WT	1.48226	2.65107	0	1	26.5436	95.3173	18.2426	5.96882	47.8906	53.6344	0.892908	1.09152	1.22243	AAGCGCCGT	WT	AAG	CGC	CGT
YML007W.AAGCGGAAA-chrXIII;253762;253783-AAG	0	0	0	78	263.54	47.33	17.4494	2.23831	167.617	161.628	1.03705	0.917841	0.885046	AAGCGGAAA	AAG	AAG	CGG	AAA
YML007W.AAGCGGAAA-chrXIII;253762;253783-WT	0	0	0	4	72.995	68.3655	36.4852	0.746102	122.992	116.691	1.05399	1.0749	1.01983	AAGCGGAAA	WT	AAG	CGG	AAA
YML007W.AAGCGGAAC-chrXIII;253762;253783-AAG	0.494087	1.32553	92.9911	180	49.2953	8.54569	9.51788	0	133.876	129.012	1.0377	0.660825	0.636818	AAGCGGAAC	AAG	AAG	CGG	AAC
YML007W.AAGCGGAAC-chrXIII;253762;253783-WT	2.96452	2.65107	0.85313	36	96.6946	5.25888	1.58631	6.71492	78.3664	57.9831	1.35154	0.862143	0.637898	AAGCGGAAC	WT	AAG	CGG	AAC
YML007W.AAGCGGAAG-chrXIII;253762;253783-AAG	0	0	1.70626	63	273.968	21.6929	8.72472	0	152.379	114.517	1.33063	0.900328	0.676618	AAGCGGAAG	AAG	AAG	CGG	AAG
YML007W.AAGCGGAAG-chrXIII;253762;253783-WT	1.48226	0	0.85313	9	155.47	251.112	41.2441	8.95322	150.202	168.876	0.889424	1.06637	1.19894	AAGCGGAAG	WT	AAG	CGG	AAG
YML007W.AAGCGGAAT-chrXIII;253762;253783-AAG	0	0	0.85313	83	312.836	111.094	22.2084	0.746102	208.977	193.519	1.07988	0.942189	0.872494	AAGCGGAAT	AAG	AAG	CGG	AAT
YML007W.AAGCGGAAT-chrXIII;253762;253783-WT	10.3758	7.9532	0.85313	11	61.6191	91.3731	77.7294	1.4922	145.849	122.489	1.1907	1.04226	0.875327	AAGCGGAAT	WT	AAG	CGG	AAT
YML007W.AAGCGGAGA-chrXIII;253762;253783-AAG	0	0	16.2095	85	184.857	26.9518	7.13841	1.4922	143.672	141.334	1.01654	0.858116	0.844152	AAGCGGAGA	AAG	AAG	CGG	AGA
YML007W.AAGCGGAGA-chrXIII;253762;253783-WT	0	0	0	1	167.794	168.942	66.6252	4.47661	165.44	149.307	1.10806	1.07664	0.971646	AAGCGGAGA	WT	AAG	CGG	AGA
YML007W.AAGCGGAGC-chrXIII;253762;253783-AAG	0	0.662767	98.963	216	37.9195	0	0	4.47661	163.263	163.802	0.99671	0.630186	0.632266	AAGCGGAGC	AAG	AAG	CGG	AGC
YML007W.AAGCGGAGC-chrXIII;253762;253783-WT	2.47044	1.9883	1.70626	83	258.8	90.7157	10.311	5.96882	129.522	140.609	0.921152	0.92186	1.00077	AAGCGGAGC	WT	AAG	CGG	AGC
YML007W.AAGCGGAGG-chrXIII;253762;253783-AAG	2.47044	0	29.8595	177	100.487	8.54569	5.5521	4.47661	178.501	196.418	0.908784	0.745914	0.820783	AAGCGGAGG	AAG	AAG	CGG	AGG
YML007W.AAGCGGAGG-chrXIII;253762;253783-WT	0	0	2.55939	52	282.5	81.5127	24.5879	0	187.209	199.317	0.939251	0.950901	1.0124	AAGCGGAGG	WT	AAG	CGG	AGG
YML007W.AAGCGGAGT-chrXIII;253762;253783-AAG	0	2.65107	11.0907	173	204.765	43.3858	18.2426	4.47661	222.038	183.372	1.21086	0.846008	0.698681	AAGCGGAGT	AAG	AAG	CGG	AGT
YML007W.AAGCGGAGT-chrXIII;253762;253783-WT	0	0.662767	0	2	180.117	197.208	43.6236	7.46102	185.032	199.317	0.928329	1.0622	1.1442	AAGCGGAGT	WT	AAG	CGG	AGT
YML007W.AAGCGGCAA-chrXIII;253762;253783-AAG	0	0	92.9911	151	30.3356	0.65736	5.5521	4.47661	146.937	127.563	1.15188	0.637358	0.55332	AAGCGGCAA	AAG	AAG	CGG	CAA
YML007W.AAGCGGCAA-chrXIII;253762;253783-WT	0	0	0	6	125.134	78.2259	1.58631	5.22271	114.284	100.746	1.13438	1.00544	0.886333	AAGCGGCAA	WT	AAG	CGG	CAA
YML007W.AAGCGGCAC-chrXIII;253762;253783-AAG	17.2931	7.29043	152.71	54	16.1158	0	0.793157	5.96882	121.903	94.2226	1.29378	0.505676	0.390852	AAGCGGCAC	AAG	AAG	CGG	CAC
YML007W.AAGCGGCAC-chrXIII;253762;253783-WT	0	0	4.26565	78	82.4748	41.4137	1.58631	1.4922	108.842	104.37	1.04285	0.859616	0.824292	AAGCGGCAC	WT	AAG	CGG	CAC
YML007W.AAGCGGCAG-chrXIII;253762;253783-AAG	4.94087	15.9064	78.4879	171	129.874	3.2868	17.4494	2.98441	130.611	176.124	0.741585	0.707602	0.954175	AAGCGGCAG	AAG	AAG	CGG	CAG
YML007W.AAGCGGCAG-chrXIII;253762;253783-WT	0	1.9883	0	73	319.472	207.726	23.0015	4.47661	237.276	246.428	0.962861	0.975415	1.01304	AAGCGGCAG	WT	AAG	CGG	CAG
YML007W.AAGCGGCAT-chrXIII;253762;253783-AAG	0	0.662767	52.0409	239	78.6829	9.20305	7.93157	3.73051	143.672	180.472	0.796087	0.709414	0.891127	AAGCGGCAT	AAG	AAG	CGG	CAT
YML007W.AAGCGGCAT-chrXIII;253762;253783-WT	1.97635	0	0	1	87.2148	134.102	11.8974	0.746102	127.345	102.92	1.23732	1.05003	0.848626	AAGCGGCAT	WT	AAG	CGG	CAT
YML007W.AAGCGGCGA-chrXIII;253762;253783-AAG	0.494087	0	21.3282	231	192.441	10.5178	1.58631	0	145.849	147.132	0.991276	0.770493	0.777273	AAGCGGCGA	AAG	AAG	CGG	CGA
YML007W.AAGCGGCGA-chrXIII;253762;253783-WT	5.92905	1.9883	0	10	221.829	242.566	34.8989	8.20712	217.684	250.777	0.86804	1.03279	1.1898	AAGCGGCGA	WT	AAG	CGG	CGA
YML007W.AAGCGGCGC-chrXIII;253762;253783-AAG	10.3758	23.1968	174.892	124	25.5956	29.5812	0.793157	5.22271	137.141	188.445	0.727751	0.576118	0.791641	AAGCGGCGC	AAG	AAG	CGG	CGC
YML007W.AAGCGGCGC-chrXIII;253762;253783-WT	0	0.662767	7.67817	35	126.082	36.1548	10.311	5.96882	113.196	126.113	0.897573	0.928542	1.0345	AAGCGGCGC	WT	AAG	CGG	CGC
YML007W.AAGCGGCGG-chrXIII;253762;253783-AAG	0	0.662767	63.9847	240	152.626	22.3503	5.5521	0	204.623	229.033	0.893422	0.739023	0.827182	AAGCGGCGG	AAG	AAG	CGG	CGG
YML007W.AAGCGGCGG-chrXIII;253762;253783-WT	0	0.662767	0	73	292.928	92.0305	26.1742	2.98441	181.767	231.208	0.786161	0.946748	1.20427	AAGCGGCGG	WT	AAG	CGG	CGG
YML007W.AAGCGGCGT-chrXIII;253762;253783-AAG	0	1.32553	47.7753	117	98.5906	0.65736	3.17263	0	132.788	132.636	1.00114	0.722041	0.721219	AAGCGGCGT	AAG	AAG	CGG	CGT
YML007W.AAGCGGCGT-chrXIII;253762;253783-WT	0	0	0.85313	5	73.943	106.492	9.51788	3.73051	130.611	116.691	1.11929	1.04987	0.93798	AAGCGGCGT	WT	AAG	CGG	CGT
YML007W.AAGCGTAAA-chrXIII;253762;253783-AAG	0	0	0.85313	28	101.435	9.20305	4.75894	4.47661	56.598	71.7541	0.788777	0.913159	1.15769	AAGCGTAAA	AAG	AAG	CGT	AAA
YML007W.AAGCGTAAA-chrXIII;253762;253783-WT	0	0	0	5	90.0587	119.64	26.1742	2.23831	152.379	163.078	0.934397	1.06415	1.13887	AAGCGTAAA	WT	AAG	CGT	AAA
YML007W.AAGCGTAAC-chrXIII;253762;253783-AAG	0.494087	1.32553	12.7969	168	56.8792	0	0.793157	2.98441	119.726	113.792	1.05215	0.711964	0.676674	AAGCGTAAC	AAG	AAG	CGT	AAC
YML007W.AAGCGTAAC-chrXIII;253762;253783-WT	0	0	0	100	254.06	23.0076	7.13841	3.73051	149.114	168.876	0.882979	0.880884	0.997627	AAGCGTAAC	WT	AAG	CGT	AAC
YML007W.AAGCGTAAG-chrXIII;253762;253783-AAG	1.48226	3.31383	8.5313	79	122.29	7.88833	0.793157	3.73051	122.992	107.269	1.14658	0.81281	0.708902	AAGCGTAAG	AAG	AAG	CGT	AAG
YML007W.AAGCGTAAG-chrXIII;253762;253783-WT	0	0	0	28	164.002	134.759	17.4494	4.47661	217.684	239.18	0.910127	1.00663	1.10603	AAGCGTAAG	WT	AAG	CGT	AAG
YML007W.AAGCGTAAT-chrXIII;253762;253783-AAG	7.41131	6.62767	5.11878	41	140.302	57.1904	5.5521	4.47661	102.312	87.6995	1.16662	0.890499	0.763317	AAGCGTAAT	AAG	AAG	CGT	AAT
YML007W.AAGCGTAAT-chrXIII;253762;253783-WT	0	0	4.26565	3	115.654	105.835	19.8289	0.746102	165.44	161.628	1.02359	1.03135	1.00759	AAGCGTAAT	WT	AAG	CGT	AAT
YML007W.AAGCGTAGA-chrXIII;253762;253783-AAG	0	0	0	25	127.978	59.1624	21.4152	0	119.726	120.315	0.995109	0.983918	0.988754	AAGCGTAGA	AAG	AAG	CGT	AGA
YML007W.AAGCGTAGA-chrXIII;253762;253783-WT	0	0	2.55939	0	90.0587	264.916	111.835	7.46102	200.27	192.069	1.0427	1.13191	1.08556	AAGCGTAGA	WT	AAG	CGT	AGA
YML007W.AAGCGTAGC-chrXIII;253762;253783-AAG	0	0	6.82504	154	205.713	30.2386	22.2084	0	153.468	107.994	1.42108	0.853487	0.60059	AAGCGTAGC	AAG	AAG	CGT	AGC
YML007W.AAGCGTAGC-chrXIII;253762;253783-WT	0	0	9.38443	42	314.732	207.726	67.4183	2.23831	213.331	260.924	0.817597	1.00844	1.23342	AAGCGTAGC	WT	AAG	CGT	AGC
YML007W.AAGCGTAGG-chrXIII;253762;253783-AAG	2.96452	0.662767	10.2376	222	162.106	21.6929	17.4494	2.23831	192.651	192.794	0.999258	0.797235	0.797827	AAGCGTAGG	AAG	AAG	CGT	AGG
YML007W.AAGCGTAGG-chrXIII;253762;253783-WT	0	0.662767	0	28	218.985	134.102	25.381	2.23831	129.522	147.857	0.875997	0.998631	1.13999	AAGCGTAGG	WT	AAG	CGT	AGG
YML007W.AAGCGTAGT-chrXIII;253762;253783-AAG	0	0	0	114	230.361	51.2741	34.1057	2.98441	187.209	141.334	1.32458	0.912797	0.689119	AAGCGTAGT	AAG	AAG	CGT	AGT
YML007W.AAGCGTAGT-chrXIII;253762;253783-WT	9.88175	10.6043	0.85313	1	89.1108	257.028	87.2472	13.4298	223.127	209.464	1.06523	1.0825	1.01621	AAGCGTAGT	WT	AAG	CGT	AGT
YML007W.AAGCGTCAA-chrXIII;253762;253783-AAG	0	0	7.67817	134	73.943	3.94416	1.58631	2.23831	97.958	122.489	0.799727	0.756134	0.945491	AAGCGTCAA	AAG	AAG	CGT	CAA
YML007W.AAGCGTCAA-chrXIII;253762;253783-WT	0	0.662767	0	39	156.418	44.0432	23.0015	5.22271	152.379	140.609	1.08371	0.961335	0.88708	AAGCGTCAA	WT	AAG	CGT	CAA
YML007W.AAGCGTCAC-chrXIII;253762;253783-AAG	14.8226	19.883	46.9221	58	51.1913	6.5736	0.793157	0	84.8969	67.4054	1.2595	0.59509	0.472482	AAGCGTCAC	AAG	AAG	CGT	CAC
YML007W.AAGCGTCAC-chrXIII;253762;253783-WT	0	0	0.85313	21	98.5906	22.3503	1.58631	0	78.3664	82.6259	0.948448	0.920076	0.970086	AAGCGTCAC	WT	AAG	CGT	CAC
YML007W.AAGCGTCAG-chrXIII;253762;253783-AAG	6.42314	1.9883	72.516	117	57.8272	0	4.75894	1.4922	145.849	155.105	0.940323	0.651426	0.692768	AAGCGTCAG	AAG	AAG	CGT	CAG
YML007W.AAGCGTCAG-chrXIII;253762;253783-WT	0.494087	0	2.55939	184	182.961	36.8122	17.4494	2.23831	173.059	172.5	1.00324	0.840109	0.837393	AAGCGTCAG	WT	AAG	CGT	CAG
YML007W.AAGCGTCAT-chrXIII;253762;253783-AAG	0	0	4.26565	192	208.557	41.4137	6.34525	0.746102	210.066	226.134	0.928942	0.830406	0.893926	AAGCGTCAT	AAG	AAG	CGT	CAT
YML007W.AAGCGTCAT-chrXIII;253762;253783-WT	0	0	0	5	72.995	39.4416	26.9673	2.23831	94.6927	105.094	0.901026	1.0506	1.16601	AAGCGTCAT	WT	AAG	CGT	CAT
YML007W.AAGCGTCGA-chrXIII;253762;253783-AAG	0	0	1.70626	85	146.938	17.7487	0.793157	3.73051	113.196	111.617	1.01414	0.855117	0.843193	AAGCGTCGA	AAG	AAG	CGT	CGA
YML007W.AAGCGTCGA-chrXIII;253762;253783-WT	9.38766	4.63937	0	35	209.505	103.206	48.3826	8.20712	182.855	189.17	0.966618	0.979349	1.01317	AAGCGTCGA	WT	AAG	CGT	CGA
YML007W.AAGCGTCGC-chrXIII;253762;253783-AAG	0	0	11.9438	160	144.094	30.8959	14.2768	2.23831	140.406	127.563	1.10068	0.825061	0.749589	AAGCGTCGC	AAG	AAG	CGT	CGC
YML007W.AAGCGTCGC-chrXIII;253762;253783-WT	0	0	0	10	66.3591	39.4416	0	0	51.1559	69.5797	0.735212	0.970534	1.32007	AAGCGTCGC	WT	AAG	CGT	CGC
YML007W.AAGCGTCGG-chrXIII;253762;253783-AAG	2.96452	0	13.6501	216	166.846	46.0152	16.6563	4.47661	199.181	205.84	0.967651	0.817659	0.844994	AAGCGTCGG	AAG	AAG	CGT	CGG
YML007W.AAGCGTCGG-chrXIII;253762;253783-WT	0	0	0	12	111.862	64.4213	4.75894	5.96882	106.665	120.315	0.886551	0.998343	1.1261	AAGCGTCGG	WT	AAG	CGT	CGG
YML007W.AAGCGTCGT-chrXIII;253762;253783-AAG	1.48226	0.662767	1.70626	122	225.621	89.401	5.5521	0	180.678	173.225	1.04303	0.890395	0.853663	AAGCGTCGT	AAG	AAG	CGT	CGT
YML007W.AAGCGTCGT-chrXIII;253762;253783-WT	0	0	0.85313	0	44.5554	266.888	69.0046	0.746102	131.699	132.636	0.992934	1.13301	1.14108	AAGCGTCGT	WT	AAG	CGT	CGT
YML007W.AATAAAAAA-chrXIII;253762;253783-AAG	0	0	0	0	0	18.4061	120.56	50.7349	122.992	84.0755	1.46287	1.32466	0.905523	AATAAAAAA	AAG	AAT	AAA	AAA
YML007W.AATAAAAAA-chrXIII;253762;253783-WT	0	0	0	0	0.947987	34.8401	103.904	96.9933	124.08	121.765	1.01902	1.32588	1.30114	AATAAAAAA	WT	AAT	AAA	AAA
YML007W.AATAAAAAC-chrXIII;253762;253783-AAG	0	0	0	1	97.6426	114.381	21.4152	0	82.7201	79.7268	1.03754	1.05713	1.01888	AATAAAAAC	AAG	AAT	AAA	AAC
YML007W.AATAAAAAC-chrXIII;253762;253783-WT	0.988175	0	0	2	0.947987	165.655	115.008	31.3363	121.903	122.489	0.995216	1.21465	1.22048	AATAAAAAC	WT	AAT	AAA	AAC
YML007W.AATAAAAAG-chrXIII;253762;253783-AAG	0	0	0	0	0	34.1827	99.9377	49.2427	116.461	123.214	0.945194	1.30689	1.38266	AATAAAAAG	AAG	AAT	AAA	AAG
YML007W.AATAAAAAG-chrXIII;253762;253783-WT	7.41131	55.6724	0	8	0	5.91624	90.4199	75.3563	116.461	121.765	0.956446	1.01361	1.05977	AATAAAAAG	WT	AAT	AAA	AAG
YML007W.AATAAAAAT-chrXIII;253762;253783-AAG	12.3522	15.9064	3.41252	3	0	23.0076	157.045	70.1336	146.937	114.517	1.28311	1.18757	0.925543	AATAAAAAT	AAG	AAT	AAA	AAT
YML007W.AATAAAAAT-chrXIII;253762;253783-WT	0	0	0	0	5.68792	18.4061	165.77	61.1804	89.2506	111.617	0.799611	1.31843	1.64884	AATAAAAAT	WT	AAT	AAA	AAT
YML007W.AATAAAAGA-chrXIII;253762;253783-AAG	0	0	0	0	0	20.3782	137.216	54.4655	106.665	95.6721	1.11491	1.3239	1.18745	AATAAAAGA	AAG	AAT	AAA	AGA
YML007W.AATAAAAGA-chrXIII;253762;253783-WT	0	0	0	0	3.79195	9.86041	187.978	78.3407	116.461	117.416	0.99187	1.33286	1.34378	AATAAAAGA	WT	AAT	AAA	AGA
YML007W.AATAAAAGC-chrXIII;253762;253783-AAG	0	0	0	0	14.2198	68.3655	80.1088	16.4142	60.9517	60.1575	1.0132	1.22095	1.20504	AATAAAAGC	AAG	AAT	AAA	AGC
YML007W.AATAAAAGC-chrXIII;253762;253783-WT	0	0	0	0	0	0.65736	85.6609	5.22271	44.6253	40.5882	1.09947	1.3237	1.20395	AATAAAAGC	WT	AAT	AAA	AGC
YML007W.AATAAAAGG-chrXIII;253762;253783-AAG	0	0	0	0	0.947987	36.8122	167.356	22.3831	127.345	103.645	1.22867	1.29487	1.05388	AATAAAAGG	AAG	AAT	AAA	AGG
YML007W.AATAAAAGG-chrXIII;253762;253783-WT	5.43496	8.61597	6.82504	1	0.947987	63.1066	292.675	129.822	235.099	213.813	1.09956	1.27079	1.15573	AATAAAAGG	WT	AAT	AAA	AGG
YML007W.AATAAAAGT-chrXIII;253762;253783-AAG	0	0.662767	3.41252	0	0	84.7995	275.225	41.7817	166.529	162.353	1.02572	1.27817	1.24612	AATAAAAGT	AAG	AAT	AAA	AGT
YML007W.AATAAAAGT-chrXIII;253762;253783-WT	0	0	0	0	0	28.2665	96.7651	55.2116	171.971	88.4243	1.94484	1.3162	0.676768	AATAAAAGT	WT	AAT	AAA	AGT
YML007W.AATAAACAA-chrXIII;253762;253783-AAG	0	0	0	16	130.822	61.1345	15.8631	0.746102	133.876	127.563	1.04949	0.990919	0.944191	AATAAACAA	AAG	AAT	AAA	CAA
YML007W.AATAAACAA-chrXIII;253762;253783-WT	3.45861	0	0	0	9.47987	208.383	143.561	33.5746	163.263	130.462	1.25142	1.2026	0.960985	AATAAACAA	WT	AAT	AAA	CAA
YML007W.AATAAACAC-chrXIII;253762;253783-AAG	0	0	0	8	76.7869	107.807	13.4837	5.22271	88.1622	95.6721	0.921503	1.05309	1.1428	AATAAACAC	AAG	AAT	AAA	CAC
YML007W.AATAAACAC-chrXIII;253762;253783-WT	0	0	0	8	0	73.6244	88.8335	12.6837	102.312	104.37	0.980283	1.21656	1.24103	AATAAACAC	WT	AAT	AAA	CAC
YML007W.AATAAACAG-chrXIII;253762;253783-AAG	16.3049	19.2202	5.97191	0	14.2198	141.99	84.8678	14.1759	164.352	141.334	1.16286	1.0461	0.899587	AATAAACAG	AAG	AAT	AAA	CAG
YML007W.AATAAACAG-chrXIII;253762;253783-WT	0.494087	0	0	0	0	53.2462	193.53	42.5278	149.114	142.783	1.04434	1.29428	1.23933	AATAAACAG	WT	AAT	AAA	CAG
YML007W.AATAAACAT-chrXIII;253762;253783-AAG	0	0	2.55939	7	24.6477	180.117	51.5552	5.22271	112.108	131.912	0.849868	1.12779	1.32702	AATAAACAT	AAG	AAT	AAA	CAT
YML007W.AATAAACAT-chrXIII;253762;253783-WT	0	0.662767	0	0	10.4279	128.843	132.457	26.8597	146.937	134.811	1.08995	1.22579	1.12463	AATAAACAT	WT	AAT	AAA	CAT
YML007W.AATAAACGA-chrXIII;253762;253783-AAG	0	0	0	7	48.3473	77.5685	72.9704	9.69933	116.461	80.4516	1.44759	1.14287	0.789498	AATAAACGA	AAG	AAT	AAA	CGA
YML007W.AATAAACGA-chrXIII;253762;253783-WT	0.494087	0	0	1	11.3758	130.157	115.008	20.8909	119.726	120.315	0.995109	1.21284	1.2188	AATAAACGA	WT	AAT	AAA	CGA
YML007W.AATAAACGC-chrXIII;253762;253783-AAG	7.9054	17.2319	2.55939	0	112.81	59.8198	0.793157	3.73051	89.2506	68.8549	1.29621	0.889653	0.686348	AATAAACGC	AAG	AAT	AAA	CGC
YML007W.AATAAACGC-chrXIII;253762;253783-WT	0	0	0	0	0	199.18	68.2115	9.69933	97.958	127.563	0.76792	1.17939	1.53582	AATAAACGC	WT	AAT	AAA	CGC
YML007W.AATAAACGG-chrXIII;253762;253783-AAG	0	0	0	0	6.63591	59.8198	23.7947	5.22271	55.5095	45.6617	1.21567	1.1725	0.964492	AATAAACGG	AAG	AAT	AAA	CGG
YML007W.AATAAACGG-chrXIII;253762;253783-WT	0	0	0	0	2.84396	130.157	148.32	20.8909	159.998	155.83	1.02675	1.23641	1.2042	AATAAACGG	WT	AAT	AAA	CGG
YML007W.AATAAACGT-chrXIII;253762;253783-AAG	22.2339	11.267	0.85313	24	188.649	62.4492	32.5194	4.47661	161.087	121.765	1.32293	0.903971	0.683307	AATAAACGT	AAG	AAT	AAA	CGT
YML007W.AATAAACGT-chrXIII;253762;253783-WT	0	0.662767	0	1	15.1678	289.239	139.596	15.6681	204.623	189.895	1.07756	1.18171	1.09665	AATAAACGT	WT	AAT	AAA	CGT
YML007W.AATAACAAA-chrXIII;253762;253783-AAG	0.494087	0	0	0	73.943	95.3173	29.3468	5.22271	106.665	115.966	0.919797	1.08477	1.17936	AATAACAAA	AAG	AAT	AAC	AAA
YML007W.AATAACAAA-chrXIII;253762;253783-WT	0	0	0	0	8.53188	98.6041	192.737	32.0824	115.373	110.893	1.0404	1.25927	1.21037	AATAACAAA	WT	AAT	AAC	AAA
YML007W.AATAACAAC-chrXIII;253762;253783-AAG	0	0	0.85313	38	64.4631	17.7487	7.13841	0	44.6253	64.5062	0.691799	0.891765	1.28905	AATAACAAC	AAG	AAT	AAC	AAC
YML007W.AATAACAAC-chrXIII;253762;253783-WT	0	0	0	1	25.5956	122.926	46.0031	5.22271	83.8085	81.1764	1.03243	1.14681	1.11079	AATAACAAC	WT	AAT	AAC	AAC
YML007W.AATAACAAG-chrXIII;253762;253783-AAG	0	0.662767	2.55939	7	102.383	102.548	64.2457	17.1603	88.1622	102.195	0.862684	1.09538	1.26974	AATAACAAG	AAG	AAT	AAC	AAG
YML007W.AATAACAAG-chrXIII;253762;253783-WT	4.44679	0	1.70626	0	0	61.1345	233.981	68.6414	162.175	175.399	0.924606	1.2842	1.38892	AATAACAAG	WT	AAT	AAC	AAG
YML007W.AATAACAAT-chrXIII;253762;253783-AAG	0	0	0	0	8.53188	179.459	91.213	23.8753	143.672	150.031	0.957612	1.19769	1.2507	AATAACAAT	AAG	AAT	AAC	AAT
YML007W.AATAACAAT-chrXIII;253762;253783-WT	0	0	0	2	7.58389	135.416	333.126	69.3875	226.392	223.235	1.01414	1.27409	1.25632	AATAACAAT	WT	AAT	AAC	AAT
YML007W.AATAACAGA-chrXIII;253762;253783-AAG	0	0	0	7	5.68792	78.2259	93.5925	7.46102	107.754	75.378	1.42951	1.20601	0.843653	AATAACAGA	AAG	AAT	AAC	AGA
YML007W.AATAACAGA-chrXIII;253762;253783-WT	6.42314	6.62767	0	0	0	50.6168	217.325	54.4655	114.284	116.691	0.979376	1.25681	1.28328	AATAACAGA	WT	AAT	AAC	AGA
YML007W.AATAACAGC-chrXIII;253762;253783-AAG	0	0	0	1	153.574	104.52	30.14	14.922	71.8359	66.6806	1.07731	1.05657	0.980742	AATAACAGC	AAG	AAT	AAC	AGC
YML007W.AATAACAGC-chrXIII;253762;253783-WT	1.48226	0	0.85313	3	31.2836	90.0584	39.6578	5.96882	81.6317	72.4789	1.12628	1.12074	0.99508	AATAACAGC	WT	AAT	AAC	AGC
YML007W.AATAACAGG-chrXIII;253762;253783-AAG	15.8108	3.9766	0	0	23.6997	154.48	130.871	13.4298	168.705	144.233	1.16967	1.13354	0.969105	AATAACAGG	AAG	AAT	AAC	AGG
YML007W.AATAACAGG-chrXIII;253762;253783-WT	7.9054	15.9064	0.85313	0	9.47987	46.6726	84.8678	38.0512	81.6317	76.8276	1.06253	1.12815	1.06176	AATAACAGG	WT	AAT	AAC	AGG
YML007W.AATAACAGT-chrXIII;253762;253783-AAG	0	3.31383	0	0	0	103.863	205.428	61.1804	204.623	173.949	1.17634	1.26878	1.07859	AATAACAGT	AAG	AAT	AAC	AGT
YML007W.AATAACAGT-chrXIII;253762;253783-WT	0.494087	1.9883	0	0	6.63591	117.668	302.193	79.8329	207.889	207.29	1.00289	1.27697	1.27329	AATAACAGT	WT	AAT	AAC	AGT
YML007W.AATAACCAA-chrXIII;253762;253783-AAG	0	0	0	20	96.6946	61.1345	14.2768	14.1759	169.794	144.233	1.17722	1.01914	0.865718	AATAACCAA	AAG	AAT	AAC	CAA
YML007W.AATAACCAA-chrXIII;253762;253783-WT	5.43496	4.63937	0	0	16.1158	117.668	168.149	77.5946	173.059	116.691	1.48305	1.2296	0.8291	AATAACCAA	WT	AAT	AAC	CAA
YML007W.AATAACCAC-chrXIII;253762;253783-AAG	12.3522	11.267	1.70626	15	136.51	57.1904	13.4837	0.746102	99.0464	85.5251	1.1581	0.896426	0.774051	AATAACCAC	AAG	AAT	AAC	CAC
YML007W.AATAACCAC-chrXIII;253762;253783-WT	0	0	0	0	11.3758	38.1269	49.9689	8.20712	56.598	42.0378	1.34636	1.21484	0.902316	AATAACCAC	WT	AAT	AAC	CAC
YML007W.AATAACCAG-chrXIII;253762;253783-AAG	0	0	0	2	59.7232	153.822	27.7605	1.4922	127.345	142.059	0.896429	1.09425	1.22068	AATAACCAG	AAG	AAT	AAC	CAG
YML007W.AATAACCAG-chrXIII;253762;253783-WT	2.47044	0	0	0	0.947987	17.0914	130.871	55.9577	107.754	114.517	0.940944	1.31077	1.39304	AATAACCAG	WT	AAT	AAC	CAG
YML007W.AATAACCAT-chrXIII;253762;253783-AAG	0	3.31383	0.85313	51	184.857	84.7995	3.17263	0	130.611	95.6721	1.36519	0.930202	0.681372	AATAACCAT	AAG	AAT	AAC	CAT
YML007W.AATAACCAT-chrXIII;253762;253783-WT	0	1.32553	0	0	2.84396	96.632	244.292	27.6058	177.413	155.105	1.14383	1.26767	1.10828	AATAACCAT	WT	AAT	AAC	CAT
YML007W.AATAACCGA-chrXIII;253762;253783-AAG	0	0	0	4	112.81	94.0025	11.8974	0	93.6043	70.3045	1.33141	1.026	0.770611	AATAACCGA	AAG	AAT	AAC	CGA
YML007W.AATAACCGA-chrXIII;253762;253783-WT	0.988175	0	0	0	0	52.5888	57.1073	29.098	97.958	86.2499	1.13575	1.25444	1.10451	AATAACCGA	WT	AAT	AAC	CGA
YML007W.AATAACCGC-chrXIII;253762;253783-AAG	0	0	0.85313	19	79.6309	18.4061	10.311	0	92.5159	105.094	0.880312	0.943888	1.07222	AATAACCGC	AAG	AAT	AAC	CGC
YML007W.AATAACCGC-chrXIII;253762;253783-WT	0	0	0	0	17.0638	84.7995	84.8678	12.6837	80.5433	79.002	1.01951	1.2073	1.1842	AATAACCGC	WT	AAT	AAC	CGC
YML007W.AATAACCGG-chrXIII;253762;253783-AAG	2.47044	0.662767	0	0	66.3591	124.241	31.7263	5.22271	108.842	105.819	1.02857	1.08506	1.05493	AATAACCGG	AAG	AAT	AAC	CGG
YML007W.AATAACCGG-chrXIII;253762;253783-WT	0	0	0.85313	0	7.58389	74.9391	124.526	27.6058	77.278	89.149	0.86684	1.25116	1.44336	AATAACCGG	WT	AAT	AAC	CGG
YML007W.AATAACCGT-chrXIII;253762;253783-AAG	0	0	0	4	119.446	68.3655	18.2426	0	128.434	119.59	1.07395	1.02038	0.950116	AATAACCGT	AAG	AAT	AAC	CGT
YML007W.AATAACCGT-chrXIII;253762;253783-WT	0	0	0	0	39.8154	189.977	313.297	66.4031	259.045	197.143	1.314	1.24199	0.9452	AATAACCGT	WT	AAT	AAC	CGT
YML007W.AATAAGAAA-chrXIII;253762;253783-AAG	0.988175	1.32553	0	0	10.4279	4.60152	96.7651	38.0512	54.4211	47.8361	1.13766	1.29123	1.13499	AATAAGAAA	AAG	AAT	AAG	AAA
YML007W.AATAAGAAA-chrXIII;253762;253783-WT	0	0	0	0	0	0	121.353	80.579	76.1896	92.0482	0.827714	1.35591	1.63814	AATAAGAAA	WT	AAT	AAG	AAA
YML007W.AATAAGAAC-chrXIII;253762;253783-AAG	5.43496	10.6043	1.70626	0	14.2198	75.5965	32.5194	49.9888	95.7812	97.8465	0.978892	1.12517	1.14943	AATAAGAAC	AAG	AAT	AAG	AAC
YML007W.AATAAGAAC-chrXIII;253762;253783-WT	0	0	0	0	0	6.5736	80.1088	34.3207	59.8632	59.4327	1.00724	1.33466	1.32506	AATAAGAAC	WT	AAT	AAG	AAC
YML007W.AATAAGAAG-chrXIII;253762;253783-AAG	0	0	0	0	1.89597	55.8756	159.424	99.9777	125.169	111.617	1.12141	1.3108	1.16889	AATAAGAAG	AAG	AAT	AAG	AAG
YML007W.AATAAGAAG-chrXIII;253762;253783-WT	2.47044	0	0	5	0	13.8046	138.802	130.568	182.855	136.26	1.34195	1.32853	0.989994	AATAAGAAG	WT	AAT	AAG	AAG
YML007W.AATAAGAAT-chrXIII;253762;253783-AAG	12.8463	1.9883	0	0	0.947987	66.3934	247.465	62.6726	164.352	113.792	1.44432	1.25174	0.866668	AATAAGAAT	AAG	AAT	AAG	AAT
YML007W.AATAAGAAT-chrXIII;253762;253783-WT	0	0	0	0	0	39.4416	263.328	202.194	208.977	193.519	1.07988	1.34042	1.24126	AATAAGAAT	WT	AAT	AAG	AAT
YML007W.AATAAGAGA-chrXIII;253762;253783-AAG	0.988175	0	0	0	0.947987	6.5736	100.731	38.7973	89.2506	87.6995	1.01769	1.32366	1.30066	AATAAGAGA	AAG	AAT	AAG	AGA
YML007W.AATAAGAGA-chrXIII;253762;253783-WT	0	0	0	0	27.4916	27.6091	148.32	126.091	150.202	120.315	1.24841	1.30514	1.04545	AATAAGAGA	WT	AAT	AAG	AGA
YML007W.AATAAGAGC-chrXIII;253762;253783-AAG	0	0	0	0	0	55.8756	91.213	22.3831	109.931	106.544	1.03179	1.26595	1.22695	AATAAGAGC	AAG	AAT	AAG	AGC
YML007W.AATAAGAGC-chrXIII;253762;253783-WT	0	0	0	0	0	2.62944	103.11	89.5322	93.6043	91.3234	1.02498	1.35857	1.32547	AATAAGAGC	WT	AAT	AAG	AGC
YML007W.AATAAGAGG-chrXIII;253762;253783-AAG	0	0	0	0	7.58389	115.038	187.978	74.6102	235.099	188.445	1.24757	1.27003	1.018	AATAAGAGG	AAG	AAT	AAG	AGG
YML007W.AATAAGAGG-chrXIII;253762;253783-WT	1.48226	1.9883	0	0	0	26.9518	79.3157	61.9265	118.638	106.544	1.11351	1.29646	1.1643	AATAAGAGG	WT	AAT	AAG	AGG
YML007W.AATAAGAGT-chrXIII;253762;253783-AAG	0.494087	0	0	0	9.47987	31.5533	252.224	101.47	193.739	189.17	1.02415	1.31618	1.28514	AATAAGAGT	AAG	AAT	AAG	AGT
YML007W.AATAAGAGT-chrXIII;253762;253783-WT	0	0	0	0	4.73993	9.20305	124.526	191.002	200.27	173.225	1.15613	1.36098	1.17719	AATAAGAGT	WT	AAT	AAG	AGT
YML007W.AATAAGCAA-chrXIII;253762;253783-AAG	0	0	0	2	85.3188	165.655	109.456	6.71492	194.828	205.115	0.949844	1.13812	1.19821	AATAAGCAA	AAG	AAT	AAG	CAA
YML007W.AATAAGCAA-chrXIII;253762;253783-WT	0.494087	2.65107	5.97191	0	0	85.4569	182.426	58.196	188.297	150.031	1.25505	1.25782	1.0022	AATAAGCAA	WT	AAT	AAG	CAA
YML007W.AATAAGCAC-chrXIII;253762;253783-AAG	0	0	2.55939	0	19.9077	64.4213	8.72472	2.98441	44.6253	48.5609	0.918956	1.09046	1.18663	AATAAGCAC	AAG	AAT	AAG	CAC
YML007W.AATAAGCAC-chrXIII;253762;253783-WT	0	0	0	0	9.47987	122.269	295.054	87.2939	251.426	192.794	1.30412	1.28052	0.98191	AATAAGCAC	WT	AAT	AAG	CAC
YML007W.AATAAGCAG-chrXIII;253762;253783-AAG	0	1.32553	0	0	0	165.655	174.494	35.0668	207.889	163.078	1.27478	1.23628	0.969792	AATAAGCAG	AAG	AAT	AAG	CAG
YML007W.AATAAGCAG-chrXIII;253762;253783-WT	0	0.662767	0	4	0	17.7487	159.424	155.935	169.794	168.876	1.00544	1.34081	1.33356	AATAAGCAG	WT	AAT	AAG	CAG
YML007W.AATAAGCAT-chrXIII;253762;253783-AAG	15.3167	9.27874	0.85313	0	20.8557	132.787	141.975	27.6058	186.12	212.363	0.876424	1.13811	1.29859	AATAAGCAT	AAG	AAT	AAG	CAT
YML007W.AATAAGCAT-chrXIII;253762;253783-WT	0	0	0	0	10.4279	46.6726	340.264	170.857	208.977	243.529	0.85812	1.32348	1.5423	AATAAGCAT	WT	AAT	AAG	CAT
YML007W.AATAAGCGA-chrXIII;253762;253783-AAG	3.9527	6.62767	0	0	25.5956	57.1904	72.9704	14.1759	101.223	84.8003	1.19367	1.13742	0.952878	AATAAGCGA	AAG	AAT	AAG	CGA
YML007W.AATAAGCGA-chrXIII;253762;253783-WT	0	0	0	0	0	7.23097	210.187	67.8953	136.053	107.269	1.26834	1.33635	1.05362	AATAAGCGA	WT	AAT	AAG	CGA
YML007W.AATAAGCGC-chrXIII;253762;253783-AAG	0.494087	0	0	7	39.8154	109.779	23.7947	6.71492	115.373	107.269	1.07555	1.09504	1.01812	AATAAGCGC	AAG	AAT	AAG	CGC
YML007W.AATAAGCGC-chrXIII;253762;253783-WT	0	0	0	0	13.2718	88.7437	151.493	51.481	103.4	96.3969	1.07265	1.26003	1.17469	AATAAGCGC	WT	AAT	AAG	CGC
YML007W.AATAAGCGG-chrXIII;253762;253783-AAG	6.42314	1.32553	0	4	10.4279	192.607	156.252	28.3519	146.937	188.445	0.779734	1.18858	1.52434	AATAAGCGG	AAG	AAT	AAG	CGG
YML007W.AATAAGCGG-chrXIII;253762;253783-WT	1.97635	0	6.82504	0	18.0117	95.9746	200.669	100.724	212.242	190.619	1.11343	1.25944	1.13113	AATAAGCGG	WT	AAT	AAG	CGG
YML007W.AATAAGCGT-chrXIII;253762;253783-AAG	0	0	0	0	101.435	268.203	88.8335	2.98441	176.324	154.38	1.14215	1.11861	0.979396	AATAAGCGT	AAG	AAT	AAG	CGT
YML007W.AATAAGCGT-chrXIII;253762;253783-WT	0	0	0	0	0	90.0584	103.904	34.3207	99.0464	130.462	0.759198	1.25463	1.65257	AATAAGCGT	WT	AAT	AAG	CGT
YML007W.AATAATAAA-chrXIII;253762;253783-AAG	0	0	0	0	0	11.8325	96.7651	23.8753	66.3938	71.0293	0.934737	1.31836	1.4104	AATAATAAA	AAG	AAT	AAT	AAA
YML007W.AATAATAAA-chrXIII;253762;253783-WT	0	0	0.85313	0	2.84396	36.1548	186.392	138.775	195.916	147.857	1.32504	1.32931	1.00323	AATAATAAA	WT	AAT	AAT	AAA
YML007W.AATAATAAC-chrXIII;253762;253783-AAG	6.42314	10.6043	0	2	89.1108	66.3934	10.311	11.1915	104.489	91.3234	1.14416	0.968055	0.846084	AATAATAAC	AAG	AAT	AAT	AAC
YML007W.AATAATAAC-chrXIII;253762;253783-WT	0	0	0	0	15.1678	150.536	139.596	30.5902	122.992	104.37	1.17842	1.22095	1.03609	AATAATAAC	WT	AAT	AAT	AAC
YML007W.AATAATAAG-chrXIII;253762;253783-AAG	0	1.9883	0	0	14.2198	32.868	182.426	57.4499	177.413	144.233	1.23004	1.2879	1.04704	AATAATAAG	AAG	AAT	AAT	AAG
YML007W.AATAATAAG-chrXIII;253762;253783-WT	0	0	0	0	13.2718	65.0787	215.739	146.236	161.087	150.031	1.07369	1.30858	1.21877	AATAATAAG	WT	AAT	AAT	AAG
YML007W.AATAATAAT-chrXIII;253762;253783-AAG	0	0	0	0	0	7.88833	25.381	21.637	56.598	55.8087	1.01414	1.32673	1.30823	AATAATAAT	AAG	AAT	AAT	AAT
YML007W.AATAATAAT-chrXIII;253762;253783-WT	0.988175	0	0	0	0	49.302	255.396	111.169	192.651	207.29	0.92938	1.31731	1.41741	AATAATAAT	WT	AAT	AAT	AAT
YML007W.AATAATAGA-chrXIII;253762;253783-AAG	0	0	0.85313	0	1.89597	41.4137	63.4525	26.1136	87.0738	64.5062	1.34985	1.26449	0.936766	AATAATAGA	AAG	AAT	AAT	AGA
YML007W.AATAATAGA-chrXIII;253762;253783-WT	0	0	0	1	0	19.0635	179.253	90.2784	118.638	106.544	1.11351	1.33258	1.19673	AATAATAGA	WT	AAT	AAT	AGA
YML007W.AATAATAGC-chrXIII;253762;253783-AAG	0	0	0	0	8.53188	97.9467	118.974	12.6837	103.4	76.8276	1.34587	1.22856	0.912836	AATAATAGC	AAG	AAT	AAT	AGC
YML007W.AATAATAGC-chrXIII;253762;253783-WT	0	0	0	2	5.68792	46.6726	156.252	73.118	194.828	127.563	1.52731	1.29775	0.8497	AATAATAGC	WT	AAT	AAT	AGC
YML007W.AATAATAGG-chrXIII;253762;253783-AAG	0	0	0	0	0	23.665	172.908	94.755	138.23	136.985	1.00909	1.33303	1.32102	AATAATAGG	AAG	AAT	AAT	AGG
YML007W.AATAATAGG-chrXIII;253762;253783-WT	0	0	0	0	2.84396	41.4137	253.81	133.552	202.447	237.731	0.851579	1.32609	1.55721	AATAATAGG	WT	AAT	AAT	AGG
YML007W.AATAATAGT-chrXIII;253762;253783-AAG	8.39948	1.9883	0	0	0	52.5888	250.638	97.7394	202.447	150.031	1.34936	1.28402	0.951579	AATAATAGT	AAG	AAT	AAT	AGT
YML007W.AATAATAGT-chrXIII;253762;253783-WT	0.988175	0.662767	0	0	0	32.868	180.84	143.252	191.562	171.775	1.11519	1.33193	1.19435	AATAATAGT	WT	AAT	AAT	AGT
YML007W.AATAATCAA-chrXIII;253762;253783-AAG	0.494087	0	0	0	8.53188	86.7716	78.5225	21.637	139.318	128.288	1.08598	1.22117	1.12448	AATAATCAA	AAG	AAT	AAT	CAA
YML007W.AATAATCAA-chrXIII;253762;253783-WT	0	0.662767	0	0	0	24.9797	202.255	106.693	169.794	158.004	1.07462	1.33145	1.239	AATAATCAA	WT	AAT	AAT	CAA
YML007W.AATAATCAC-chrXIII;253762;253783-AAG	0	0	0	3	115.654	117.01	17.4494	0.746102	171.971	150.031	1.14623	1.04248	0.909488	AATAATCAC	AAG	AAT	AAT	CAC
YML007W.AATAATCAC-chrXIII;253762;253783-WT	0	0	0	0	33.1795	92.0305	92.7993	23.8753	131.699	118.865	1.10797	1.19929	1.08242	AATAATCAC	WT	AAT	AAT	CAC
YML007W.AATAATCAG-chrXIII;253762;253783-AAG	0	1.32553	0	0	4.73993	176.173	132.457	37.3051	168.705	127.563	1.32253	1.21978	0.922311	AATAATCAG	AAG	AAT	AAT	CAG
YML007W.AATAATCAG-chrXIII;253762;253783-WT	24.7044	86.8225	5.97191	0	0	76.9112	187.185	67.8953	157.821	165.252	0.955034	0.991337	1.03801	AATAATCAG	WT	AAT	AAT	CAG
YML007W.AATAATCAT-chrXIII;253762;253783-AAG	0	0	0	1	27.4916	202.467	324.401	39.5434	242.718	210.914	1.15079	1.23877	1.07644	AATAATCAT	AAG	AAT	AAT	CAT
YML007W.AATAATCAT-chrXIII;253762;253783-WT	0.988175	3.31383	0	0	0	133.444	169.736	95.5011	131.699	161.628	0.814829	1.26234	1.54921	AATAATCAT	WT	AAT	AAT	CAT
YML007W.AATAATCGA-chrXIII;253762;253783-AAG	0	0	0	0	3.79195	44.0432	173.701	65.657	194.828	196.418	0.991904	1.30475	1.3154	AATAATCGA	AAG	AAT	AAT	CGA
YML007W.AATAATCGA-chrXIII;253762;253783-WT	0	0	0	0	4.73993	47.9873	80.1088	85.0556	136.053	123.214	1.1042	1.3026	1.17968	AATAATCGA	WT	AAT	AAT	CGA
YML007W.AATAATCGC-chrXIII;253762;253783-AAG	0.988175	0	0	2	18.9597	182.746	136.423	6.71492	168.705	138.435	1.21866	1.18791	0.974766	AATAATCGC	AAG	AAT	AAT	CGC
YML007W.AATAATCGC-chrXIII;253762;253783-WT	0	0	3.41252	0	22.7517	87.4289	220.498	59.6882	193.739	189.895	1.02025	1.25908	1.23409	AATAATCGC	WT	AAT	AAT	CGC
YML007W.AATAATCGG-chrXIII;253762;253783-AAG	1.97635	0	2.55939	0	0.947987	63.1066	157.045	35.8129	145.849	131.912	1.10565	1.26435	1.14353	AATAATCGG	AAG	AAT	AAT	CGG
YML007W.AATAATCGG-chrXIII;253762;253783-WT	0	0	0	0	2.84396	67.7081	134.043	63.4187	148.025	119.59	1.23777	1.28663	1.03947	AATAATCGG	WT	AAT	AAT	CGG
YML007W.AATAATCGT-chrXIII;253762;253783-AAG	0.494087	0	0	3	0	127.528	213.359	41.7817	205.712	152.93	1.34513	1.25685	0.934366	AATAATCGT	AAG	AAT	AAT	CGT
YML007W.AATAATCGT-chrXIII;253762;253783-WT	11.364	43.7426	7.67817	2	0	141.99	401.337	101.47	256.868	250.052	1.02726	1.18881	1.15727	AATAATCGT	WT	AAT	AAT	CGT
YML007W.AATAGAAAA-chrXIII;253762;253783-AAG	0	0.662767	1.70626	0	20.8557	0	52.3483	24.6214	58.7748	43.4873	1.35154	1.23821	0.91615	AATAGAAAA	AAG	AAT	AGA	AAA
YML007W.AATAGAAAA-chrXIII;253762;253783-WT	0.494087	0	0	0	0	8.54569	77.7294	68.6414	95.7812	68.8549	1.39106	1.34468	0.966663	AATAGAAAA	WT	AAT	AGA	AAA
YML007W.AATAGAAAC-chrXIII;253762;253783-AAG	1.48226	0	5.97191	0	43.6074	161.711	46.0031	3.73051	99.0464	80.4516	1.23113	1.10604	0.898393	AATAGAAAC	AAG	AAT	AGA	AAC
YML007W.AATAGAAAC-chrXIII;253762;253783-WT	0	0	0	0	11.3758	63.764	164.183	44.02	130.611	115.241	1.13337	1.27332	1.12348	AATAGAAAC	WT	AAT	AGA	AAC
YML007W.AATAGAAAG-chrXIII;253762;253783-AAG	0	0	0	0	0	40.7563	43.6236	60.4343	92.5159	70.3045	1.31593	1.30127	0.98886	AATAGAAAG	AAG	AAT	AGA	AAG
YML007W.AATAGAAAG-chrXIII;253762;253783-WT	0	0.662767	0	0	0.947987	39.4416	117.387	70.1336	96.8696	96.3969	1.0049	1.30809	1.30171	AATAGAAAG	WT	AAT	AGA	AAG
YML007W.AATAGAAAT-chrXIII;253762;253783-AAG	0	0	0	0	2.84396	25.6371	103.11	38.7973	103.4	99.2961	1.04133	1.30389	1.25214	AATAGAAAT	AAG	AAT	AGA	AAT
YML007W.AATAGAAAT-chrXIII;253762;253783-WT	6.91722	4.63937	0	4	0	21.6929	264.914	135.791	162.175	150.756	1.07574	1.29927	1.20779	AATAGAAAT	WT	AAT	AGA	AAT
YML007W.AATAGAAGA-chrXIII;253762;253783-AAG	0	0	0	0	3.79195	24.9797	76.9362	70.8797	111.019	80.4516	1.37995	1.31946	0.956165	AATAGAAGA	AAG	AAT	AGA	AGA
YML007W.AATAGAAGA-chrXIII;253762;253783-WT	0	0	0	0	0.947987	19.0635	168.942	95.5011	132.788	116.691	1.13794	1.33551	1.17362	AATAGAAGA	WT	AAT	AGA	AGA
YML007W.AATAGAAGC-chrXIII;253762;253783-AAG	0	0	0	0	18.0117	111.094	152.286	35.0668	188.297	160.178	1.17555	1.23756	1.05276	AATAGAAGC	AAG	AAT	AGA	AGC
YML007W.AATAGAAGC-chrXIII;253762;253783-WT	0	0	0	0	0	51.2741	126.112	90.2784	88.1622	97.1217	0.90775	1.31204	1.44538	AATAGAAGC	WT	AAT	AGA	AGC
YML007W.AATAGAAGG-chrXIII;253762;253783-AAG	0	0	0	0	1.89597	40.099	108.662	57.4499	156.733	113.792	1.37736	1.30276	0.945832	AATAGAAGG	AAG	AAT	AGA	AGG
YML007W.AATAGAAGG-chrXIII;253762;253783-WT	0	0	0	0	5.68792	37.4695	149.113	108.185	154.556	144.233	1.07157	1.32008	1.23191	AATAGAAGG	WT	AAT	AGA	AGG
YML007W.AATAGAAGT-chrXIII;253762;253783-AAG	0.494087	0	1.70626	0	0.947987	51.9315	79.3157	71.6258	131.699	123.214	1.06886	1.28872	1.20569	AATAGAAGT	AAG	AAT	AGA	AGT
YML007W.AATAGAAGT-chrXIII;253762;253783-WT	0	0	0	0	0	15.1193	156.252	96.2472	108.842	94.2226	1.15516	1.34107	1.16094	AATAGAAGT	WT	AAT	AGA	AGT
YML007W.AATAGACAA-chrXIII;253762;253783-AAG	0	0	0	0	20.8557	170.256	72.9704	17.9064	83.8085	110.168	0.760734	1.17612	1.54603	AATAGACAA	AAG	AAT	AGA	CAA
YML007W.AATAGACAA-chrXIII;253762;253783-WT	0	0	0	4	0	52.5888	137.216	59.6882	129.522	123.214	1.0512	1.28913	1.22634	AATAGACAA	WT	AAT	AGA	CAA
YML007W.AATAGACAC-chrXIII;253762;253783-AAG	3.45861	1.32553	0	0	109.966	76.9112	23.0015	0	114.284	107.269	1.0654	1.02071	0.95805	AATAGACAC	AAG	AAT	AGA	CAC
YML007W.AATAGACAC-chrXIII;253762;253783-WT	8.89357	8.61597	1.70626	0	12.3238	11.1751	65.0388	17.1603	65.3053	68.8549	0.948448	1.09214	1.1515	AATAGACAC	WT	AAT	AGA	CAC
YML007W.AATAGACAG-chrXIII;253762;253783-AAG	6.91722	1.9883	0	0	1.89597	133.444	175.288	43.2739	141.495	122.489	1.15516	1.22432	1.05987	AATAGACAG	AAG	AAT	AGA	CAG
YML007W.AATAGACAG-chrXIII;253762;253783-WT	0.494087	0	0	0	1.89597	79.5406	118.18	29.8441	107.754	119.59	0.901026	1.25654	1.39456	AATAGACAG	WT	AAT	AGA	CAG
YML007W.AATAGACAT-chrXIII;253762;253783-AAG	1.97635	0	0	0	16.1158	201.81	80.902	5.96882	145.849	126.113	1.15649	1.16145	1.00429	AATAGACAT	AAG	AAT	AGA	CAT
YML007W.AATAGACAT-chrXIII;253762;253783-WT	0	0	0	0	0	47.9873	164.183	58.196	139.318	127.563	1.09215	1.30387	1.19386	AATAGACAT	WT	AAT	AGA	CAT
YML007W.AATAGACGA-chrXIII;253762;253783-AAG	4.44679	2.65107	0	4	8.53188	237.307	167.356	26.8597	154.556	162.353	0.951976	1.18735	1.24725	AATAGACGA	AAG	AAT	AGA	CGA
YML007W.AATAGACGA-chrXIII;253762;253783-WT	0	0.662767	0	0	3.79195	28.9239	152.286	37.3051	105.577	90.5986	1.16533	1.299	1.11471	AATAGACGA	WT	AAT	AGA	CGA
YML007W.AATAGACGC-chrXIII;253762;253783-AAG	0	0	0.85313	0	79.6309	128.185	46.7962	9.69933	102.312	102.195	1.00114	1.10666	1.1054	AATAGACGC	AAG	AAT	AGA	CGC
YML007W.AATAGACGC-chrXIII;253762;253783-WT	1.97635	0	0	2	0	107.15	159.424	36.559	121.903	95.6721	1.27418	1.24833	0.979717	AATAGACGC	WT	AAT	AGA	CGC
YML007W.AATAGACGG-chrXIII;253762;253783-AAG	0	0	0	0	6.63591	61.7919	115.008	17.9064	102.312	92.0482	1.1115	1.25377	1.128	AATAGACGG	AAG	AAT	AGA	CGG
YML007W.AATAGACGG-chrXIII;253762;253783-WT	0	0	0	0	0	74.9391	260.949	51.481	141.495	147.857	0.956972	1.29327	1.35142	AATAGACGG	WT	AAT	AGA	CGG
YML007W.AATAGACGT-chrXIII;253762;253783-AAG	0	0	0	2	78.6829	141.333	42.8305	4.47661	114.284	97.8465	1.168	1.09763	0.939753	AATAGACGT	AAG	AAT	AGA	CGT
YML007W.AATAGACGT-chrXIII;253762;253783-WT	0	3.31383	0	1	3.79195	115.038	127.698	45.5122	178.501	183.372	0.97344	1.23585	1.26957	AATAGACGT	WT	AAT	AGA	CGT
YML007W.AATAGCAAA-chrXIII;253762;253783-AAG	0	0	6.82504	21	30.3356	102.548	66.6252	9.69933	140.406	120.315	1.16699	1.10255	0.944778	AATAGCAAA	AAG	AAT	AGC	AAA
YML007W.AATAGCAAA-chrXIII;253762;253783-WT	0	0.662767	0	1	7.58389	90.0584	137.216	35.8129	119.726	113.067	1.0589	1.24953	1.18003	AATAGCAAA	WT	AAT	AGC	AAA
YML007W.AATAGCAAC-chrXIII;253762;253783-AAG	0	0	0	9	48.3473	95.9746	5.5521	1.4922	56.598	69.5797	0.813426	1.04596	1.28588	AATAGCAAC	AAG	AAT	AGC	AAC
YML007W.AATAGCAAC-chrXIII;253762;253783-WT	0	0	0	0	8.53188	215.614	168.942	22.3831	164.352	131.912	1.24592	1.21305	0.973613	AATAGCAAC	WT	AAT	AGC	AAC
YML007W.AATAGCAAG-chrXIII;253762;253783-AAG	0	0	0	0	27.4916	42.7284	24.5879	8.20712	66.3938	73.2037	0.906973	1.14014	1.25708	AATAGCAAG	AAG	AAT	AGC	AAG
YML007W.AATAGCAAG-chrXIII;253762;253783-WT	0	0	0	1	27.4916	41.4137	312.504	174.588	245.983	246.428	0.998195	1.31289	1.31526	AATAGCAAG	WT	AAT	AGC	AAG
YML007W.AATAGCAAT-chrXIII;253762;253783-AAG	0	2.65107	0	0	27.4916	155.794	122.939	29.8441	161.087	142.059	1.13394	1.19513	1.05396	AATAGCAAT	AAG	AAT	AGC	AAT
YML007W.AATAGCAAT-chrXIII;253762;253783-WT	0	0	0	0	1.89597	47.33	208.6	64.1648	152.379	154.38	0.987039	1.30624	1.32339	AATAGCAAT	WT	AAT	AGC	AAT
YML007W.AATAGCAGA-chrXIII;253762;253783-AAG	0	0.662767	0	0	6.63591	102.548	111.835	26.1136	113.196	78.2772	1.44609	1.23314	0.852742	AATAGCAGA	AAG	AAT	AGC	AGA
YML007W.AATAGCAGA-chrXIII;253762;253783-WT	0	0	2.55939	0	1.89597	22.3503	190.358	85.8017	106.665	91.3234	1.168	1.32086	1.13088	AATAGCAGA	WT	AAT	AGC	AGA
YML007W.AATAGCAGC-chrXIII;253762;253783-AAG	0	0	0	9	54.9832	69.6802	41.2441	12.6837	77.278	71.7541	1.07698	1.10534	1.02633	AATAGCAGC	AAG	AAT	AGC	AGC
YML007W.AATAGCAGC-chrXIII;253762;253783-WT	0	0	0	5	0	110.437	126.905	33.5746	121.903	127.563	0.955633	1.23876	1.29627	AATAGCAGC	WT	AAT	AGC	AGC
YML007W.AATAGCAGG-chrXIII;253762;253783-AAG	0	0	0	3	13.2718	126.213	72.1773	17.9064	119.726	101.47	1.17991	1.18749	1.00642	AATAGCAGG	AAG	AAT	AGC	AGG
YML007W.AATAGCAGG-chrXIII;253762;253783-WT	0	0	0	0	0.947987	69.0229	245.085	112.661	162.175	156.554	1.0359	1.31057	1.26515	AATAGCAGG	WT	AAT	AGC	AGG
YML007W.AATAGCAGT-chrXIII;253762;253783-AAG	0	0	0	0	0	109.779	172.115	23.8753	144.76	130.462	1.1096	1.25522	1.13124	AATAGCAGT	AAG	AAT	AGC	AGT
YML007W.AATAGCAGT-chrXIII;253762;253783-WT	0	0	0	0	0	3.2868	203.048	117.884	201.358	156.554	1.28619	1.3507	1.05016	AATAGCAGT	WT	AAT	AGC	AGT
YML007W.AATAGCCAA-chrXIII;253762;253783-AAG	0	0	0	6	48.3473	65.0787	49.1757	2.23831	66.3938	73.9285	0.898081	1.11109	1.23719	AATAGCCAA	AAG	AAT	AGC	CAA
YML007W.AATAGCCAA-chrXIII;253762;253783-WT	0.988175	0	0	0	6.63591	32.2107	118.18	81.3251	112.108	121.04	0.926204	1.30757	1.41175	AATAGCCAA	WT	AAT	AGC	CAA
YML007W.AATAGCCAC-chrXIII;253762;253783-AAG	0	0	0	9	97.6426	90.0584	6.34525	0	102.312	87.6995	1.16662	1.01405	0.869221	AATAGCCAC	AAG	AAT	AGC	CAC
YML007W.AATAGCCAC-chrXIII;253762;253783-WT	0	0	0	0	0	26.9518	118.18	10.4454	64.2169	79.7268	0.805462	1.2914	1.6033	AATAGCCAC	WT	AAT	AGC	CAC
YML007W.AATAGCCAG-chrXIII;253762;253783-AAG	0	0	0.85313	4	64.4631	109.122	35.6921	0	81.6317	94.2226	0.866371	1.08465	1.25195	AATAGCCAG	AAG	AAT	AGC	CAG
YML007W.AATAGCCAG-chrXIII;253762;253783-WT	0	0	0	0	0.947987	29.5812	185.599	87.2939	141.495	136.985	1.03292	1.32518	1.28294	AATAGCCAG	WT	AAT	AGC	CAG
YML007W.AATAGCCAT-chrXIII;253762;253783-AAG	0	0	0.85313	33	174.43	84.1421	19.0358	0.746102	107.754	86.9747	1.23891	0.975198	0.787142	AATAGCCAT	AAG	AAT	AGC	CAT
YML007W.AATAGCCAT-chrXIII;253762;253783-WT	7.41131	4.63937	2.55939	0	3.79195	170.256	222.084	67.8953	197.004	153.655	1.28212	1.22267	0.953631	AATAGCCAT	WT	AAT	AGC	CAT
YML007W.AATAGCCGA-chrXIII;253762;253783-AAG	0	0	0	6	34.1275	117.01	47.5894	0.746102	76.1896	76.8276	0.991695	1.12209	1.13149	AATAGCCGA	AAG	AAT	AGC	CGA
YML007W.AATAGCCGA-chrXIII;253762;253783-WT	0	0	0.85313	0	1.89597	26.9518	53.9347	13.4298	72.9243	63.7814	1.14335	1.26157	1.1034	AATAGCCGA	WT	AAT	AGC	CGA
YML007W.AATAGCCGC-chrXIII;253762;253783-AAG	0	0.662767	3.41252	9	146.938	19.7208	7.93157	1.4922	85.9854	85.5251	1.00538	0.945053	0.939994	AATAGCCGC	AAG	AAT	AGC	CGC
YML007W.AATAGCCGC-chrXIII;253762;253783-WT	0	0	0	0	0.947987	78.2259	69.0046	2.23831	65.3053	43.4873	1.50171	1.21487	0.808991	AATAGCCGC	WT	AAT	AGC	CGC
YML007W.AATAGCCGG-chrXIII;253762;253783-AAG	0	1.9883	0	6	97.6426	87.4289	13.4837	0.746102	78.3664	85.5251	0.916297	1.02165	1.11497	AATAGCCGG	AAG	AAT	AGC	CGG
YML007W.AATAGCCGG-chrXIII;253762;253783-WT	0.494087	0	0	14	0	65.0787	175.288	49.2427	100.135	80.4516	1.24466	1.25885	1.0114	AATAGCCGG	WT	AAT	AGC	CGG
YML007W.AATAGCCGT-chrXIII;253762;253783-AAG	0	0	0	16	211.401	172.228	52.3483	0	249.249	218.886	1.13871	1.03766	0.911255	AATAGCCGT	AAG	AAT	AGC	CGT
YML007W.AATAGCCGT-chrXIII;253762;253783-WT	0	0	0	0	0	17.0914	88.0404	9.69933	62.0401	76.8276	0.807523	1.29783	1.60718	AATAGCCGT	WT	AAT	AGC	CGT
YML007W.AATAGGAAA-chrXIII;253762;253783-AAG	1.48226	0	0	2	0.947987	132.129	140.389	51.481	163.263	147.132	1.10964	1.24266	1.11988	AATAGGAAA	AAG	AAT	AGG	AAA
YML007W.AATAGGAAA-chrXIII;253762;253783-WT	0	0	0	1	0	8.54569	118.18	102.216	157.821	139.884	1.12823	1.34966	1.19627	AATAGGAAA	WT	AAT	AGG	AAA
YML007W.AATAGGAAC-chrXIII;253762;253783-AAG	0	0	0	0	41.7114	65.736	17.4494	4.47661	63.1285	50.7352	1.24427	1.09575	0.880636	AATAGGAAC	AAG	AAT	AGG	AAC
YML007W.AATAGGAAC-chrXIII;253762;253783-WT	19.7635	14.5809	0	0	0	46.6726	176.874	52.2271	138.23	145.683	0.948841	1.16847	1.23147	AATAGGAAC	WT	AAT	AGG	AAC
YML007W.AATAGGAAG-chrXIII;253762;253783-AAG	0	0	0	0	10.4279	120.954	211.773	49.2427	193.739	174.674	1.10915	1.25928	1.13536	AATAGGAAG	AAG	AAT	AGG	AAG
YML007W.AATAGGAAG-chrXIII;253762;253783-WT	0	0	0	0	1.89597	23.0076	158.631	191.748	279.725	226.134	1.23698	1.35175	1.09278	AATAGGAAG	WT	AAT	AGG	AAG
YML007W.AATAGGAAT-chrXIII;253762;253783-AAG	4.94087	4.63937	0	0	3.79195	49.302	157.838	21.637	189.385	145.683	1.29999	1.23268	0.948225	AATAGGAAT	AAG	AAT	AGG	AAT
YML007W.AATAGGAAT-chrXIII;253762;253783-WT	0	0	0	2	13.2718	44.7005	220.498	129.822	237.276	165.252	1.43584	1.31081	0.912916	AATAGGAAT	WT	AAT	AGG	AAT
YML007W.AATAGGAGA-chrXIII;253762;253783-AAG	0	0	0	2	9.47987	42.0711	151.493	24.6214	130.611	104.37	1.25142	1.27108	1.01571	AATAGGAGA	AAG	AAT	AGG	AGA
YML007W.AATAGGAGA-chrXIII;253762;253783-WT	0	0	0	0	0	35.4975	222.877	135.044	161.087	181.197	0.889012	1.33285	1.49925	AATAGGAGA	WT	AAT	AGG	AGA
YML007W.AATAGGAGC-chrXIII;253762;253783-AAG	0	0	0	2	7.58389	89.401	93.5925	4.47661	88.1622	66.6806	1.32216	1.2095	0.914791	AATAGGAGC	AAG	AAT	AGG	AGC
YML007W.AATAGGAGC-chrXIII;253762;253783-WT	0	0	0	0	0	26.9518	153.872	129.076	189.385	155.83	1.21534	1.34009	1.10265	AATAGGAGC	WT	AAT	AGG	AGC
YML007W.AATAGGAGG-chrXIII;253762;253783-AAG	0	0	2.55939	0	72.995	185.376	54.7278	1.4922	132.788	130.462	1.01783	1.10666	1.08728	AATAGGAGG	AAG	AAT	AGG	AGG
YML007W.AATAGGAGG-chrXIII;253762;253783-WT	0	0	0	2	8.53188	83.4848	135.63	72.3719	150.202	139.884	1.07376	1.27083	1.18353	AATAGGAGG	WT	AAT	AGG	AGG
YML007W.AATAGGAGT-chrXIII;253762;253783-AAG	0	0	0	1	4.73993	166.97	214.152	23.8753	166.529	156.554	1.06371	1.2378	1.16366	AATAGGAGT	AAG	AAT	AGG	AGT
YML007W.AATAGGAGT-chrXIII;253762;253783-WT	3.45861	1.32553	3.41252	0	0	18.4061	161.804	104.454	161.087	155.105	1.03857	1.30886	1.26026	AATAGGAGT	WT	AAT	AGG	AGT
YML007W.AATAGGCAA-chrXIII;253762;253783-AAG	0	0	0	12	159.262	113.066	32.5194	17.1603	186.12	172.5	1.07896	1.04689	0.970277	AATAGGCAA	AAG	AAT	AGG	CAA
YML007W.AATAGGCAA-chrXIII;253762;253783-WT	0	0	0.85313	0	18.0117	178.145	272.053	69.3875	243.807	213.088	1.14416	1.25099	1.09337	AATAGGCAA	WT	AAT	AGG	CAA
YML007W.AATAGGCAC-chrXIII;253762;253783-AAG	0	0	0	0	77.7349	120.954	16.6563	0	80.5433	86.2499	0.933836	1.06688	1.14247	AATAGGCAC	AAG	AAT	AGG	CAC
YML007W.AATAGGCAC-chrXIII;253762;253783-WT	0	0	0	6	1.89597	117.01	203.048	58.196	146.937	137.71	1.067	1.26063	1.18147	AATAGGCAC	WT	AAT	AGG	CAC
YML007W.AATAGGCAG-chrXIII;253762;253783-AAG	16.3049	33.8011	0	1	69.203	219.558	66.6252	3.73051	116.461	111.617	1.0434	0.999071	0.957519	AATAGGCAG	AAG	AAT	AGG	CAG
YML007W.AATAGGCAG-chrXIII;253762;253783-WT	0.988175	0	0	0	31.2836	124.898	290.295	106.693	254.691	223.235	1.14091	1.26795	1.11135	AATAGGCAG	WT	AAT	AGG	CAG
YML007W.AATAGGCAT-chrXIII;253762;253783-AAG	0.988175	0	0	0	61.6191	249.14	40.451	5.96882	185.032	197.143	0.938568	1.11175	1.18452	AATAGGCAT	AAG	AAT	AGG	CAT
YML007W.AATAGGCAT-chrXIII;253762;253783-WT	0	9.9415	4.26565	8	5.68792	97.2894	185.599	79.8329	155.644	168.151	0.925623	1.22979	1.32861	AATAGGCAT	WT	AAT	AGG	CAT
YML007W.AATAGGCGA-chrXIII;253762;253783-AAG	0	0	0	0	95.7467	173.543	43.6236	17.9064	174.148	168.151	1.03566	1.10708	1.06896	AATAGGCGA	AAG	AAT	AGG	CGA
YML007W.AATAGGCGA-chrXIII;253762;253783-WT	0	0	0.85313	6	0	81.5127	129.285	50.7349	120.815	121.765	0.992201	1.25849	1.26839	AATAGGCGA	WT	AAT	AGG	CGA
YML007W.AATAGGCGC-chrXIII;253762;253783-AAG	2.96452	0.662767	0	5	149.782	164.34	48.3826	1.4922	166.529	147.132	1.13183	1.05413	0.931352	AATAGGCGC	AAG	AAT	AGG	CGC
YML007W.AATAGGCGC-chrXIII;253762;253783-WT	0	0	0	0	2.84396	91.3731	164.977	67.8953	178.501	148.582	1.20137	1.27942	1.06497	AATAGGCGC	WT	AAT	AGG	CGC
YML007W.AATAGGCGG-chrXIII;253762;253783-AAG	0.988175	0.662767	0	19	82.4748	129.5	26.1742	8.20712	103.4	145.683	0.709763	1.04998	1.47934	AATAGGCGG	AAG	AAT	AGG	CGG
YML007W.AATAGGCGG-chrXIII;253762;253783-WT	2.47044	0	0	0	0	223.503	238.74	23.1292	200.27	176.124	1.1371	1.22616	1.07832	AATAGGCGG	WT	AAT	AGG	CGG
YML007W.AATAGGCGT-chrXIII;253762;253783-AAG	1.97635	0	0.85313	6	150.73	166.97	82.4883	14.922	161.087	160.178	1.00567	1.08851	1.08238	AATAGGCGT	AAG	AAT	AGG	CGT
YML007W.AATAGGCGT-chrXIII;253762;253783-WT	0	0	0.85313	1	12.3238	97.2894	202.255	34.3207	148.025	123.939	1.19434	1.25508	1.05085	AATAGGCGT	WT	AAT	AGG	CGT
YML007W.AATAGTAAA-chrXIII;253762;253783-AAG	0	0	0	1	0	34.1827	187.185	79.8329	167.617	126.113	1.3291	1.31894	0.992353	AATAGTAAA	AAG	AAT	AGT	AAA
YML007W.AATAGTAAA-chrXIII;253762;253783-WT	0	0	0	0	0	23.665	46.7962	70.1336	101.223	101.47	0.997564	1.33123	1.33448	AATAGTAAA	WT	AAT	AGT	AAA
YML007W.AATAGTAAC-chrXIII;253762;253783-AAG	0	0	0.85313	0	20.8557	84.1421	72.1773	12.6837	143.672	113.067	1.27068	1.19116	0.937421	AATAGTAAC	AAG	AAT	AGT	AAC
YML007W.AATAGTAAC-chrXIII;253762;253783-WT	0	0	0	0	2.84396	113.066	256.19	102.216	177.413	162.353	1.09276	1.28938	1.17993	AATAGTAAC	WT	AAT	AGT	AAC
YML007W.AATAGTAAG-chrXIII;253762;253783-AAG	0.988175	0	0	4	0	48.6447	192.737	93.2628	161.087	137.71	1.16975	1.30445	1.11515	AATAGTAAG	AAG	AAT	AGT	AAG
YML007W.AATAGTAAG-chrXIII;253762;253783-WT	0	0	0	0	0	15.1193	229.222	138.029	180.678	176.124	1.02586	1.34458	1.31069	AATAGTAAG	WT	AAT	AGT	AAG
YML007W.AATAGTAAT-chrXIII;253762;253783-AAG	0	1.9883	0	11	10.4279	28.9239	151.493	135.791	185.032	162.353	1.13969	1.29843	1.13928	AATAGTAAT	AAG	AAT	AGT	AAT
YML007W.AATAGTAAT-chrXIII;253762;253783-WT	1.48226	0	0	0	0.947987	55.2183	294.261	201.448	279.725	262.374	1.06613	1.32871	1.24629	AATAGTAAT	WT	AAT	AGT	AAT
YML007W.AATAGTAGA-chrXIII;253762;253783-AAG	0	0	0	0	0.947987	71.6523	135.63	62.6726	198.093	171.775	1.15321	1.28656	1.11563	AATAGTAGA	AAG	AAT	AGT	AGA
YML007W.AATAGTAGA-chrXIII;253762;253783-WT	0	0.662767	0	0	19.9077	26.2944	263.328	160.412	305.847	199.317	1.53447	1.32136	0.861114	AATAGTAGA	WT	AAT	AGT	AGA
YML007W.AATAGTAGC-chrXIII;253762;253783-AAG	0	0.662767	0	0	0	65.736	147.527	29.8441	128.434	100.021	1.28407	1.2739	0.992083	AATAGTAGC	AAG	AAT	AGT	AGC
YML007W.AATAGTAGC-chrXIII;253762;253783-WT	0.494087	3.9766	0.85313	1	3.79195	92.6878	216.532	126.837	236.188	184.096	1.28296	1.28569	1.00213	AATAGTAGC	WT	AAT	AGT	AGC
YML007W.AATAGTAGG-chrXIII;253762;253783-AAG	0	0	5.97191	3	0	87.4289	230.015	96.2472	179.59	131.912	1.36144	1.28193	0.941602	AATAGTAGG	AAG	AAT	AGT	AGG
YML007W.AATAGTAGG-chrXIII;253762;253783-WT	0	0	0	0	0	42.0711	118.18	149.967	162.175	142.783	1.13581	1.33638	1.17659	AATAGTAGG	WT	AAT	AGT	AGG
YML007W.AATAGTAGT-chrXIII;253762;253783-AAG	0	0	0	0	0	43.3858	108.662	94.0089	145.849	136.985	1.0647	1.31912	1.23896	AATAGTAGT	AAG	AAT	AGT	AGT
YML007W.AATAGTAGT-chrXIII;253762;253783-WT	1.48226	3.31383	0.85313	0	5.68792	59.1624	302.986	181.303	260.133	266.722	0.975295	1.31232	1.34557	AATAGTAGT	WT	AAT	AGT	AGT
YML007W.AATAGTCAA-chrXIII;253762;253783-AAG	0	0	0	0	0	152.508	139.596	67.1492	166.529	140.609	1.18434	1.25192	1.05706	AATAGTCAA	AAG	AAT	AGT	CAA
YML007W.AATAGTCAA-chrXIII;253762;253783-WT	0	0	0	0	0	12.4898	145.941	138.029	197.004	138.435	1.42309	1.35348	0.951086	AATAGTCAA	WT	AAT	AGT	CAA
YML007W.AATAGTCAC-chrXIII;253762;253783-AAG	0	0	0	4	123.238	84.1421	110.249	5.22271	154.556	155.105	0.996461	1.1147	1.11866	AATAGTCAC	AAG	AAT	AGT	CAC
YML007W.AATAGTCAC-chrXIII;253762;253783-WT	0	0	0	0	9.47987	39.4416	158.631	127.583	185.032	165.252	1.1197	1.31969	1.17862	AATAGTCAC	WT	AAT	AGT	CAC
YML007W.AATAGTCAG-chrXIII;253762;253783-AAG	0.494087	0	0	0	2.84396	213.642	170.529	33.5746	201.358	142.783	1.41023	1.22157	0.866216	AATAGTCAG	AAG	AAT	AGT	CAG
YML007W.AATAGTCAG-chrXIII;253762;253783-WT	1.97635	3.9766	5.97191	0	4.73993	24.3223	260.949	273.819	266.663	232.657	1.14616	1.32954	1.15999	AATAGTCAG	WT	AAT	AGT	CAG
YML007W.AATAGTCAT-chrXIII;253762;253783-AAG	9.88175	15.2436	0.85313	1	25.5956	277.406	109.456	41.0356	261.221	239.905	1.08885	1.12504	1.03323	AATAGTCAT	AAG	AAT	AGT	CAT
YML007W.AATAGTCAT-chrXIII;253762;253783-WT	0	0.662767	0	0	0	24.9797	221.291	140.267	182.855	158.729	1.152	1.3377	1.1612	AATAGTCAT	WT	AAT	AGT	CAT
YML007W.AATAGTCGA-chrXIII;253762;253783-AAG	0	0	0	0	0	105.178	158.631	25.3675	151.291	107.269	1.41039	1.25515	0.889933	AATAGTCGA	AAG	AAT	AGT	CGA
YML007W.AATAGTCGA-chrXIII;253762;253783-WT	1.97635	0.662767	0.85313	0	4.73993	11.1751	94.3856	88.7861	114.284	81.1764	1.40785	1.31927	0.937077	AATAGTCGA	WT	AAT	AGT	CGA
YML007W.AATAGTCGC-chrXIII;253762;253783-AAG	0	0	0	0	24.6477	156.452	45.2099	3.73051	132.788	84.0755	1.57938	1.14365	0.724112	AATAGTCGC	AAG	AAT	AGT	CGC
YML007W.AATAGTCGC-chrXIII;253762;253783-WT	0.988175	0	0	10	11.3758	15.7767	191.151	109.677	170.882	147.132	1.16142	1.30323	1.1221	AATAGTCGC	WT	AAT	AGT	CGC
YML007W.AATAGTCGG-chrXIII;253762;253783-AAG	0	0.662767	0	2	4.73993	142.647	162.597	41.0356	168.705	163.802	1.02993	1.23857	1.20257	AATAGTCGG	AAG	AAT	AGT	CGG
YML007W.AATAGTCGG-chrXIII;253762;253783-WT	0	0	0	0	0	32.868	129.285	69.3875	134.964	124.664	1.08263	1.31858	1.21794	AATAGTCGG	WT	AAT	AGT	CGG
YML007W.AATAGTCGT-chrXIII;253762;253783-AAG	0	0	0	2	42.6594	388.5	166.563	15.6681	236.188	198.592	1.18931	1.16682	0.981088	AATAGTCGT	AAG	AAT	AGT	CGT
YML007W.AATAGTCGT-chrXIII;253762;253783-WT	0	0	0	1	0	115.038	294.261	152.205	213.331	232.657	0.916932	1.30226	1.42024	AATAGTCGT	WT	AAT	AGT	CGT
YML007W.AATCAAAAA-chrXIII;253762;253783-AAG	4.94087	14.5809	1.70626	0	25.5956	120.297	87.2472	10.4454	87.0738	63.7814	1.36519	1.10103	0.8065	AATCAAAAA	AAG	AAT	CAA	AAA
YML007W.AATCAAAAA-chrXIII;253762;253783-WT	0	0	0	0	2.84396	92.6878	96.7651	14.922	71.8359	115.241	0.623351	1.23167	1.97588	AATCAAAAA	WT	AAT	CAA	AAA
YML007W.AATCAAAAC-chrXIII;253762;253783-AAG	13.3404	5.30213	3.41252	33	65.4111	19.0635	3.96578	1.4922	92.5159	78.2772	1.1819	0.784913	0.664111	AATCAAAAC	AAG	AAT	CAA	AAC
YML007W.AATCAAAAC-chrXIII;253762;253783-WT	0	0	0	0	29.3876	94.0025	67.4183	0	57.6864	64.5062	0.894276	1.1614	1.29871	AATCAAAAC	WT	AAT	CAA	AAC
YML007W.AATCAAAAG-chrXIII;253762;253783-AAG	0	0	0	0	30.3356	157.109	102.317	13.4298	126.257	104.37	1.20971	1.18133	0.976538	AATCAAAAG	AAG	AAT	CAA	AAG
YML007W.AATCAAAAG-chrXIII;253762;253783-WT	0.988175	11.9298	0	3	0	92.6878	75.3499	16.4142	109.931	121.04	0.908219	1.14885	1.26495	AATCAAAAG	WT	AAT	CAA	AAG
YML007W.AATCAAAAT-chrXIII;253762;253783-AAG	0	0	0	0	57.8272	87.4289	45.2099	5.96882	100.135	97.8465	1.02339	1.11891	1.09334	AATCAAAAT	AAG	AAT	CAA	AAT
YML007W.AATCAAAAT-chrXIII;253762;253783-WT	0	0	0	0	16.1158	143.962	92.7993	18.6526	124.08	170.325	0.728489	1.197	1.64312	AATCAAAAT	WT	AAT	CAA	AAT
YML007W.AATCAAAGA-chrXIII;253762;253783-AAG	0	0	0	0	19.9077	142.647	23.7947	5.96882	72.9243	94.2226	0.773958	1.13408	1.4653	AATCAAAGA	AAG	AAT	CAA	AGA
YML007W.AATCAAAGA-chrXIII;253762;253783-WT	0	0	0	0	4.73993	76.2538	68.2115	14.922	72.9243	53.6344	1.35966	1.224	0.900227	AATCAAAGA	WT	AAT	CAA	AGA
YML007W.AATCAAAGC-chrXIII;253762;253783-AAG	0	0	1.70626	0	78.6829	105.835	26.1742	4.47661	113.196	134.811	0.839665	1.07584	1.28127	AATCAAAGC	AAG	AAT	CAA	AGC
YML007W.AATCAAAGC-chrXIII;253762;253783-WT	20.2576	19.883	0	0	27.4916	115.038	72.9704	11.1915	101.223	131.912	0.767357	1.01301	1.32013	AATCAAAGC	WT	AAT	CAA	AGC
YML007W.AATCAAAGG-chrXIII;253762;253783-AAG	0	0	0	0	60.6712	141.333	38.8647	13.4298	116.461	113.792	1.02346	1.12055	1.09487	AATCAAAGG	AAG	AAT	CAA	AGG
YML007W.AATCAAAGG-chrXIII;253762;253783-WT	0	1.32553	0	0	21.8037	136.731	160.218	25.3675	174.148	181.197	0.961094	1.21834	1.26766	AATCAAAGG	WT	AAT	CAA	AGG
YML007W.AATCAAAGT-chrXIII;253762;253783-AAG	0	0	0	0	70.151	185.376	84.0746	16.4142	178.501	121.765	1.46595	1.14316	0.779808	AATCAAAGT	AAG	AAT	CAA	AGT
YML007W.AATCAAAGT-chrXIII;253762;253783-WT	0	0	0	4	44.5554	237.964	237.154	29.8441	219.861	241.355	0.910947	1.20264	1.3202	AATCAAAGT	WT	AAT	CAA	AGT
YML007W.AATCAACAA-chrXIII;253762;253783-AAG	0	0	0	7	130.822	81.5127	30.9331	8.95322	132.788	135.536	0.979725	1.0453	1.06693	AATCAACAA	AAG	AAT	CAA	CAA
YML007W.AATCAACAA-chrXIII;253762;253783-WT	0	0	5.97191	0	1.89597	105.178	213.359	40.2895	140.406	124.664	1.12628	1.25618	1.11533	AATCAACAA	WT	AAT	CAA	CAA
YML007W.AATCAACAC-chrXIII;253762;253783-AAG	0	0	0	31	152.626	61.1345	11.8974	1.4922	87.0738	84.0755	1.03566	0.96212	0.928991	AATCAACAC	AAG	AAT	CAA	CAC
YML007W.AATCAACAC-chrXIII;253762;253783-WT	0	0	0.85313	2	0	1.31472	54.7278	9.69933	102.312	65.9558	1.55122	1.29841	0.837029	AATCAACAC	WT	AAT	CAA	CAC
YML007W.AATCAACAG-chrXIII;253762;253783-AAG	0	0	0	4	82.4748	136.731	42.0373	2.98441	132.788	129.012	1.02926	1.08914	1.05818	AATCAACAG	AAG	AAT	CAA	CAG
YML007W.AATCAACAG-chrXIII;253762;253783-WT	4.94087	11.9298	0.85313	0	4.73993	67.7081	69.7978	32.0824	108.842	136.26	0.798782	1.14538	1.43391	AATCAACAG	WT	AAT	CAA	CAG
YML007W.AATCAACAT-chrXIII;253762;253783-AAG	6.42314	3.31383	0	0	219.933	130.815	18.2426	5.22271	194.828	188.445	1.03387	0.998173	0.965473	AATCAACAT	AAG	AAT	CAA	CAT
YML007W.AATCAACAT-chrXIII;253762;253783-WT	0	0	0	0	0	124.241	161.011	30.5902	155.644	112.342	1.38545	1.25004	0.902267	AATCAACAT	WT	AAT	CAA	CAT
YML007W.AATCAACGA-chrXIII;253762;253783-AAG	0	9.27874	0	0	83.4228	182.746	50.762	10.4454	129.522	158.004	0.81974	1.08534	1.324	AATCAACGA	AAG	AAT	CAA	CGA
YML007W.AATCAACGA-chrXIII;253762;253783-WT	0	0	0	1	7.58389	110.437	165.77	39.5434	185.032	167.426	1.10515	1.25169	1.13259	AATCAACGA	WT	AAT	CAA	CGA
YML007W.AATCAACGC-chrXIII;253762;253783-AAG	0	0	0	8	86.2668	13.1472	5.5521	0	95.7812	97.1217	0.986197	0.951451	0.964768	AATCAACGC	AAG	AAT	CAA	CGC
YML007W.AATCAACGC-chrXIII;253762;253783-WT	0	0	0	0	0	203.124	130.078	17.1603	159.998	122.489	1.30622	1.20846	0.925155	AATCAACGC	WT	AAT	CAA	CGC
YML007W.AATCAACGG-chrXIII;253762;253783-AAG	0	0	0	6	47.3993	68.3655	12.6905	12.6837	121.903	103.645	1.17616	1.08188	0.919835	AATCAACGG	AAG	AAT	CAA	CGG
YML007W.AATCAACGG-chrXIII;253762;253783-WT	0	0	0	3	18.0117	272.147	213.359	32.0824	231.834	195.693	1.18468	1.20753	1.01929	AATCAACGG	WT	AAT	CAA	CGG
YML007W.AATCAACGT-chrXIII;253762;253783-AAG	0	1.32553	4.26565	22	197.181	97.9467	26.1742	3.73051	129.522	130.462	0.992797	0.990473	0.99766	AATCAACGT	AAG	AAT	CAA	CGT
YML007W.AATCAACGT-chrXIII;253762;253783-WT	0.988175	1.32553	0	6	13.2718	92.6878	160.218	35.0668	139.318	142.783	0.97573	1.23151	1.26214	AATCAACGT	WT	AAT	CAA	CGT
YML007W.AATCACAAA-chrXIII;253762;253783-AAG	0	0	0	1	81.5269	116.353	21.4152	2.98441	82.7201	73.9285	1.11892	1.07158	0.957689	AATCACAAA	AAG	AAT	CAC	AAA
YML007W.AATCACAAA-chrXIII;253762;253783-WT	1.97635	0	0	0	37.9195	189.32	97.5583	7.46102	96.8696	96.3969	1.0049	1.15691	1.15126	AATCACAAA	WT	AAT	CAC	AAA
YML007W.AATCACAAC-chrXIII;253762;253783-AAG	52.3733	58.3235	5.97191	49	142.198	27.6091	0.793157	0	95.7812	97.8465	0.978892	0.623116	0.636552	AATCACAAC	AAG	AAT	CAC	AAC
YML007W.AATCACAAC-chrXIII;253762;253783-WT	0	0	0	0	54.0352	46.0152	6.34525	0	54.4211	63.0566	0.863051	1.03543	1.19973	AATCACAAC	WT	AAT	CAC	AAC
YML007W.AATCACAAG-chrXIII;253762;253783-AAG	0	0.662767	0.85313	22	131.77	71.6523	15.07	0.746102	140.406	127.563	1.10068	0.98254	0.892663	AATCACAAG	AAG	AAT	CAC	AAG
YML007W.AATCACAAG-chrXIII;253762;253783-WT	0	0	0.85313	0	29.3876	92.0305	124.526	11.9376	108.842	94.9474	1.14634	1.20581	1.05188	AATCACAAG	WT	AAT	CAC	AAG
YML007W.AATCACAAT-chrXIII;253762;253783-AAG	0.494087	0	0	13	178.222	180.774	38.8647	8.20712	202.447	173.225	1.16869	1.04766	0.896433	AATCACAAT	AAG	AAT	CAC	AAT
YML007W.AATCACAAT-chrXIII;253762;253783-WT	0	0	0	5	171.586	356.289	210.187	21.637	252.514	271.796	0.929058	1.13747	1.22433	AATCACAAT	WT	AAT	CAC	AAT
YML007W.AATCACAGA-chrXIII;253762;253783-AAG	0	0	0	2	56.8792	105.835	24.5879	14.1759	100.135	107.994	0.92723	1.10664	1.19349	AATCACAGA	AAG	AAT	CAC	AGA
YML007W.AATCACAGA-chrXIII;253762;253783-WT	0	0	0.85313	0	0	82.1701	103.904	2.98441	90.3391	91.3234	0.989221	1.23093	1.24434	AATCACAGA	WT	AAT	CAC	AGA
YML007W.AATCACAGC-chrXIII;253762;253783-AAG	0	0.662767	5.97191	10	119.446	47.9873	11.8974	5.22271	113.196	96.3969	1.17427	0.97981	0.8344	AATCACAGC	AAG	AAT	CAC	AGC
YML007W.AATCACAGC-chrXIII;253762;253783-WT	0	0	0	2	73.943	134.102	21.4152	17.1603	94.6927	91.3234	1.03689	1.09695	1.05792	AATCACAGC	WT	AAT	CAC	AGC
YML007W.AATCACAGG-chrXIII;253762;253783-AAG	0	0	0	11	117.55	65.0787	4.75894	1.4922	118.638	90.5986	1.30949	0.989322	0.755501	AATCACAGG	AAG	AAT	CAC	AGG
YML007W.AATCACAGG-chrXIII;253762;253783-WT	0	0	0	7	79.6309	185.376	54.7278	11.9376	128.434	123.939	1.03627	1.10815	1.06937	AATCACAGG	WT	AAT	CAC	AGG
YML007W.AATCACAGT-chrXIII;253762;253783-AAG	42.9856	55.6724	0	4	113.758	102.548	52.3483	12.6837	171.971	158.729	1.08343	0.834131	0.769902	AATCACAGT	AAG	AAT	CAC	AGT
YML007W.AATCACAGT-chrXIII;253762;253783-WT	0.988175	1.32553	10.2376	12	17.0638	113.723	61.8662	6.71492	146.937	139.159	1.05589	1.10269	1.04432	AATCACAGT	WT	AAT	CAC	AGT
YML007W.AATCACCAA-chrXIII;253762;253783-AAG	0	0	1.70626	193	84.3708	21.6929	2.37947	0	95.7812	79.7268	1.20137	0.765637	0.637305	AATCACCAA	AAG	AAT	CAC	CAA
YML007W.AATCACCAA-chrXIII;253762;253783-WT	0	0	0	0	34.1275	95.3173	87.2472	6.71492	89.2506	84.0755	1.06155	1.1778	1.1095	AATCACCAA	WT	AAT	CAC	CAA
YML007W.AATCACCAC-chrXIII;253762;253783-AAG	22.728	13.2553	24.7408	66	52.1393	0	3.96578	0	69.659	65.231	1.06788	0.603885	0.565497	AATCACCAC	AAG	AAT	CAC	CAC
YML007W.AATCACCAC-chrXIII;253762;253783-WT	0	0	0	0	71.099	101.891	17.4494	3.73051	75.1011	92.773	0.809515	1.07397	1.32669	AATCACCAC	WT	AAT	CAC	CAC
YML007W.AATCACCAG-chrXIII;253762;253783-AAG	0	0	5.11878	129	51.1913	29.5812	7.93157	0	120.815	141.334	0.854819	0.795748	0.930896	AATCACCAG	AAG	AAT	CAC	CAG
YML007W.AATCACCAG-chrXIII;253762;253783-WT	3.9527	4.63937	0	0	41.7114	143.305	24.5879	3.73051	112.108	86.2499	1.2998	1.07181	0.824596	AATCACCAG	WT	AAT	CAC	CAG
YML007W.AATCACCAT-chrXIII;253762;253783-AAG	6.91722	5.9649	23.0345	214	99.5386	11.8325	1.58631	5.96882	125.169	169.601	0.73802	0.72318	0.979893	AATCACCAT	AAG	AAT	CAC	CAT
YML007W.AATCACCAT-chrXIII;253762;253783-WT	14.8226	5.9649	1.70626	8	65.4111	159.081	43.6236	2.98441	122.992	114.517	1.07401	1.02201	0.951588	AATCACCAT	WT	AAT	CAC	CAT
YML007W.AATCACCGA-chrXIII;253762;253783-AAG	0	0	0.85313	55	139.354	23.665	0	0	64.2169	66.6806	0.963053	0.878273	0.911967	AATCACCGA	AAG	AAT	CAC	CGA
YML007W.AATCACCGA-chrXIII;253762;253783-WT	0	0	0	0	27.4916	63.1066	26.9673	4.47661	70.7475	88.4243	0.800091	1.13203	1.41488	AATCACCGA	WT	AAT	CAC	CGA
YML007W.AATCACCGC-chrXIII;253762;253783-AAG	0	0	0.85313	109	44.5554	6.5736	3.96578	0	77.278	79.7268	0.969285	0.759386	0.78345	AATCACCGC	AAG	AAT	CAC	CGC
YML007W.AATCACCGC-chrXIII;253762;253783-WT	0	0	0	0	12.3238	138.703	38.8647	0.746102	80.5433	67.4054	1.19491	1.14963	0.962104	AATCACCGC	WT	AAT	CAC	CGC
YML007W.AATCACCGG-chrXIII;253762;253783-AAG	16.3049	13.9181	5.97191	92	79.6309	26.2944	0.793157	0	88.1622	82.6259	1.067	0.722483	0.677114	AATCACCGG	AAG	AAT	CAC	CGG
YML007W.AATCACCGG-chrXIII;253762;253783-WT	0	0	0	2	123.238	111.094	26.1742	10.4454	107.754	86.2499	1.24932	1.06105	0.849299	AATCACCGG	WT	AAT	CAC	CGG
YML007W.AATCACCGT-chrXIII;253762;253783-AAG	0	0.662767	11.9438	103	147.886	17.0914	1.58631	0.746102	80.5433	115.241	0.698909	0.820479	1.17394	AATCACCGT	AAG	AAT	CAC	CGT
YML007W.AATCACCGT-chrXIII;253762;253783-WT	0	0.662767	0	2	18.9597	108.464	81.6951	17.9064	164.352	186.271	0.882327	1.19117	1.35003	AATCACCGT	WT	AAT	CAC	CGT
YML007W.AATCAGAAA-chrXIII;253762;253783-AAG	4.94087	0.662767	0	16	49.2953	95.9746	39.6578	5.96882	119.726	86.2499	1.38813	1.05787	0.76208	AATCAGAAA	AAG	AAT	CAG	AAA
YML007W.AATCAGAAA-chrXIII;253762;253783-WT	0	0	0	1	6.63591	47.33	120.56	24.6214	100.135	118.865	0.842422	1.2675	1.50459	AATCAGAAA	WT	AAT	CAG	AAA
YML007W.AATCAGAAC-chrXIII;253762;253783-AAG	0	0	3.41252	58	234.153	30.2386	0.793157	0.746102	116.461	110.168	1.05712	0.894871	0.846514	AATCAGAAC	AAG	AAT	CAG	AAC
YML007W.AATCAGAAC-chrXIII;253762;253783-WT	0	0	0	0	58.7752	201.152	82.4883	18.6526	191.562	195.693	0.978892	1.14974	1.17454	AATCAGAAC	WT	AAT	CAG	AAC
YML007W.AATCAGAAG-chrXIII;253762;253783-AAG	0	0	0.85313	2	130.822	128.185	55.521	2.23831	141.495	144.233	0.981016	1.07425	1.09504	AATCAGAAG	AAG	AAT	CAG	AAG
YML007W.AATCAGAAG-chrXIII;253762;253783-WT	0	0	0	0	26.5436	109.779	204.634	26.8597	182.855	181.197	1.00915	1.23874	1.22751	AATCAGAAG	WT	AAT	CAG	AAG
YML007W.AATCAGAAT-chrXIII;253762;253783-AAG	0	0.662767	0.85313	0	45.5034	130.157	59.4868	0	134.964	139.159	0.969854	1.12857	1.16365	AATCAGAAT	AAG	AAT	CAG	AAT
YML007W.AATCAGAAT-chrXIII;253762;253783-WT	0	0	1.70626	2	0.947987	77.5685	177.667	35.8129	191.562	165.252	1.15921	1.26758	1.09348	AATCAGAAT	WT	AAT	CAG	AAT
YML007W.AATCAGAGA-chrXIII;253762;253783-AAG	0	0	0	0	48.3473	105.178	34.8989	8.95322	87.0738	76.1028	1.14416	1.12198	0.980612	AATCAGAGA	AAG	AAT	CAG	AGA
YML007W.AATCAGAGA-chrXIII;253762;253783-WT	0	0	0	0	7.58389	28.2665	72.9704	66.4031	121.903	98.5713	1.2367	1.30496	1.0552	AATCAGAGA	WT	AAT	CAG	AGA
YML007W.AATCAGAGC-chrXIII;253762;253783-AAG	5.43496	0.662767	0	5	19.9077	16.434	11.1042	0	75.1011	65.9558	1.13866	0.94194	0.827237	AATCAGAGC	AAG	AAT	CAG	AGC
YML007W.AATCAGAGC-chrXIII;253762;253783-WT	0	0	0	0	10.4279	92.6878	114.215	17.1603	99.0464	83.3507	1.18831	1.23019	1.03524	AATCAGAGC	WT	AAT	CAG	AGC
YML007W.AATCAGAGG-chrXIII;253762;253783-AAG	0	0	80.1942	187	42.6594	5.25888	9.51788	3.73051	120.815	146.407	0.825197	0.670671	0.812741	AATCAGAGG	AAG	AAT	CAG	AGG
YML007W.AATCAGAGG-chrXIII;253762;253783-WT	0	0	1.70626	77	213.297	79.5406	49.9689	4.47661	153.468	209.464	0.732668	0.963694	1.31532	AATCAGAGG	WT	AAT	CAG	AGG
YML007W.AATCAGAGT-chrXIII;253762;253783-AAG	0	0	0	6	61.6191	126.213	67.4183	9.69933	189.385	158.004	1.19861	1.12653	0.939861	AATCAGAGT	AAG	AAT	CAG	AGT
YML007W.AATCAGAGT-chrXIII;253762;253783-WT	0	0	0	0	2.84396	39.4416	168.149	54.4655	159.998	175.399	0.912195	1.30454	1.43011	AATCAGAGT	WT	AAT	CAG	AGT
YML007W.AATCAGCAA-chrXIII;253762;253783-AAG	14.8226	2.65107	0	4	195.285	145.934	14.2768	7.46102	158.91	150.756	1.05408	0.983317	0.932864	AATCAGCAA	AAG	AAT	CAG	CAA
YML007W.AATCAGCAA-chrXIII;253762;253783-WT	0	0.662767	0	0	0	151.85	212.566	44.7661	164.352	161.628	1.01685	1.25384	1.23306	AATCAGCAA	WT	AAT	CAG	CAA
YML007W.AATCAGCAC-chrXIII;253762;253783-AAG	0	0	0	67	138.406	63.1066	6.34525	17.1603	117.55	137.71	0.853603	0.943499	1.10531	AATCAGCAC	AAG	AAT	CAG	CAC
YML007W.AATCAGCAC-chrXIII;253762;253783-WT	0	0	0	0	31.2836	124.241	138.802	14.922	109.931	88.4243	1.24322	1.20454	0.968889	AATCAGCAC	WT	AAT	CAG	CAC
YML007W.AATCAGCAG-chrXIII;253762;253783-AAG	0	0	0.85313	0	50.2433	51.9315	20.6221	1.4922	103.4	90.5986	1.1413	1.0755	0.942345	AATCAGCAG	AAG	AAT	CAG	CAG
YML007W.AATCAGCAG-chrXIII;253762;253783-WT	0	0	0	0	0	32.2107	57.9004	26.1136	82.7201	75.378	1.0974	1.28479	1.17076	AATCAGCAG	WT	AAT	CAG	CAG
YML007W.AATCAGCAT-chrXIII;253762;253783-AAG	0	0	10.2376	33	98.5906	93.3452	22.2084	4.47661	152.379	145.683	1.04597	0.984569	0.9413	AATCAGCAT	AAG	AAT	CAG	CAT
YML007W.AATCAGCAT-chrXIII;253762;253783-WT	0	2.65107	0	0	0	163.025	194.323	49.9888	155.644	154.38	1.00819	1.24388	1.23378	AATCAGCAT	WT	AAT	CAG	CAT
YML007W.AATCAGCGA-chrXIII;253762;253783-AAG	0	0	0	5	89.1108	90.0584	17.4494	0.746102	108.842	72.4789	1.50171	1.04304	0.694566	AATCAGCGA	AAG	AAT	CAG	CGA
YML007W.AATCAGCGA-chrXIII;253762;253783-WT	0	0	0	0	0.947987	34.8401	82.4883	31.3363	77.278	91.3234	0.846201	1.28981	1.52423	AATCAGCGA	WT	AAT	CAG	CGA
YML007W.AATCAGCGC-chrXIII;253762;253783-AAG	0	0	0.85313	14	60.6712	34.8401	21.4152	0	66.3938	65.231	1.01783	1.01069	0.992991	AATCAGCGC	AAG	AAT	CAG	CGC
YML007W.AATCAGCGC-chrXIII;253762;253783-WT	0	0	0	0	14.2198	145.277	140.389	32.0824	126.257	148.582	0.849748	1.22447	1.44098	AATCAGCGC	WT	AAT	CAG	CGC
YML007W.AATCAGCGG-chrXIII;253762;253783-AAG	0.494087	0	0.85313	40	98.5906	6.5736	7.13841	2.23831	104.489	84.0755	1.24279	0.885414	0.712438	AATCAGCGG	AAG	AAT	CAG	CGG
YML007W.AATCAGCGG-chrXIII;253762;253783-WT	0	0	0.85313	8	230.361	240.594	62.6594	5.96882	215.508	210.189	1.02531	1.05829	1.03217	AATCAGCGG	WT	AAT	CAG	CGG
YML007W.AATCAGCGT-chrXIII;253762;253783-AAG	0.494087	0.662767	0.85313	21	177.274	65.0787	45.2099	5.96882	217.684	173.225	1.25666	1.0109	0.804431	AATCAGCGT	AAG	AAT	CAG	CGT
YML007W.AATCAGCGT-chrXIII;253762;253783-WT	0	0	0	0	7.58389	57.1904	134.043	63.4187	138.23	89.149	1.55055	1.28687	0.829946	AATCAGCGT	WT	AAT	CAG	CGT
YML007W.AATCATAAA-chrXIII;253762;253783-AAG	0	0	0	0	52.1393	117.01	87.2472	14.922	131.699	123.939	1.06261	1.16375	1.09518	AATCATAAA	AAG	AAT	CAT	AAA
YML007W.AATCATAAA-chrXIII;253762;253783-WT	35.5743	8.61597	1.70626	0	71.099	106.492	71.3841	6.71492	111.019	104.37	1.06371	0.970051	0.91195	AATCATAAA	WT	AAT	CAT	AAA
YML007W.AATCATAAC-chrXIII;253762;253783-AAG	0	0	0	46	150.73	11.8325	32.5194	1.4922	89.2506	79.7268	1.11946	0.941407	0.84095	AATCATAAC	AAG	AAT	CAT	AAC
YML007W.AATCATAAC-chrXIII;253762;253783-WT	0	0	0	0	109.966	117.01	30.14	14.1759	92.5159	90.5986	1.02116	1.08036	1.05797	AATCATAAC	WT	AAT	CAT	AAC
YML007W.AATCATAAG-chrXIII;253762;253783-AAG	0	0	0	11	27.4916	140.675	54.7278	0	115.373	103.645	1.11316	1.12236	1.00827	AATCATAAG	AAG	AAT	CAT	AAG
YML007W.AATCATAAG-chrXIII;253762;253783-WT	0.494087	0	0	7	1.89597	89.401	210.187	40.2895	141.495	151.481	0.934078	1.26183	1.35089	AATCATAAG	WT	AAT	CAT	AAG
YML007W.AATCATAAT-chrXIII;253762;253783-AAG	3.9527	7.9532	2.55939	7	51.1913	235.992	52.3483	10.4454	201.358	174.674	1.15276	1.08435	0.940653	AATCATAAT	AAG	AAT	CAT	AAT
YML007W.AATCATAAT-chrXIII;253762;253783-WT	0	0.662767	0	0	64.4631	78.8833	49.9689	14.922	151.291	117.416	1.2885	1.12685	0.874539	AATCATAAT	WT	AAT	CAT	AAT
YML007W.AATCATAGA-chrXIII;253762;253783-AAG	0	5.30213	0	0	5.68792	80.8553	95.972	14.922	100.135	78.2772	1.27923	1.20532	0.942221	AATCATAGA	AAG	AAT	CAT	AGA
YML007W.AATCATAGA-chrXIII;253762;253783-WT	0	0	0	0	0.947987	120.954	128.491	15.6681	138.23	118.865	1.16291	1.23299	1.06026	AATCATAGA	WT	AAT	CAT	AGA
YML007W.AATCATAGC-chrXIII;253762;253783-AAG	0	0	0.85313	0	155.47	147.906	75.3499	2.98441	128.434	118.141	1.08713	1.08292	0.996134	AATCATAGC	AAG	AAT	CAT	AGC
YML007W.AATCATAGC-chrXIII;253762;253783-WT	0	0.662767	0	0	43.6074	64.4213	23.7947	12.6837	75.1011	74.6533	1.006	1.11662	1.10996	AATCATAGC	WT	AAT	CAT	AGC
YML007W.AATCATAGG-chrXIII;253762;253783-AAG	0	0	0.85313	0	97.6426	92.0305	45.2099	0.746102	128.434	96.3969	1.33234	1.07825	0.809286	AATCATAGG	AAG	AAT	CAT	AGG
YML007W.AATCATAGG-chrXIII;253762;253783-WT	0.988175	0	0	0	4.73993	228.104	199.875	15.6681	150.202	164.527	0.912933	1.21469	1.33053	AATCATAGG	WT	AAT	CAT	AGG
YML007W.AATCATAGT-chrXIII;253762;253783-AAG	0	0.662767	0	19	49.2953	283.322	142.768	20.8909	229.657	222.51	1.03212	1.15038	1.11458	AATCATAGT	AAG	AAT	CAT	AGT
YML007W.AATCATAGT-chrXIII;253762;253783-WT	0	1.32553	0.85313	0	6.63591	185.376	166.563	32.0824	157.821	184.821	0.853913	1.22052	1.42933	AATCATAGT	WT	AAT	CAT	AGT
YML007W.AATCATCAA-chrXIII;253762;253783-AAG	0	0	0	21	249.321	224.817	40.451	6.71492	240.541	234.107	1.02749	1.03296	1.00533	AATCATCAA	AAG	AAT	CAT	CAA
YML007W.AATCATCAA-chrXIII;253762;253783-WT	0	0	0	0	27.4916	179.459	111.835	19.3987	148.025	117.416	1.26069	1.18733	0.941805	AATCATCAA	WT	AAT	CAT	CAA
YML007W.AATCATCAC-chrXIII;253762;253783-AAG	0	0	0	44	119.446	40.7563	12.6905	0	69.659	62.3318	1.11755	0.93172	0.833716	AATCATCAC	AAG	AAT	CAT	CAC
YML007W.AATCATCAC-chrXIII;253762;253783-WT	0	0	0	1	112.81	188.005	30.9331	0.746102	125.169	118.141	1.05949	1.07352	1.01324	AATCATCAC	WT	AAT	CAT	CAC
YML007W.AATCATCAG-chrXIII;253762;253783-AAG	0	0	0	11	149.782	156.452	40.451	0.746102	131.699	142.783	0.92237	1.04935	1.13767	AATCATCAG	AAG	AAT	CAT	CAG
YML007W.AATCATCAG-chrXIII;253762;253783-WT	4.44679	13.2553	0	0	37.9195	147.249	95.1788	14.922	181.767	200.767	0.905363	1.1152	1.23177	AATCATCAG	WT	AAT	CAT	CAG
YML007W.AATCATCAT-chrXIII;253762;253783-AAG	0	0	0	16	254.06	90.0584	26.9673	1.4922	188.297	186.996	1.00696	0.991415	0.984562	AATCATCAT	AAG	AAT	CAT	CAT
YML007W.AATCATCAT-chrXIII;253762;253783-WT	0	0.662767	0	1	48.3473	384.556	141.975	22.3831	259.045	255.85	1.01248	1.16105	1.14674	AATCATCAT	WT	AAT	CAT	CAT
YML007W.AATCATCGA-chrXIII;253762;253783-AAG	0	0	0	0	64.4631	115.038	58.6936	2.23831	117.55	126.113	0.932095	1.12058	1.20222	AATCATCGA	AAG	AAT	CAT	CGA
YML007W.AATCATCGA-chrXIII;253762;253783-WT	0.494087	0	0	2	18.0117	193.264	227.636	23.1292	182.855	165.977	1.10169	1.22191	1.10912	AATCATCGA	WT	AAT	CAT	CGA
YML007W.AATCATCGC-chrXIII;253762;253783-AAG	0	0	0	59	84.3708	59.8198	3.17263	3.73051	78.3664	61.6071	1.27204	0.919879	0.723155	AATCATCGC	AAG	AAT	CAT	CGC
YML007W.AATCATCGC-chrXIII;253762;253783-WT	6.42314	0	0	13	58.7752	142.647	64.2457	5.22271	152.379	118.865	1.28195	1.08607	0.847203	AATCATCGC	WT	AAT	CAT	CGC
YML007W.AATCATCGG-chrXIII;253762;253783-AAG	0	0	0	90	155.47	47.9873	8.72472	0	145.849	90.5986	1.60983	0.888039	0.551635	AATCATCGG	AAG	AAT	CAT	CGG
YML007W.AATCATCGG-chrXIII;253762;253783-WT	61.7609	40.4288	7.67817	0	72.995	212.327	68.2115	5.96882	159.998	165.977	0.963979	0.886422	0.919545	AATCATCGG	WT	AAT	CAT	CGG
YML007W.AATCATCGT-chrXIII;253762;253783-AAG	0	0.662767	0	1	118.498	95.9746	19.0358	6.71492	122.992	104.37	1.17842	1.04611	0.887719	AATCATCGT	AAG	AAT	CAT	CGT
YML007W.AATCATCGT-chrXIII;253762;253783-WT	0.988175	7.9532	1.70626	4	14.2198	205.754	164.183	55.9577	230.746	231.208	0.998001	1.19595	1.19835	AATCATCGT	WT	AAT	CAT	CGT
YML007W.AATCGAAAA-chrXIII;253762;253783-AAG	2.96452	0	0	0	0	70.9949	37.2784	17.1603	114.284	77.5524	1.47364	1.19189	0.808806	AATCGAAAA	AAG	AAT	CGA	AAA
YML007W.AATCGAAAA-chrXIII;253762;253783-WT	0	0	0	2	2.84396	191.292	238.74	16.4142	173.059	165.977	1.04267	1.23307	1.18261	AATCGAAAA	WT	AAT	CGA	AAA
YML007W.AATCGAAAC-chrXIII;253762;253783-AAG	0	0.662767	0	17	99.5386	97.2894	22.2084	0.746102	89.2506	87.6995	1.01769	1.02361	1.00582	AATCGAAAC	AAG	AAT	CGA	AAC
YML007W.AATCGAAAC-chrXIII;253762;253783-WT	0	0	0	0	61.6191	169.599	101.524	14.922	152.379	130.462	1.168	1.15718	0.990736	AATCGAAAC	WT	AAT	CGA	AAC
YML007W.AATCGAAAG-chrXIII;253762;253783-AAG	0	0	0	0	0	132.787	127.698	16.4142	102.312	104.37	0.980283	1.22943	1.25415	AATCGAAAG	AAG	AAT	CGA	AAG
YML007W.AATCGAAAG-chrXIII;253762;253783-WT	0	0	0	1	0	51.2741	85.6609	14.1759	69.659	71.7541	0.970802	1.25657	1.29436	AATCGAAAG	WT	AAT	CGA	AAG
YML007W.AATCGAAAT-chrXIII;253762;253783-AAG	0	1.9883	2.55939	6	50.2433	132.787	109.456	24.6214	136.053	136.985	0.993194	1.15966	1.16761	AATCGAAAT	AAG	AAT	CGA	AAT
YML007W.AATCGAAAT-chrXIII;253762;253783-WT	0	0	0	2	11.3758	186.033	105.49	24.6214	155.644	169.601	0.917711	1.19628	1.30355	AATCGAAAT	WT	AAT	CGA	AAT
YML007W.AATCGAAGA-chrXIII;253762;253783-AAG	0.988175	1.32553	0	0	2.84396	139.36	79.3157	20.1448	120.815	97.1217	1.24395	1.1971	0.962339	AATCGAAGA	AAG	AAT	CGA	AGA
YML007W.AATCGAAGA-chrXIII;253762;253783-WT	0	0	0	0	15.1678	57.1904	164.183	51.481	170.882	164.527	1.03863	1.27584	1.22839	AATCGAAGA	WT	AAT	CGA	AGA
YML007W.AATCGAAGC-chrXIII;253762;253783-AAG	6.42314	3.31383	0.85313	0	56.8792	94.6599	23.7947	1.4922	60.9517	68.1302	0.894635	1.03278	1.15441	AATCGAAGC	AAG	AAT	CGA	AGC
YML007W.AATCGAAGC-chrXIII;253762;253783-WT	0	0	0	1	0	47.33	31.7263	16.4142	80.5433	77.5524	1.03857	1.23024	1.18456	AATCGAAGC	WT	AAT	CGA	AGC
YML007W.AATCGAAGG-chrXIII;253762;253783-AAG	0	0	0	0	37.9195	172.228	129.285	14.1759	104.489	92.0482	1.13515	1.18437	1.04336	AATCGAAGG	AAG	AAT	CGA	AGG
YML007W.AATCGAAGG-chrXIII;253762;253783-WT	0	3.31383	0.85313	0	9.47987	124.241	146.734	31.3363	151.291	137.71	1.09862	1.22393	1.11407	AATCGAAGG	WT	AAT	CGA	AGG
YML007W.AATCGAAGT-chrXIII;253762;253783-AAG	0	0	0	0	0	169.599	116.594	17.9064	124.08	104.37	1.18885	1.21376	1.02095	AATCGAAGT	AAG	AAT	CGA	AGT
YML007W.AATCGAAGT-chrXIII;253762;253783-WT	0	0	1.70626	3	10.4279	130.815	180.84	23.1292	131.699	142.059	0.927076	1.22952	1.32624	AATCGAAGT	WT	AAT	CGA	AGT
YML007W.AATCGACAA-chrXIII;253762;253783-AAG	2.96452	0.662767	0.85313	9	93.8507	186.69	40.451	4.47661	107.754	72.4789	1.48669	1.06956	0.71942	AATCGACAA	AAG	AAT	CGA	CAA
YML007W.AATCGACAA-chrXIII;253762;253783-WT	0	0	0	0	0	61.1345	91.213	16.4142	77.278	54.3592	1.42162	1.2563	0.883713	AATCGACAA	WT	AAT	CGA	CAA
YML007W.AATCGACAC-chrXIII;253762;253783-AAG	0	0	0	46	84.3708	35.4975	6.34525	0	90.3391	93.4978	0.966216	0.908742	0.940517	AATCGACAC	AAG	AAT	CGA	CAC
YML007W.AATCGACAC-chrXIII;253762;253783-WT	0	0	0	0	11.3758	111.751	103.11	17.9064	126.257	112.342	1.12386	1.21688	1.08277	AATCGACAC	WT	AAT	CGA	CAC
YML007W.AATCGACAG-chrXIII;253762;253783-AAG	0	0	0	0	19.9077	33.5254	76.9362	3.73051	99.0464	74.6533	1.32675	1.21461	0.915472	AATCGACAG	AAG	AAT	CGA	CAG
YML007W.AATCGACAG-chrXIII;253762;253783-WT	0	0	0	0	0	145.277	87.2472	35.0668	89.2506	94.9474	0.940001	1.22321	1.30129	AATCGACAG	WT	AAT	CGA	CAG
YML007W.AATCGACAT-chrXIII;253762;253783-AAG	0	0	0	0	156.418	194.579	30.14	3.73051	178.501	155.83	1.14549	1.06125	0.926463	AATCGACAT	AAG	AAT	CGA	CAT
YML007W.AATCGACAT-chrXIII;253762;253783-WT	0	1.32553	0	2	22.7517	140.675	248.258	52.2271	226.392	205.84	1.09984	1.24467	1.13168	AATCGACAT	WT	AAT	CGA	CAT
YML007W.AATCGACGA-chrXIII;253762;253783-AAG	1.97635	1.9883	0	0	62.5671	161.711	55.521	2.98441	95.7812	83.3507	1.14913	1.10612	0.962565	AATCGACGA	AAG	AAT	CGA	CGA
YML007W.AATCGACGA-chrXIII;253762;253783-WT	0	0	0	3	192.441	152.508	65.832	3.73051	128.434	127.563	1.00683	1.06317	1.05596	AATCGACGA	WT	AAT	CGA	CGA
YML007W.AATCGACGC-chrXIII;253762;253783-AAG	0	0	0	13	74.891	58.5051	0	0	99.0464	76.1028	1.30148	0.981067	0.753808	AATCGACGC	AAG	AAT	CGA	CGC
YML007W.AATCGACGC-chrXIII;253762;253783-WT	0	0	0	0	15.1678	60.4772	56.3141	3.73051	64.2169	66.6806	0.963053	1.18974	1.23538	AATCGACGC	WT	AAT	CGA	CGC
YML007W.AATCGACGG-chrXIII;253762;253783-AAG	0	0	0	4	105.227	205.096	57.9004	3.73051	141.495	163.078	0.867654	1.0955	1.2626	AATCGACGG	AAG	AAT	CGA	CGG
YML007W.AATCGACGG-chrXIII;253762;253783-WT	0	0	0	19	166.846	46.6726	12.6905	0	62.0401	56.5335	1.0974	0.964652	0.879032	AATCGACGG	WT	AAT	CGA	CGG
YML007W.AATCGACGT-chrXIII;253762;253783-AAG	0	0	0	0	49.2953	92.0305	6.34525	3.73051	111.019	70.3045	1.57912	1.07366	0.679915	AATCGACGT	AAG	AAT	CGA	CGT
YML007W.AATCGACGT-chrXIII;253762;253783-WT	0	0	1.70626	7	17.0638	105.178	49.1757	12.6837	115.373	121.765	0.947507	1.15019	1.21391	AATCGACGT	WT	AAT	CGA	CGT
YML007W.AATCGCAAA-chrXIII;253762;253783-AAG	0	0	0	0	51.1913	72.967	41.2441	0	94.6927	89.8738	1.05362	1.11107	1.05452	AATCGCAAA	AAG	AAT	CGC	AAA
YML007W.AATCGCAAA-chrXIII;253762;253783-WT	1.48226	4.63937	0	2	0	117.668	112.628	8.20712	74.0127	79.7268	0.928329	1.19244	1.2845	AATCGCAAA	WT	AAT	CGC	AAA
YML007W.AATCGCAAC-chrXIII;253762;253783-AAG	0	0	0	0	117.55	38.1269	6.34525	0	65.3053	82.6259	0.790373	0.989984	1.25255	AATCGCAAC	AAG	AAT	CGC	AAC
YML007W.AATCGCAAC-chrXIII;253762;253783-WT	0	0	0	0	12.3238	69.0229	69.7978	17.9064	100.135	81.9012	1.22263	1.21944	0.997393	AATCGCAAC	WT	AAT	CGC	AAC
YML007W.AATCGCAAG-chrXIII;253762;253783-AAG	0	0	0	1	86.2668	30.2386	30.9331	0.746102	83.8085	88.4243	0.9478	1.0499	1.10772	AATCGCAAG	AAG	AAT	CGC	AAG
YML007W.AATCGCAAG-chrXIII;253762;253783-WT	0	0	0	0	0.947987	49.302	49.9689	5.22271	69.659	57.9831	1.20137	1.22744	1.0217	AATCGCAAG	WT	AAT	CGC	AAG
YML007W.AATCGCAAT-chrXIII;253762;253783-AAG	0	1.32553	0	0	85.3188	207.726	92.0062	16.4142	185.032	167.426	1.10515	1.13406	1.02616	AATCGCAAT	AAG	AAT	CGC	AAT
YML007W.AATCGCAAT-chrXIII;253762;253783-WT	1.97635	3.9766	0	3	3.79195	95.9746	90.4199	13.4298	89.2506	80.4516	1.10937	1.18519	1.06834	AATCGCAAT	WT	AAT	CGC	AAT
YML007W.AATCGCAGA-chrXIII;253762;253783-AAG	0	0	0	0	20.8557	40.7563	46.0031	6.71492	56.598	47.1113	1.20137	1.18285	0.984584	AATCGCAGA	AAG	AAT	CGC	AGA
YML007W.AATCGCAGA-chrXIII;253762;253783-WT	2.47044	0.662767	0	0	3.79195	156.452	264.914	52.2271	201.358	181.922	1.10684	1.25339	1.13241	AATCGCAGA	WT	AAT	CGC	AGA
YML007W.AATCGCAGC-chrXIII;253762;253783-AAG	0	0	0	5	80.5789	44.0432	43.6236	0	77.278	60.8823	1.2693	1.06842	0.841742	AATCGCAGC	AAG	AAT	CGC	AGC
YML007W.AATCGCAGC-chrXIII;253762;253783-WT	0	0	0	1	11.3758	63.1066	39.6578	12.6837	66.3938	56.5335	1.17441	1.19024	1.01348	AATCGCAGC	WT	AAT	CGC	AGC
YML007W.AATCGCAGG-chrXIII;253762;253783-AAG	0	0	0	0	72.995	76.2538	34.1057	5.96882	94.6927	80.4516	1.17702	1.09192	0.927699	AATCGCAGG	AAG	AAT	CGC	AGG
YML007W.AATCGCAGG-chrXIII;253762;253783-WT	0	0	0	0	16.1158	99.2614	68.2115	11.1915	154.556	99.2961	1.55652	1.19098	0.765159	AATCGCAGG	WT	AAT	CGC	AGG
YML007W.AATCGCAGT-chrXIII;253762;253783-AAG	0	0	0	2	15.1678	93.3452	73.7636	2.98441	92.5159	83.3507	1.10996	1.18299	1.0658	AATCGCAGT	AAG	AAT	CGC	AGT
YML007W.AATCGCAGT-chrXIII;253762;253783-WT	0	0	0	0	15.1678	142.647	99.1446	27.6058	136.053	107.994	1.25982	1.20769	0.958616	AATCGCAGT	WT	AAT	CGC	AGT
YML007W.AATCGCCAA-chrXIII;253762;253783-AAG	0	0	20.4751	127	88.1628	14.4619	7.93157	0.746102	116.461	110.893	1.05022	0.77777	0.740582	AATCGCCAA	AAG	AAT	CGC	CAA
YML007W.AATCGCCAA-chrXIII;253762;253783-WT	0	0	0	2	0	34.8401	47.5894	8.95322	84.8969	66.6806	1.27319	1.23966	0.973667	AATCGCCAA	WT	AAT	CGC	CAA
YML007W.AATCGCCAC-chrXIII;253762;253783-AAG	0	0	11.9438	44	12.3238	0	1.58631	0	72.9243	58.7079	1.24215	0.678707	0.546395	AATCGCCAC	AAG	AAT	CGC	CAC
YML007W.AATCGCCAC-chrXIII;253762;253783-WT	0.494087	0.662767	0	0	18.0117	105.178	37.2784	6.71492	57.6864	52.1848	1.10542	1.14854	1.039	AATCGCCAC	WT	AAT	CGC	CAC
YML007W.AATCGCCAG-chrXIII;253762;253783-AAG	0	0	0	40	95.7467	3.94416	4.75894	0	65.3053	56.5335	1.15516	0.870501	0.753575	AATCGCCAG	AAG	AAT	CGC	CAG
YML007W.AATCGCCAG-chrXIII;253762;253783-WT	0	0	0	6	28.4396	147.249	46.0031	8.20712	94.6927	80.4516	1.17702	1.13423	0.96365	AATCGCCAG	WT	AAT	CGC	CAG
YML007W.AATCGCCAT-chrXIII;253762;253783-AAG	0	3.31383	11.9438	73	71.099	17.7487	0.793157	0	118.638	111.617	1.0629	0.788371	0.741718	AATCGCCAT	AAG	AAT	CGC	CAT
YML007W.AATCGCCAT-chrXIII;253762;253783-WT	5.43496	7.9532	5.11878	0	45.5034	191.949	199.875	18.6526	230.746	216.712	1.06476	1.16146	1.09082	AATCGCCAT	WT	AAT	CGC	CAT
YML007W.AATCGCCGA-chrXIII;253762;253783-AAG	0	0	0.85313	37	83.4228	34.8401	5.5521	0.746102	93.6043	92.0482	1.01691	0.919933	0.90464	AATCGCCGA	AAG	AAT	CGC	CGA
YML007W.AATCGCCGA-chrXIII;253762;253783-WT	0	0	0	1	0	82.8274	76.143	4.47661	81.6317	67.4054	1.21106	1.21764	1.00544	AATCGCCGA	WT	AAT	CGC	CGA
YML007W.AATCGCCGC-chrXIII;253762;253783-AAG	2.96452	9.9415	17.9157	63	61.6191	1.31472	5.5521	0	55.5095	60.8823	0.911752	0.718079	0.787582	AATCGCCGC	AAG	AAT	CGC	CGC
YML007W.AATCGCCGC-chrXIII;253762;253783-WT	0.494087	0	0	5	36.0235	77.5685	22.2084	7.46102	138.23	113.792	1.21476	1.09901	0.904713	AATCGCCGC	WT	AAT	CGC	CGC
YML007W.AATCGCCGG-chrXIII;253762;253783-AAG	0	0	0	58	126.082	12.4898	0	0	65.3053	49.2856	1.32504	0.859456	0.648628	AATCGCCGG	AAG	AAT	CGC	CGG
YML007W.AATCGCCGG-chrXIII;253762;253783-WT	0	0	0	1	40.7634	51.9315	68.2115	4.47661	64.2169	50.7352	1.26573	1.16042	0.916803	AATCGCCGG	WT	AAT	CGC	CGG
YML007W.AATCGCCGT-chrXIII;253762;253783-AAG	4.94087	3.31383	0	101	109.966	32.2107	7.13841	0	116.461	112.342	1.03666	0.828062	0.798776	AATCGCCGT	AAG	AAT	CGC	CGT
YML007W.AATCGCCGT-chrXIII;253762;253783-WT	0	0	0	0	8.53188	121.612	112.628	12.6837	94.6927	112.342	0.842895	1.21623	1.44292	AATCGCCGT	WT	AAT	CGC	CGT
YML007W.AATCGGAAA-chrXIII;253762;253783-AAG	0	7.9532	0	4	31.2836	184.718	53.1415	4.47661	121.903	131.187	0.929235	1.10735	1.19168	AATCGGAAA	AAG	AAT	CGG	AAA
YML007W.AATCGGAAA-chrXIII;253762;253783-WT	1.48226	5.9649	0	0	0	88.0863	215.739	45.5122	167.617	140.609	1.19208	1.25722	1.05465	AATCGGAAA	WT	AAT	CGG	AAA
YML007W.AATCGGAAC-chrXIII;253762;253783-AAG	0	0	0	57	102.383	28.9239	4.75894	0	84.8969	119.59	0.709899	0.885412	1.24724	AATCGGAAC	AAG	AAT	CGG	AAC
YML007W.AATCGGAAC-chrXIII;253762;253783-WT	3.9527	4.63937	3.41252	5	46.4513	150.536	44.4168	8.95322	122.992	132.636	0.927285	1.07966	1.16432	AATCGGAAC	WT	AAT	CGG	AAC
YML007W.AATCGGAAG-chrXIII;253762;253783-AAG	3.9527	0	11.0907	0	6.63591	203.782	103.11	10.4454	155.644	147.132	1.05785	1.15121	1.08825	AATCGGAAG	AAG	AAT	CGG	AAG
YML007W.AATCGGAAG-chrXIII;253762;253783-WT	0	0	0	0	0	120.297	111.835	33.5746	144.76	117.416	1.23288	1.24082	1.00644	AATCGGAAG	WT	AAT	CGG	AAG
YML007W.AATCGGAAT-chrXIII;253762;253783-AAG	0	0	0	1	127.978	172.228	48.3826	2.23831	129.522	89.149	1.45287	1.0789	0.742597	AATCGGAAT	AAG	AAT	CGG	AAT
YML007W.AATCGGAAT-chrXIII;253762;253783-WT	7.41131	11.267	0	1	0	73.6244	184.012	34.3207	162.175	157.279	1.03113	1.20777	1.17131	AATCGGAAT	WT	AAT	CGG	AAT
YML007W.AATCGGAGA-chrXIII;253762;253783-AAG	2.47044	0	0	1	49.2953	213.642	80.1088	3.73051	145.849	137.71	1.0591	1.13313	1.0699	AATCGGAGA	AAG	AAT	CGG	AGA
YML007W.AATCGGAGA-chrXIII;253762;253783-WT	2.96452	4.63937	0	0	0	15.1193	108.662	26.8597	91.4275	83.3507	1.0969	1.25789	1.14676	AATCGGAGA	WT	AAT	CGG	AGA
YML007W.AATCGGAGC-chrXIII;253762;253783-AAG	0	0	1.70626	1	45.5034	34.8401	11.8974	27.6058	90.3391	75.378	1.19848	1.12089	0.935261	AATCGGAGC	AAG	AAT	CGG	AGC
YML007W.AATCGGAGC-chrXIII;253762;253783-WT	0	0	0	0	19.9077	69.6802	66.6252	17.9064	81.6317	79.002	1.03329	1.20463	1.16582	AATCGGAGC	WT	AAT	CGG	AGC
YML007W.AATCGGAGG-chrXIII;253762;253783-AAG	0	0	2.55939	59	185.805	38.7843	12.6905	2.23831	94.6927	136.26	0.69494	0.915448	1.3173	AATCGGAGG	AAG	AAT	CGG	AGG
YML007W.AATCGGAGG-chrXIII;253762;253783-WT	0	0	0	0	119.446	148.563	60.2799	7.46102	161.087	176.849	0.910873	1.09476	1.20188	AATCGGAGG	WT	AAT	CGG	AGG
YML007W.AATCGGAGT-chrXIII;253762;253783-AAG	9.88175	11.9298	0.85313	2	104.279	251.769	61.8662	5.96882	156.733	190.619	0.822229	1.05429	1.28224	AATCGGAGT	AAG	AAT	CGG	AGT
[truncated: 6,931 more rows]

## Sheet: Replicate-2
uORF Construct	Bin1	Bin2	Bin3	Bin4	Bin5	Bin6	Bin7	Bin8	RNA (RPM)	DNA (RPM)	RNA level	YFP / mCherry	Translation-Efficiency	uORF-CDS	startCodon	codon1	codon2	codon3
YML007W.AAAAAAAAA-chrXIII;253762;253783-AAG	0	0	0	0	1.38088	31.0701	97.1622	11	76.7116	70.5009	1.08809	1.35705	1.24718	AAAAAAAAA	AAG	AAA	AAA	AAA
YML007W.AAAAAAAAA-chrXIII;253762;253783-WT	0	0	0	0	2.76176	52.3285	27.5535	19	76.7116	68.1767	1.12519	1.31209	1.16611	AAAAAAAAA	WT	AAA	AAA	AAA
YML007W.AAAAAAAAC-chrXIII;253762;253783-AAG	0	0	0	0	69.7344	31.0701	7.25091	0	79.9079	81.3472	0.982308	1.06719	1.08641	AAAAAAAAC	AAG	AAA	AAA	AAC
YML007W.AAAAAAAAC-chrXIII;253762;253783-WT	0	0	0	0	31.7602	133.274	112.389	12	121.46	123.183	0.986014	1.26683	1.2848	AAAAAAAAC	WT	AAA	AAA	AAC
YML007W.AAAAAAAAG-chrXIII;253762;253783-AAG	0.623928	0	0	0	0.69044	29.4348	21.7527	0	30.8977	35.6378	0.866993	1.26752	1.46197	AAAAAAAAG	AAG	AAA	AAA	AAG
YML007W.AAAAAAAAG-chrXIII;253762;253783-WT	0	0	0	0	15.1897	166.797	167.496	37	150.227	147.974	1.01522	1.30921	1.28958	AAAAAAAAG	WT	AAA	AAA	AAG
YML007W.AAAAAAAAT-chrXIII;253762;253783-AAG	0	0	0	1.4585	0	38.4287	47.856	9	64.9918	63.5283	1.02304	1.32172	1.29196	AAAAAAAAT	AAG	AAA	AAA	AAT
YML007W.AAAAAAAAT-chrXIII;253762;253783-WT	0	0	0	0	13.1184	66.2283	50.0313	31	80.9734	88.3198	0.91682	1.30838	1.42708	AAAAAAAAT	WT	AAA	AAA	AAT
YML007W.AAAAAAAGA-chrXIII;253762;253783-AAG	7.48714	12.4812	5.88382	8.751	5.52352	88.3044	139.943	28	141.703	114.661	1.23585	1.21945	0.986729	AAAAAAAGA	AAG	AAA	AAA	AGA
YML007W.AAAAAAAGA-chrXIII;253762;253783-WT	0	0.832082	0	0	3.4522	49.058	118.19	28	89.4969	74.3746	1.20333	1.35308	1.12445	AAAAAAAGA	WT	AAA	AAA	AGA
YML007W.AAAAAAAGC-chrXIII;253762;253783-AAG	0	0	5.88382	0	54.5448	107.928	25.3782	6	94.8241	90.644	1.04612	1.15544	1.1045	AAAAAAAGC	AAG	AAA	AAA	AGC
YML007W.AAAAAAAGC-chrXIII;253762;253783-WT	0	0	0	0	0	118.557	138.492	28	117.198	113.111	1.03613	1.32889	1.28255	AAAAAAAGC	WT	AAA	AAA	AGC
YML007W.AAAAAAAGG-chrXIII;253762;253783-AAG	0	0	7.56492	0	4.83308	94.8454	98.6124	16	103.348	108.463	0.952838	1.28297	1.34647	AAAAAAAGG	AAG	AAA	AAA	AGG
YML007W.AAAAAAAGG-chrXIII;253762;253783-WT	0	0	0	2.18775	50.4021	138.18	85.5607	24	129.984	113.886	1.14135	1.24315	1.0892	AAAAAAAGG	WT	AAA	AAA	AGG
YML007W.AAAAAAAGT-chrXIII;253762;253783-AAG	0	0.832082	0	0	25.5463	106.292	122.54	13	141.703	118.534	1.19546	1.28169	1.07213	AAAAAAAGT	AAG	AAA	AAA	AGT
YML007W.AAAAAAAGT-chrXIII;253762;253783-WT	0	0	0	0	7.59484	83.3986	142.843	36	107.609	102.265	1.05226	1.34122	1.27461	AAAAAAAGT	WT	AAA	AAA	AGT
YML007W.AAAAAACAA-chrXIII;253762;253783-AAG	1.87178	0	8.40546	20.419	99.4234	71.1341	9.42618	6	124.656	106.139	1.17447	1.03385	0.880273	AAAAAACAA	AAG	AAA	AAA	CAA
YML007W.AAAAAACAA-chrXIII;253762;253783-WT	0	0	0	0	0.69044	174.156	127.616	37	136.376	126.282	1.07994	1.31206	1.21494	AAAAAACAA	WT	AAA	AAA	CAA
YML007W.AAAAAACAC-chrXIII;253762;253783-AAG	0	0	0	2.18775	32.4507	17.9879	14.5018	0	72.4499	62.7535	1.15451	1.11755	0.967982	AAAAAACAC	AAG	AAA	AAA	CAC
YML007W.AAAAAACAC-chrXIII;253762;253783-WT	0	0	0	0	4.83308	55.599	71.784	7	71.3844	59.6546	1.19663	1.31057	1.09522	AAAAAACAC	WT	AAA	AAA	CAC
YML007W.AAAAAACAG-chrXIII;253762;253783-AAG	0	0	0	0	45.569	78.4928	58.7324	3	79.9079	75.924	1.05247	1.2132	1.15272	AAAAAACAG	AAG	AAA	AAA	CAG
YML007W.AAAAAACAG-chrXIII;253762;253783-WT	0	0	0	0	15.8801	173.338	199.4	22	122.526	117.76	1.04047	1.30527	1.2545	AAAAAACAG	WT	AAA	AAA	CAG
YML007W.AAAAAACAT-chrXIII;253762;253783-AAG	0	0	0	0	78.7102	103.022	40.6051	8	123.591	96.8419	1.27621	1.17083	0.917427	AAAAAACAT	AAG	AAA	AAA	CAT
YML007W.AAAAAACAT-chrXIII;253762;253783-WT	0	0	0	0	6.9044	76.8575	110.939	30	88.4315	83.6714	1.05689	1.33422	1.2624	AAAAAACAT	WT	AAA	AAA	CAT
YML007W.AAAAAACGA-chrXIII;253762;253783-AAG	0	0	0	0	32.4507	70.3164	21.0276	5	101.217	74.3746	1.36091	1.19134	0.875403	AAAAAACGA	AAG	AAA	AAA	CGA
YML007W.AAAAAACGA-chrXIII;253762;253783-WT	7.48714	0.832082	0	0	30.3794	34.3406	54.3818	6	63.9264	79.7977	0.801105	1.17103	1.46177	AAAAAACGA	WT	AAA	AAA	CGA
YML007W.AAAAAACGC-chrXIII;253762;253783-AAG	0	0	7.56492	6.56325	138.778	69.4988	32.6291	0	83.1043	80.5724	1.03142	1.06868	1.03612	AAAAAACGC	AAG	AAA	AAA	CGC
YML007W.AAAAAACGC-chrXIII;253762;253783-WT	0	0	0	0	37.2838	17.1703	5.07564	9	18.1125	17.8189	1.01647	1.13478	1.11639	AAAAAACGC	WT	AAA	AAA	CGC
YML007W.AAAAAACGG-chrXIII;253762;253783-AAG	0	1.66416	0	0	59.3778	88.3044	34.8044	5	78.8425	90.644	0.869804	1.16718	1.34189	AAAAAACGG	AAG	AAA	AAA	CGG
YML007W.AAAAAACGG-chrXIII;253762;253783-WT	0	0	0	28.4407	60.0683	169.25	30.4538	1	106.544	98.3913	1.08286	1.13399	1.04722	AAAAAACGG	WT	AAA	AAA	CGG
YML007W.AAAAAACGT-chrXIII;253762;253783-AAG	2.49571	4.16041	0	23.336	121.517	110.38	31.1789	0	125.722	94.5177	1.33014	1.06763	0.802642	AAAAAACGT	AAG	AAA	AAA	CGT
YML007W.AAAAAACGT-chrXIII;253762;253783-WT	0	0	0	0.72925	44.1882	125.098	11.6015	3	77.7771	68.9514	1.128	1.16721	1.03476	AAAAAACGT	WT	AAA	AAA	CGT
YML007W.AAAAACAAA-chrXIII;253762;253783-AAG	0	0	1.68109	45.2135	144.992	14.7174	2.17527	0	53.272	65.8525	0.808959	0.93754	1.15895	AAAAACAAA	AAG	AAA	AAC	AAA
YML007W.AAAAACAAA-chrXIII;253762;253783-WT	0	4.16041	0	0	37.9742	91.5749	42.0553	3	96.955	80.5724	1.20333	1.18276	0.982911	AAAAACAAA	WT	AAA	AAC	AAA
YML007W.AAAAACAAC-chrXIII;253762;253783-AAG	0	0	26.0569	31.3577	17.9514	0	0	0	31.9632	37.1873	0.859519	0.704892	0.8201	AAAAACAAC	AAG	AAA	AAC	AAC
YML007W.AAAAACAAC-chrXIII;253762;253783-WT	0	0	0	35.004	110.47	27.7995	5.80073	2	83.1043	90.644	0.91682	0.982024	1.07112	AAAAACAAC	WT	AAA	AAC	AAC
YML007W.AAAAACAAG-chrXIII;253762;253783-AAG	0	0	0	41.5672	51.0926	22.8937	9.42618	0	136.376	112.337	1.214	0.969144	0.798309	AAAAACAAG	AAG	AAA	AAC	AAG
YML007W.AAAAACAAG-chrXIII;253762;253783-WT	0	0.832082	0	0	8.97572	105.475	142.118	50	136.376	121.633	1.12121	1.33547	1.1911	AAAAACAAG	WT	AAA	AAC	AAG
YML007W.AAAAACAAT-chrXIII;253762;253783-AAG	1.24786	0	1.68109	21.8775	207.822	154.533	70.3338	10	202.433	180.513	1.12143	1.10949	0.989352	AAAAACAAT	AAG	AAA	AAC	AAT
YML007W.AAAAACAAT-chrXIII;253762;253783-WT	0	0	0	4.3755	15.1897	125.915	85.5607	8	79.9079	76.6988	1.04184	1.26128	1.21063	AAAAACAAT	WT	AAA	AAC	AAT
YML007W.AAAAACAGA-chrXIII;253762;253783-AAG	0	0	0	2.917	58.6874	119.374	22.4778	2	101.217	93.7429	1.07973	1.15758	1.07211	AAAAACAGA	AAG	AAA	AAC	AGA
YML007W.AAAAACAGA-chrXIII;253762;253783-WT	0	0	0	0	0	88.3044	137.767	16	108.675	112.337	0.967404	1.33359	1.37853	AAAAACAGA	WT	AAA	AAC	AGA
YML007W.AAAAACAGC-chrXIII;253762;253783-AAG	0	0	0	64.174	72.4962	5.72343	8.70109	0	92.6932	80.5724	1.15043	0.90559	0.787173	AAAAACAGC	AAG	AAA	AAC	AGC
YML007W.AAAAACAGC-chrXIII;253762;253783-WT	0	0.832082	0	0	60.0683	70.3164	28.2785	6	84.1697	103.04	0.816866	1.16007	1.42015	AAAAACAGC	WT	AAA	AAC	AGC
YML007W.AAAAACAGG-chrXIII;253762;253783-AAG	0	0	0	12.3972	68.3536	69.4988	20.3025	0	110.806	125.507	0.882864	1.10108	1.24716	AAAAACAGG	AAG	AAA	AAC	AGG
YML007W.AAAAACAGG-chrXIII;253762;253783-WT	0	0	0	0	9.66616	158.621	76.8596	27	111.871	122.408	0.913919	1.28406	1.405	AAAAACAGG	WT	AAA	AAC	AGG
YML007W.AAAAACAGT-chrXIII;253762;253783-AAG	0	0.832082	0.840546	0.72925	28.9985	278.813	85.5607	9	182.19	173.541	1.04984	1.23349	1.17493	AAAAACAGT	AAG	AAA	AAC	AGT
YML007W.AAAAACAGT-chrXIII;253762;253783-WT	0	0.832082	0	0	4.14264	112.016	161.695	44	147.031	120.859	1.21655	1.33809	1.09991	AAAAACAGT	WT	AAA	AAC	AGT
YML007W.AAAAACCAA-chrXIII;253762;253783-AAG	0	0	0	23.336	62.83	17.9879	0	3	108.675	80.5724	1.34878	0.975878	0.723524	AAAAACCAA	AAG	AAA	AAC	CAA
YML007W.AAAAACCAA-chrXIII;253762;253783-WT	0	0	0	18.9605	0	40.064	35.5295	10	74.5807	50.3578	1.48102	1.21654	0.821422	AAAAACCAA	WT	AAA	AAC	CAA
YML007W.AAAAACCAC-chrXIII;253762;253783-AAG	0	0	5.88382	59.7985	13.1184	23.7114	0	1	46.8793	47.2588	0.99197	0.869664	0.876704	AAAAACCAC	AAG	AAA	AAC	CAC
YML007W.AAAAACCAC-chrXIII;253762;253783-WT	0	0	0	0	34.522	67.8635	31.1789	15	93.7587	76.6988	1.22243	1.22432	1.00155	AAAAACCAC	WT	AAA	AAC	CAC
YML007W.AAAAACCAG-chrXIII;253762;253783-AAG	0	0	0	53.9645	42.8073	59.6872	3.62545	2	77.7771	84.4461	0.921026	0.998107	1.08369	AAAAACCAG	AAG	AAA	AAC	CAG
YML007W.AAAAACCAG-chrXIII;253762;253783-WT	0	0	0	0	24.1654	57.2343	73.9593	29	95.8895	74.3746	1.28928	1.30109	1.00916	AAAAACCAG	WT	AAA	AAC	CAG
YML007W.AAAAACCAT-chrXIII;253762;253783-AAG	1.87178	14.9775	0	26.253	140.85	14.7174	4.35055	0	101.217	84.4461	1.1986	0.899801	0.750713	AAAAACCAT	AAG	AAA	AAC	CAT
YML007W.AAAAACCAT-chrXIII;253762;253783-WT	0	0	0	0	24.8558	169.25	93.5367	7	73.5153	91.4187	0.80416	1.2545	1.56001	AAAAACCAT	WT	AAA	AAC	CAT
YML007W.AAAAACCGA-chrXIII;253762;253783-AAG	3.74357	4.99249	0	51.0475	181.586	71.9517	22.4778	0	88.4315	112.337	0.787201	0.992462	1.26075	AAAAACCGA	AAG	AAA	AAC	CGA
YML007W.AAAAACCGA-chrXIII;253762;253783-WT	0	0.832082	1.68109	2.18775	48.3308	154.533	94.9869	19	133.18	128.606	1.03557	1.23633	1.19387	AAAAACCGA	WT	AAA	AAC	CGA
YML007W.AAAAACCGC-chrXIII;253762;253783-AAG	3.11964	0.832082	1.68109	80.9467	69.7344	8.17633	3.62545	0	64.9918	78.2482	0.830585	0.853919	1.02809	AAAAACCGC	AAG	AAA	AAC	CGC
YML007W.AAAAACCGC-chrXIII;253762;253783-WT	0	0	0	0	0.69044	80.9457	42.7804	3	37.2904	41.061	0.908171	1.27667	1.40576	AAAAACCGC	WT	AAA	AAC	CGC
YML007W.AAAAACCGG-chrXIII;253762;253783-AAG	0	0	0	18.2312	127.731	27.7995	4.35055	1	80.9734	85.2208	0.950159	0.997167	1.04947	AAAAACCGG	AAG	AAA	AAC	CGG
YML007W.AAAAACCGG-chrXIII;253762;253783-WT	0	0	0	5.10475	50.4021	125.915	82.6604	23	122.526	102.265	1.19812	1.23697	1.03243	AAAAACCGG	WT	AAA	AAC	CGG
YML007W.AAAAACCGT-chrXIII;253762;253783-AAG	0	0	2.52164	14.585	53.1639	93.2102	6.52582	0	115.067	113.886	1.01037	1.09071	1.07951	AAAAACCGT	AAG	AAA	AAC	CGT
YML007W.AAAAACCGT-chrXIII;253762;253783-WT	0	0.832082	0	2.18775	57.997	160.256	103.688	17	150.227	136.353	1.10175	1.23427	1.12028	AAAAACCGT	WT	AAA	AAC	CGT
YML007W.AAAAAGAAA-chrXIII;253762;253783-AAG	0	0	7.56492	0	8.28528	101.386	131.241	22	126.787	130.93	0.968358	1.2956	1.33793	AAAAAGAAA	AAG	AAA	AAG	AAA
YML007W.AAAAAGAAA-chrXIII;253762;253783-WT	0	0	0	0	0	130.821	135.592	41	117.198	103.04	1.13741	1.33207	1.17115	AAAAAGAAA	WT	AAA	AAG	AAA
YML007W.AAAAAGAAC-chrXIII;253762;253783-AAG	0	0	0	0	84.9241	44.9698	5.07564	4	68.1881	57.3304	1.18939	1.07912	0.907291	AAAAAGAAC	AAG	AAA	AAG	AAC
YML007W.AAAAAGAAC-chrXIII;253762;253783-WT	0	0.832082	0	5.10475	0.69044	62.1401	39.1549	12	58.5992	54.2314	1.08054	1.27226	1.17743	AAAAAGAAC	WT	AAA	AAG	AAC
YML007W.AAAAAGAAG-chrXIII;253762;253783-AAG	0	0	0	0	0	143.903	97.8873	24	101.217	93.7429	1.07973	1.30519	1.20881	AAAAAGAAG	AAG	AAA	AAG	AAG
YML007W.AAAAAGAAG-chrXIII;253762;253783-WT	1.24786	0	0	0.72925	13.8088	132.457	495.962	111	280.211	213.827	1.31046	1.36847	1.04427	AAAAAGAAG	WT	AAA	AAG	AAG
YML007W.AAAAAGAAT-chrXIII;253762;253783-AAG	0	2.49625	2.52164	0	6.9044	246.925	128.341	16	171.536	116.21	1.47608	1.26494	0.856961	AAAAAGAAT	AAG	AAA	AAG	AAT
YML007W.AAAAAGAAT-chrXIII;253762;253783-WT	0	0	0	0	0.69044	76.8575	112.389	38	106.544	94.5177	1.12724	1.35137	1.19884	AAAAAGAAT	WT	AAA	AAG	AAT
YML007W.AAAAAGAGA-chrXIII;253762;253783-AAG	0	0	0	0	0	56.4167	116.015	25	99.0859	110.787	0.894381	1.35629	1.51646	AAAAAGAGA	AAG	AAA	AAG	AGA
YML007W.AAAAAGAGA-chrXIII;253762;253783-WT	0	0	0	0	1.38088	17.1703	120.365	50	82.0388	72.8251	1.12652	1.40762	1.24953	AAAAAGAGA	WT	AAA	AAG	AGA
YML007W.AAAAAGAGC-chrXIII;253762;253783-AAG	0	2.49625	0	0	15.8801	110.38	79.0349	5	135.311	88.3198	1.53206	1.25438	0.818757	AAAAAGAGC	AAG	AAA	AAG	AGC
YML007W.AAAAAGAGC-chrXIII;253762;253783-WT	20.5896	64.0703	5.04328	0	0	79.3104	241.455	71	122.526	171.991	0.712394	1.15271	1.61808	AAAAAGAGC	WT	AAA	AAG	AGC
YML007W.AAAAAGAGG-chrXIII;253762;253783-AAG	0	0	0	0.72925	32.4507	224.849	101.513	8	153.423	120.084	1.27763	1.24456	0.974112	AAAAAGAGG	AAG	AAA	AAG	AGG
YML007W.AAAAAGAGG-chrXIII;253762;253783-WT	0	0	0	0	3.4522	121.01	145.018	15	105.478	108.463	0.972485	1.31572	1.35295	AAAAAGAGG	WT	AAA	AAG	AGG
YML007W.AAAAAGAGT-chrXIII;253762;253783-AAG	8.735	3.32833	0	3.64625	14.4992	226.484	303.088	49	202.433	185.936	1.08872	1.29442	1.18893	AAAAAGAGT	AAG	AAA	AAG	AGT
YML007W.AAAAAGAGT-chrXIII;253762;253783-WT	0	0	0	0	0	65.4106	175.472	74	112.937	114.661	0.984963	1.38551	1.40666	AAAAAGAGT	WT	AAA	AAG	AGT
YML007W.AAAAAGCAA-chrXIII;253762;253783-AAG	0	0	0	10.2095	125.66	81.7633	36.9796	3	126.787	132.48	0.957032	1.10387	1.15343	AAAAAGCAA	AAG	AAA	AAG	CAA
YML007W.AAAAAGCAA-chrXIII;253762;253783-WT	0	0	0	0	0	135.727	153.719	58	148.096	137.128	1.07998	1.34305	1.24359	AAAAAGCAA	WT	AAA	AAG	CAA
YML007W.AAAAAGCAC-chrXIII;253762;253783-AAG	0	0	0	51.7767	129.803	61.3225	12.3265	2	154.489	116.21	1.32939	1.0054	0.756287	AAAAAGCAC	AAG	AAA	AAG	CAC
YML007W.AAAAAGCAC-chrXIII;253762;253783-WT	0	0	0	0	0	58.8696	81.2102	13	71.3844	48.0336	1.48614	1.33267	0.896733	AAAAAGCAC	WT	AAA	AAG	CAC
YML007W.AAAAAGCAG-chrXIII;253762;253783-AAG	0	0	0	10.2095	40.0455	141.45	37.7047	3	123.591	134.804	0.91682	1.18133	1.28851	AAAAAGCAG	AAG	AAA	AAG	CAG
YML007W.AAAAAGCAG-chrXIII;253762;253783-WT	0	0	0	0	21.4036	158.621	161.695	74	174.732	133.254	1.31127	1.32462	1.01018	AAAAAGCAG	WT	AAA	AAG	CAG
YML007W.AAAAAGCAT-chrXIII;253762;253783-AAG	0	0.832082	0	8.02175	130.493	215.037	72.5091	10	161.947	182.837	0.885742	1.16492	1.31519	AAAAAGCAT	AAG	AAA	AAG	CAT
YML007W.AAAAAGCAT-chrXIII;253762;253783-WT	4.3675	1.66416	0	0	15.1897	54.7814	197.225	37	118.264	125.507	0.942288	1.32885	1.41024	AAAAAGCAT	WT	AAA	AAG	CAT
YML007W.AAAAAGCGA-chrXIII;253762;253783-AAG	0	0	0	0	31.7602	143.903	42.7804	7	118.264	103.814	1.13918	1.22028	1.07119	AAAAAGCGA	AAG	AAA	AAG	CGA
YML007W.AAAAAGCGA-chrXIII;253762;253783-WT	0	0	0	2.18775	0.69044	164.344	160.97	48	115.067	143.326	0.802837	1.32468	1.64999	AAAAAGCGA	WT	AAA	AAG	CGA
YML007W.AAAAAGCGC-chrXIII;253762;253783-AAG	3.11964	0	0	0	98.7329	37.6111	3.62545	0	53.272	54.2314	0.982308	1.02345	1.04188	AAAAAGCGC	AAG	AAA	AAG	CGC
YML007W.AAAAAGCGC-chrXIII;253762;253783-WT	0	0	2.52164	2.917	0	98.116	56.5571	14	51.1411	56.5557	0.904261	1.27575	1.41082	AAAAAGCGC	WT	AAA	AAG	CGC
YML007W.AAAAAGCGG-chrXIII;253762;253783-AAG	0	0.832082	0	3.64625	111.851	107.11	76.8596	5	165.143	158.046	1.04491	1.16421	1.11417	AAAAAGCGG	AAG	AAA	AAG	CGG
YML007W.AAAAAGCGG-chrXIII;253762;253783-WT	1.87178	0	0	0	3.4522	178.244	166.046	15	119.329	147.974	0.806418	1.29686	1.60817	AAAAAGCGG	WT	AAA	AAG	CGG
YML007W.AAAAAGCGT-chrXIII;253762;253783-AAG	0	0	0	2.917	66.2822	169.25	23.928	7	110.806	138.678	0.799017	1.17016	1.4645	AAAAAGCGT	AAG	AAA	AAG	CGT
YML007W.AAAAAGCGT-chrXIII;253762;253783-WT	0	0.832082	0	0.72925	0	100.569	115.289	19	92.6932	81.3472	1.13948	1.31842	1.15704	AAAAAGCGT	WT	AAA	AAG	CGT
YML007W.AAAAATAAA-chrXIII;253762;253783-AAG	0	0	0	0	18.6419	111.198	100.063	35	147.031	125.507	1.17149	1.30338	1.11258	AAAAATAAA	AAG	AAA	AAT	AAA
YML007W.AAAAATAAA-chrXIII;253762;253783-WT	0	0.832082	3.36219	1.4585	11.047	176.609	232.754	51	170.47	195.233	0.873162	1.31809	1.50956	AAAAATAAA	WT	AAA	AAT	AAA
YML007W.AAAAATAAC-chrXIII;253762;253783-AAG	0	0	0	11.668	28.9985	71.9517	11.6015	2	84.1697	56.5557	1.48826	1.13303	0.761309	AAAAATAAC	AAG	AAA	AAT	AAC
YML007W.AAAAATAAC-chrXIII;253762;253783-WT	0	0	0	0.72925	10.3566	45.7874	67.4335	7	75.6462	59.6546	1.26807	1.29796	1.02357	AAAAATAAC	WT	AAA	AAT	AAC
YML007W.AAAAATAAG-chrXIII;253762;253783-AAG	0	0	0	0	10.3566	141.45	82.6604	14	164.078	110.787	1.48102	1.27791	0.862859	AAAAATAAG	AAG	AAA	AAT	AAG
YML007W.AAAAATAAG-chrXIII;253762;253783-WT	0	0.832082	1.68109	5.834	2.76176	156.168	203.025	83	201.368	210.728	0.955583	1.3371	1.39925	AAAAATAAG	WT	AAA	AAT	AAG
YML007W.AAAAATAAT-chrXIII;253762;253783-AAG	0	0	0	0	7.59484	94.0278	92.8116	20	137.442	115.436	1.19064	1.30925	1.09963	AAAAATAAT	AAG	AAA	AAT	AAT
YML007W.AAAAATAAT-chrXIII;253762;253783-WT	0	0	0	0	6.21396	102.204	92.0865	17	103.348	86.7703	1.19105	1.30436	1.09514	AAAAATAAT	WT	AAA	AAT	AAT
YML007W.AAAAATAGA-chrXIII;253762;253783-AAG	0	0	0	0	0	32.7053	68.8836	4	61.7955	58.8799	1.04952	1.33955	1.27635	AAAAATAGA	AAG	AAA	AAT	AGA
YML007W.AAAAATAGA-chrXIII;253762;253783-WT	0	0	0	0	17.261	56.4167	227.679	42	169.405	118.534	1.42916	1.35644	0.949113	AAAAATAGA	WT	AAA	AAT	AGA
YML007W.AAAAATAGC-chrXIII;253762;253783-AAG	0	0	0	0	91.8285	90.7573	47.1309	16	84.1697	65.0777	1.29337	1.17567	0.908997	AAAAATAGC	AAG	AAA	AAT	AGC
YML007W.AAAAATAGC-chrXIII;253762;253783-WT	0	0.832082	0	8.751	0	42.5169	146.468	18	92.6932	99.1661	0.934727	1.33538	1.42864	AAAAATAGC	WT	AAA	AAT	AGC
YML007W.AAAAATAGG-chrXIII;253762;253783-AAG	0	0	0	0	2.76176	58.8696	102.963	17	100.151	79.023	1.26737	1.33837	1.05602	AAAAATAGG	AAG	AAA	AAT	AGG
YML007W.AAAAATAGG-chrXIII;253762;253783-WT	0	0	0	0	9.66616	67.0459	126.166	38	102.282	107.688	0.9498	1.34513	1.41623	AAAAATAGG	WT	AAA	AAT	AGG
YML007W.AAAAATAGT-chrXIII;253762;253783-AAG	0	0	0	0	32.4507	239.566	179.823	55	197.106	198.332	0.993819	1.29322	1.30126	AAAAATAGT	AAG	AAA	AAT	AGT
YML007W.AAAAATAGT-chrXIII;253762;253783-WT	0.623928	0	5.04328	0.72925	80.091	103.022	232.754	71	158.75	163.469	0.971134	1.29239	1.3308	AAAAATAGT	WT	AAA	AAT	AGT
YML007W.AAAAATCAA-chrXIII;253762;253783-AAG	0	0	0	0	6.9044	161.891	81.2102	26	164.078	136.353	1.20333	1.2871	1.06962	AAAAATCAA	AAG	AAA	AAT	CAA
YML007W.AAAAATCAA-chrXIII;253762;253783-WT	0	0	0	0	3.4522	44.1522	105.863	24	103.348	109.238	0.946081	1.35598	1.43326	AAAAATCAA	WT	AAA	AAT	CAA
YML007W.AAAAATCAC-chrXIII;253762;253783-AAG	0	0	0	0	95.9712	59.6872	24.6531	3	77.7771	72.0504	1.07948	1.11379	1.03179	AAAAATCAC	AAG	AAA	AAT	CAC
YML007W.AAAAATCAC-chrXIII;253762;253783-WT	0	0	3.36219	0.72925	37.2838	58.0519	110.939	8	108.675	82.1219	1.32334	1.25938	0.951674	AAAAATCAC	WT	AAA	AAT	CAC
YML007W.AAAAATCAG-chrXIII;253762;253783-AAG	0	0	0	0	12.4279	258.372	98.6124	23	163.012	171.991	0.947794	1.26639	1.33614	AAAAATCAG	AAG	AAA	AAT	CAG
YML007W.AAAAATCAG-chrXIII;253762;253783-WT	0	0	0	0	0	134.092	130.516	14	90.5623	85.9956	1.0531	1.3104	1.24432	AAAAATCAG	WT	AAA	AAT	CAG
YML007W.AAAAATCAT-chrXIII;253762;253783-AAG	1.24786	6.65666	3.36219	0	17.9514	198.685	184.173	18	169.405	157.271	1.07715	1.26541	1.17478	AAAAATCAT	AAG	AAA	AAT	CAT
YML007W.AAAAATCAT-chrXIII;253762;253783-WT	0	0.832082	0	1.4585	6.21396	173.338	198.675	46	173.667	192.134	0.903881	1.32124	1.46174	AAAAATCAT	WT	AAA	AAT	CAT
YML007W.AAAAATCGA-chrXIII;253762;253783-AAG	0	0	0	0	17.9514	121.01	122.54	25	123.591	105.364	1.17299	1.29987	1.10817	AAAAATCGA	AAG	AAA	AAT	CGA
YML007W.AAAAATCGA-chrXIII;253762;253783-WT	0	0	0	0	45.569	155.35	227.679	71	217.35	205.305	1.05867	1.31562	1.24271	AAAAATCGA	WT	AAA	AAT	CGA
YML007W.AAAAATCGC-chrXIII;253762;253783-AAG	0	0	0	0	50.4021	91.5749	63.0829	6	104.413	96.8419	1.07818	1.21558	1.12744	AAAAATCGC	AAG	AAA	AAT	CGC
YML007W.AAAAATCGC-chrXIII;253762;253783-WT	0	0	2.52164	0	5.52352	116.104	141.393	15	108.675	102.265	1.06268	1.30654	1.22948	AAAAATCGC	WT	AAA	AAT	CGC
YML007W.AAAAATCGG-chrXIII;253762;253783-AAG	0	0	0	0	44.8786	62.9577	58.0073	14	114.002	130.93	0.870708	1.23308	1.41618	AAAAATCGG	AAG	AAA	AAT	CGG
YML007W.AAAAATCGG-chrXIII;253762;253783-WT	0	0	1.68109	0	18.6419	331.141	205.926	49	228.004	205.305	1.11056	1.28758	1.1594	AAAAATCGG	WT	AAA	AAT	CGG
YML007W.AAAAATCGT-chrXIII;253762;253783-AAG	0	0	0	0	62.1396	202.773	176.197	32	200.303	165.793	1.20815	1.26716	1.04884	AAAAATCGT	AAG	AAA	AAT	CGT
YML007W.AAAAATCGT-chrXIII;253762;253783-WT	0	0	0	2.917	8.28528	216.673	198.675	35	178.994	154.947	1.15519	1.30447	1.12922	AAAAATCGT	WT	AAA	AAT	CGT
YML007W.AAAAGAAAA-chrXIII;253762;253783-AAG	0	0	0	3.64625	0	39.2464	79.0349	15	77.7771	49.583	1.56862	1.33644	0.851981	AAAAGAAAA	AAG	AAA	AGA	AAA
YML007W.AAAAGAAAA-chrXIII;253762;253783-WT	0	0	0	0	0	57.2343	84.8356	29	105.478	75.924	1.38926	1.35351	0.974265	AAAAGAAAA	WT	AAA	AGA	AAA
YML007W.AAAAGAAAC-chrXIII;253762;253783-AAG	0	0	4.20273	0	37.2838	46.6051	23.2029	1	70.319	58.8799	1.19428	1.14304	0.957094	AAAAGAAAC	AAG	AAA	AGA	AAC
YML007W.AAAAGAAAC-chrXIII;253762;253783-WT	0	0	0	0	7.59484	86.6691	71.784	8	73.5153	61.9788	1.18614	1.28847	1.08628	AAAAGAAAC	WT	AAA	AGA	AAC
YML007W.AAAAGAAAG-chrXIII;253762;253783-AAG	0	0	0	18.9605	20.7132	49.8756	92.0865	11	84.1697	75.1493	1.12003	1.24225	1.10912	AAAAGAAAG	AAG	AAA	AGA	AAG
YML007W.AAAAGAAAG-chrXIII;253762;253783-WT	0	0.832082	8.40546	0	22.7845	165.162	257.407	90	185.386	166.568	1.11298	1.32508	1.19057	AAAAGAAAG	WT	AAA	AGA	AAG
YML007W.AAAAGAAAT-chrXIII;253762;253783-AAG	0	0	0	0	41.4264	112.016	68.1585	10	112.937	65.0777	1.73541	1.23386	0.710991	AAAAGAAAT	AAG	AAA	AGA	AAT
YML007W.AAAAGAAAT-chrXIII;253762;253783-WT	1.87178	5.82457	0	0	0	83.3986	202.3	38	90.5623	105.364	0.859519	1.33186	1.54954	AAAAGAAAT	WT	AAA	AGA	AAT
YML007W.AAAAGAAGA-chrXIII;253762;253783-AAG	0	0	0	0	0	52.3285	154.444	19	102.282	112.337	0.910498	1.36006	1.49376	AAAAGAAGA	AAG	AAA	AGA	AGA
YML007W.AAAAGAAGA-chrXIII;253762;253783-WT	0	0	0	0	3.4522	12.2645	110.214	46	91.6278	64.303	1.42494	1.40618	0.986839	AAAAGAAGA	WT	AAA	AGA	AGA
YML007W.AAAAGAAGC-chrXIII;253762;253783-AAG	0	0	0	2.917	49.7117	127.551	36.2545	2	75.6462	98.3913	0.76883	1.18191	1.53728	AAAAGAAGC	AAG	AAA	AGA	AGC
YML007W.AAAAGAAGC-chrXIII;253762;253783-WT	0	0	0	0	0	35.1582	104.413	16	50.0756	49.583	1.00994	1.36372	1.3503	AAAAGAAGC	WT	AAA	AGA	AGC
YML007W.AAAAGAAGG-chrXIII;253762;253783-AAG	0	0	0	0	13.1184	112.833	77.5847	9	117.198	85.9956	1.36284	1.27444	0.935138	AAAAGAAGG	AAG	AAA	AGA	AGG
YML007W.AAAAGAAGG-chrXIII;253762;253783-WT	0.623928	0	0	0	26.2367	94.8454	213.177	46	171.536	132.48	1.29481	1.33094	1.02791	AAAAGAAGG	WT	AAA	AGA	AGG
YML007W.AAAAGAAGT-chrXIII;253762;253783-AAG	0	0	7.56492	24.0652	0	215.037	194.324	28	156.62	109.238	1.43375	1.26779	0.88425	AAAAGAAGT	AAG	AAA	AGA	AGT
YML007W.AAAAGAAGT-chrXIII;253762;253783-WT	0.623928	0.832082	1.68109	0	8.97572	52.3285	232.754	65	117.198	113.111	1.03613	1.36938	1.32163	AAAAGAAGT	WT	AAA	AGA	AGT
YML007W.AAAAGACAA-chrXIII;253762;253783-AAG	0	0	0	0	47.6404	55.599	47.1309	3	59.6646	54.2314	1.10018	1.19702	1.08802	AAAAGACAA	AAG	AAA	AGA	CAA
YML007W.AAAAGACAA-chrXIII;253762;253783-WT	0	0.832082	0	0	3.4522	40.8816	161.695	51	152.358	113.886	1.33781	1.37962	1.03126	AAAAGACAA	WT	AAA	AGA	CAA
YML007W.AAAAGACAC-chrXIII;253762;253783-AAG	0	0	0	0	46.2595	51.5109	14.5018	0	66.0572	68.9514	0.958026	1.13436	1.18406	AAAAGACAC	AAG	AAA	AGA	CAC
YML007W.AAAAGACAC-chrXIII;253762;253783-WT	0	0	4.20273	3.64625	20.7132	213.402	116.74	20	133.18	129.381	1.02936	1.25663	1.22079	AAAAGACAC	WT	AAA	AGA	CAC
YML007W.AAAAGACAG-chrXIII;253762;253783-AAG	0	0	0	0	22.7845	112.833	58.0073	3	87.366	77.4735	1.12769	1.24017	1.09975	AAAAGACAG	AAG	AAA	AGA	CAG
YML007W.AAAAGACAG-chrXIII;253762;253783-WT	0	0	0	0	7.59484	48.2403	23.928	12	73.5153	55.0062	1.33649	1.27892	0.956923	AAAAGACAG	WT	AAA	AGA	CAG
YML007W.AAAAGACAT-chrXIII;253762;253783-AAG	0	0	0	0	2.07132	143.086	69.6087	21	123.591	112.337	1.10018	1.28954	1.17211	AAAAGACAT	AAG	AAA	AGA	CAT
YML007W.AAAAGACAT-chrXIII;253762;253783-WT	1.24786	4.99249	0	0	0.69044	76.8575	108.764	37	105.478	111.562	0.945471	1.31738	1.39336	AAAAGACAT	WT	AAA	AGA	CAT
YML007W.AAAAGACGA-chrXIII;253762;253783-AAG	0	0	0	0	11.047	51.5109	26.8284	3	73.5153	50.3578	1.45986	1.24396	0.852112	AAAAGACGA	AAG	AAA	AGA	CGA
YML007W.AAAAGACGA-chrXIII;253762;253783-WT	0	0	0	0	9.66616	137.362	171.847	17	136.376	110.787	1.23098	1.31138	1.06532	AAAAGACGA	WT	AAA	AGA	CGA
YML007W.AAAAGACGC-chrXIII;253762;253783-AAG	0	0	0	0.72925	84.9241	89.9396	34.0793	1	94.8241	95.2924	0.995086	1.14226	1.1479	AAAAGACGC	AAG	AAA	AGA	CGC
YML007W.AAAAGACGC-chrXIII;253762;253783-WT	0.623928	3.32833	0	0	0	17.1703	15.952	3	34.0941	22.4673	1.5175	1.20184	0.791992	AAAAGACGC	WT	AAA	AGA	CGC
YML007W.AAAAGACGG-chrXIII;253762;253783-AAG	9.98285	5.82457	0	0	4.83308	47.4227	19.5775	1	71.3844	44.9346	1.58863	1.04083	0.655176	AAAAGACGG	AAG	AAA	AGA	CGG
YML007W.AAAAGACGG-chrXIII;253762;253783-WT	4.3675	4.99249	0.840546	0	8.97572	112.016	96.4371	12	99.0859	117.76	0.841424	1.24413	1.4786	AAAAGACGG	WT	AAA	AGA	CGG
YML007W.AAAAGACGT-chrXIII;253762;253783-AAG	0.623928	0	0	2.917	60.7587	202.773	53.6567	5	136.376	127.057	1.07335	1.19335	1.11179	AAAAGACGT	AAG	AAA	AGA	CGT
YML007W.AAAAGACGT-chrXIII;253762;253783-WT	0	0	0	0	30.3794	170.068	113.114	25	145.965	137.903	1.05846	1.27223	1.20196	AAAAGACGT	WT	AAA	AGA	CGT
YML007W.AAAAGCAAA-chrXIII;253762;253783-AAG	3.74357	2.49625	0	40.1087	106.328	17.9879	0	0	93.7587	92.9682	1.0085	0.909287	0.901621	AAAAGCAAA	AAG	AAA	AGC	AAA
YML007W.AAAAGCAAA-chrXIII;253762;253783-WT	0	0.832082	1.68109	2.917	65.5918	317.242	195.775	23	161.947	177.414	0.912817	1.24855	1.3678	AAAAGCAAA	WT	AAA	AGC	AAA
YML007W.AAAAGCAAC-chrXIII;253762;253783-AAG	0	0	5.04328	20.419	28.9985	17.9879	0	0	43.683	57.3304	0.761952	0.930655	1.22141	AAAAGCAAC	AAG	AAA	AGC	AAC
YML007W.AAAAGCAAC-chrXIII;253762;253783-WT	0	0	0	2.18775	53.1639	165.979	101.513	5	116.133	107.688	1.07842	1.22856	1.13922	AAAAGCAAC	WT	AAA	AGC	AAC
YML007W.AAAAGCAAG-chrXIII;253762;253783-AAG	0	0.832082	1.68109	14.585	82.1624	27.7995	9.42618	1	124.656	113.886	1.09457	1.01622	0.928422	AAAAGCAAG	AAG	AAA	AGC	AAG
YML007W.AAAAGCAAG-chrXIII;253762;253783-WT	0	0	0	0	3.4522	28.6172	174.022	51	134.245	111.562	1.20333	1.3921	1.15687	AAAAGCAAG	WT	AAA	AGC	AAG
YML007W.AAAAGCAAT-chrXIII;253762;253783-AAG	5.61535	4.16041	0	0	102.185	163.527	63.808	6	202.433	168.892	1.1986	1.14636	0.95642	AAAAGCAAT	AAG	AAA	AGC	AAT
YML007W.AAAAGCAAT-chrXIII;253762;253783-WT	0.623928	0	0	1.4585	0	189.691	161.695	34	121.46	134.804	0.901013	1.30954	1.45341	AAAAGCAAT	WT	AAA	AGC	AAT
YML007W.AAAAGCAGA-chrXIII;253762;253783-AAG	0.623928	0	0	21.8775	173.991	83.3986	61.6327	7	183.256	134.029	1.36728	1.09685	0.80221	AAAAGCAGA	AAG	AAA	AGC	AGA
YML007W.AAAAGCAGA-chrXIII;253762;253783-WT	0	0	0	0	8.97572	35.1582	123.991	31	92.6932	83.6714	1.10782	1.36108	1.22861	AAAAGCAGA	WT	AAA	AGC	AGA
YML007W.AAAAGCAGC-chrXIII;253762;253783-AAG	0	0	0	21.1482	62.1396	4.08816	6.52582	1	69.2536	85.9956	0.805315	0.963866	1.19688	AAAAGCAGC	AAG	AAA	AGC	AGC
YML007W.AAAAGCAGC-chrXIII;253762;253783-WT	0	0	0	0	0	114.469	87.0109	7	96.955	102.265	0.948076	1.29587	1.36684	AAAAGCAGC	WT	AAA	AGC	AGC
YML007W.AAAAGCAGG-chrXIII;253762;253783-AAG	21.2136	35.7795	0	19.6897	121.517	23.7114	13.7767	10	109.74	78.2482	1.40246	0.825727	0.588769	AAAAGCAGG	AAG	AAA	AGC	AGG
YML007W.AAAAGCAGG-chrXIII;253762;253783-WT	0	0	0	0	13.1184	49.8756	204.476	45	161.947	128.606	1.25925	1.3638	1.08303	AAAAGCAGG	WT	AAA	AGC	AGG
YML007W.AAAAGCAGT-chrXIII;253762;253783-AAG	54.2818	19.1379	0	0.72925	87.6859	67.8635	50.0313	2	127.853	110.787	1.15404	0.872927	0.75641	AAAAGCAGT	AAG	AAA	AGC	AGT
YML007W.AAAAGCAGT-chrXIII;253762;253783-WT	0	0	0	0	17.261	142.268	191.424	52	157.685	137.903	1.14345	1.32652	1.16011	AAAAGCAGT	WT	AAA	AGC	AGT
YML007W.AAAAGCCAA-chrXIII;253762;253783-AAG	0	0	0	6.56325	64.2109	40.8816	23.2029	2	46.8793	58.8799	0.796186	1.11005	1.39421	AAAAGCCAA	AAG	AAA	AGC	CAA
YML007W.AAAAGCCAA-chrXIII;253762;253783-WT	0	0	0	0	6.21396	67.0459	113.839	42	116.133	76.6988	1.51414	1.3516	0.892648	AAAAGCCAA	WT	AAA	AGC	CAA
YML007W.AAAAGCCAC-chrXIII;253762;253783-AAG	3.11964	8.32082	5.04328	17.502	50.4021	1.63527	2.90036	0	74.5807	58.1051	1.28355	0.808504	0.629898	AAAAGCCAC	AAG	AAA	AGC	CAC
YML007W.AAAAGCCAC-chrXIII;253762;253783-WT	11.8546	4.99249	1.68109	3.64625	22.7845	145.539	97.1622	22	128.918	117.76	1.09476	1.20066	1.09674	AAAAGCCAC	WT	AAA	AGC	CAC
YML007W.AAAAGCCAG-chrXIII;253762;253783-AAG	0	0	0.840546	6.56325	53.8543	25.3466	8.70109	0	76.7116	64.303	1.19297	1.05201	0.881842	AAAAGCCAG	AAG	AAA	AGC	CAG
YML007W.AAAAGCCAG-chrXIII;253762;253783-WT	0	0	0	0	2.07132	21.2585	132.692	36	87.366	66.6272	1.31127	1.39179	1.06141	AAAAGCCAG	WT	AAA	AGC	CAG
YML007W.AAAAGCCAT-chrXIII;253762;253783-AAG	0	0	0.840546	59.0692	157.42	18.8056	6.52582	1	142.769	124.732	1.1446	0.944622	0.825284	AAAAGCCAT	AAG	AAA	AGC	CAT
YML007W.AAAAGCCAT-chrXIII;253762;253783-WT	0	0	0	0	18.6419	70.3164	48.5811	22	88.4315	76.6988	1.15297	1.28089	1.11095	AAAAGCCAT	WT	AAA	AGC	CAT
YML007W.AAAAGCCGA-chrXIII;253762;253783-AAG	0	0	0	13.1265	115.994	67.8635	54.3818	5	153.423	111.562	1.37523	1.12177	0.815696	AAAAGCCGA	AAG	AAA	AGC	CGA
YML007W.AAAAGCCGA-chrXIII;253762;253783-WT	0	0	0.840546	0	20.0228	40.8816	52.9316	13	41.5521	48.0336	0.865064	1.27476	1.4736	AAAAGCCGA	WT	AAA	AGC	CGA
YML007W.AAAAGCCGC-chrXIII;253762;253783-AAG	0	0	0	53.2352	104.947	16.3527	0	1	63.9264	66.6272	0.959463	0.925795	0.96491	AAAAGCCGC	AAG	AAA	AGC	CGC
YML007W.AAAAGCCGC-chrXIII;253762;253783-WT	0	0	0	0	23.475	103.022	85.5607	6	77.7771	72.0504	1.07948	1.2636	1.17056	AAAAGCCGC	WT	AAA	AGC	CGC
YML007W.AAAAGCCGG-chrXIII;253762;253783-AAG	0	0.832082	0	24.0652	185.038	62.1401	20.3025	3	99.0859	76.6988	1.29188	1.03408	0.800445	AAAAGCCGG	AAG	AAA	AGC	CGG
YML007W.AAAAGCCGG-chrXIII;253762;253783-WT	0.623928	0	0	0	13.1184	140.633	83.3855	19	110.806	127.831	0.866812	1.27703	1.47325	AAAAGCCGG	WT	AAA	AGC	CGG
YML007W.AAAAGCCGT-chrXIII;253762;253783-AAG	0.623928	0	0	51.7767	129.803	19.6232	13.7767	3	125.722	124.732	1.00793	0.968568	0.960944	AAAAGCCGT	AAG	AAA	AGC	CGT
YML007W.AAAAGCCGT-chrXIII;253762;253783-WT	0	0	0	0	0.69044	73.587	89.9113	15	99.0859	86.7703	1.14193	1.32618	1.16135	AAAAGCCGT	WT	AAA	AGC	CGT
YML007W.AAAAGGAAA-chrXIII;253762;253783-AAG	0	0	0	0	51.783	125.915	60.9076	12	127.853	113.111	1.13033	1.21948	1.07887	AAAAGGAAA	AAG	AAA	AGG	AAA
YML007W.AAAAGGAAA-chrXIII;253762;253783-WT	0	0	0	0	0	40.064	100.788	30	82.0388	86.7703	0.945471	1.37237	1.45152	AAAAGGAAA	WT	AAA	AGG	AAA
YML007W.AAAAGGAAC-chrXIII;253762;253783-AAG	0	0	0	29.8992	187.109	61.3225	24.6531	3	121.46	120.859	1.00498	1.03495	1.02983	AAAAGGAAC	AAG	AAA	AGG	AAC
YML007W.AAAAGGAAC-chrXIII;253762;253783-WT	0	0	0	0	12.4279	97.2983	110.939	20	92.6932	91.4187	1.01394	1.30717	1.2892	AAAAGGAAC	WT	AAA	AGG	AAC
YML007W.AAAAGGAAG-chrXIII;253762;253783-AAG	4.3675	14.9775	0	0	12.4279	159.438	49.3062	17	111.871	110.012	1.0169	1.17426	1.15475	AAAAGGAAG	AAG	AAA	AGG	AAG
YML007W.AAAAGGAAG-chrXIII;253762;253783-WT	0	0.832082	0	2.917	31.0698	116.922	231.304	85	209.892	159.595	1.31515	1.33638	1.01614	AAAAGGAAG	WT	AAA	AGG	AAG
YML007W.AAAAGGAAT-chrXIII;253762;253783-AAG	0	0	0	0	33.8316	100.569	58.0073	7	111.871	93.7429	1.19338	1.23288	1.03309	AAAAGGAAT	AAG	AAA	AGG	AAT
YML007W.AAAAGGAAT-chrXIII;253762;253783-WT	0	2.49625	0	18.9605	0	152.897	303.813	87	178.994	202.981	0.881827	1.3357	1.5147	AAAAGGAAT	WT	AAA	AGG	AAT
YML007W.AAAAGGAGA-chrXIII;253762;253783-AAG	0.623928	0	0	0.72925	27.6176	139.815	47.856	3	114.002	85.9956	1.32567	1.21853	0.919177	AAAAGGAGA	AAG	AAA	AGG	AGA
YML007W.AAAAGGAGA-chrXIII;253762;253783-WT	12.4786	27.4587	0.840546	2.18775	11.7375	97.2983	198.675	62	142.769	145.65	0.980218	1.23002	1.25484	AAAAGGAGA	WT	AAA	AGG	AGA
YML007W.AAAAGGAGC-chrXIII;253762;253783-AAG	0.623928	0	0	1.4585	84.2337	78.4928	12.3265	7	79.9079	92.1935	0.866742	1.11674	1.28843	AAAAGGAGC	AAG	AAA	AGG	AGC
YML007W.AAAAGGAGC-chrXIII;253762;253783-WT	0	0	0	0.72925	15.1897	117.739	123.265	47	134.245	105.364	1.27411	1.31937	1.03552	AAAAGGAGC	WT	AAA	AGG	AGC
YML007W.AAAAGGAGG-chrXIII;253762;253783-AAG	0	0	6.72437	69.2787	258.915	143.903	26.1033	2	208.826	175.09	1.19268	1.02403	0.858601	AAAAGGAGG	AAG	AAA	AGG	AGG
YML007W.AAAAGGAGG-chrXIII;253762;253783-WT	0	0.832082	2.52164	12.3972	34.522	402.275	201.575	27	229.069	244.816	0.935679	1.25128	1.33729	AAAAGGAGG	WT	AAA	AGG	AGG
YML007W.AAAAGGAGT-chrXIII;253762;253783-AAG	5.61535	3.32833	0	5.10475	65.5918	241.202	97.1622	14	252.509	197.557	1.27816	1.19572	0.935502	AAAAGGAGT	AAG	AAA	AGG	AGT
YML007W.AAAAGGAGT-chrXIII;253762;253783-WT	0	0	0	0	0.69044	105.475	175.472	43	136.376	116.985	1.16576	1.34917	1.15733	AAAAGGAGT	WT	AAA	AGG	AGT
YML007W.AAAAGGCAA-chrXIII;253762;253783-AAG	0	0	0	59.0692	195.395	75.2222	19.5775	1	143.834	144.875	0.992814	1.00783	1.01512	AAAAGGCAA	AAG	AAA	AGG	CAA
YML007W.AAAAGGCAA-chrXIII;253762;253783-WT	0	0.832082	1.68109	54.6937	39.3551	228.937	193.599	21	185.386	168.117	1.10272	1.21802	1.10456	AAAAGGCAA	WT	AAA	AGG	CAA
YML007W.AAAAGGCAC-chrXIII;253762;253783-AAG	0	0	3.36219	84.593	162.253	25.3466	1.45018	1	92.6932	127.831	0.725122	0.920175	1.26899	AAAAGGCAC	AAG	AAA	AGG	CAC
YML007W.AAAAGGCAC-chrXIII;253762;253783-WT	0	0	0	1.4585	12.4279	93.2102	87.0109	40	105.478	96.8419	1.08918	1.31591	1.20816	AAAAGGCAC	WT	AAA	AGG	CAC
YML007W.AAAAGGCAG-chrXIII;253762;253783-AAG	0	0	0.840546	38.6502	165.706	119.374	31.1789	0	187.517	171.216	1.09521	1.0612	0.968948	AAAAGGCAG	AAG	AAA	AGG	CAG
YML007W.AAAAGGCAG-chrXIII;253762;253783-WT	0	1.66416	0	0	0	147.992	127.616	40	118.264	132.48	0.892694	1.31734	1.47569	AAAAGGCAG	WT	AAA	AGG	CAG
YML007W.AAAAGGCAT-chrXIII;253762;253783-AAG	0	1.66416	10.0866	27.7115	193.323	110.38	21.0276	4	180.059	171.216	1.05165	1.03771	0.986752	AAAAGGCAT	AAG	AAA	AGG	CAT
YML007W.AAAAGGCAT-chrXIII;253762;253783-WT	0	0	0	0	11.7375	228.12	226.228	31	185.386	172.766	1.07305	1.30621	1.21729	AAAAGGCAT	WT	AAA	AGG	CAT
YML007W.AAAAGGCGA-chrXIII;253762;253783-AAG	0.623928	0.832082	0	13.1265	198.847	130.004	42.0553	1	161.947	127.057	1.2746	1.08687	0.852709	AAAAGGCGA	AAG	AAA	AGG	CGA
YML007W.AAAAGGCGA-chrXIII;253762;253783-WT	0	0.832082	0	0	36.5933	46.6051	137.042	21	136.376	156.496	0.871433	1.29984	1.49161	AAAAGGCGA	WT	AAA	AGG	CGA
YML007W.AAAAGGCGC-chrXIII;253762;253783-AAG	0	0.832082	0	28.4407	165.015	46.6051	29.0036	3	154.489	116.985	1.32059	1.0354	0.784048	AAAAGGCGC	AAG	AAA	AGG	CGC
YML007W.AAAAGGCGC-chrXIII;253762;253783-WT	0	0	0	1.4585	12.4279	153.715	84.1105	25	101.217	127.057	0.796628	1.28037	1.60724	AAAAGGCGC	WT	AAA	AGG	CGC
YML007W.AAAAGGCGG-chrXIII;253762;253783-AAG	0	0	0	110.117	191.252	104.657	6.52582	2	171.536	141.776	1.2099	0.978809	0.808998	AAAAGGCGG	AAG	AAA	AGG	CGG
YML007W.AAAAGGCGG-chrXIII;253762;253783-WT	9.35892	1.66416	0	2.917	66.9727	217.49	79.0349	8	165.143	181.288	0.910943	1.17544	1.29035	AAAAGGCGG	WT	AAA	AGG	CGG
YML007W.AAAAGGCGT-chrXIII;253762;253783-AAG	0.623928	0.832082	0	6.56325	158.801	144.721	23.2029	4	147.031	140.227	1.04852	1.09981	1.04891	AAAAGGCGT	AAG	AAA	AGG	CGT
YML007W.AAAAGGCGT-chrXIII;253762;253783-WT	0	0.832082	0	3.64625	6.21396	201.955	147.193	22	165.143	139.452	1.18423	1.28719	1.08694	AAAAGGCGT	WT	AAA	AGG	CGT
YML007W.AAAAGTAAA-chrXIII;253762;253783-AAG	1.87178	0	0	0	21.4036	227.302	178.372	24	160.881	144.101	1.11645	1.28166	1.14798	AAAAGTAAA	AAG	AAA	AGT	AAA
YML007W.AAAAGTAAA-chrXIII;253762;253783-WT	0	0	4.20273	1.4585	5.52352	159.438	353.119	103	228.004	213.827	1.0663	1.3559	1.27159	AAAAGTAAA	WT	AAA	AGT	AAA
YML007W.AAAAGTAAC-chrXIII;253762;253783-AAG	0	0	0	0	23.475	72.7693	26.8284	2	79.9079	63.5283	1.25783	1.20868	0.960924	AAAAGTAAC	AAG	AAA	AGT	AAC
YML007W.AAAAGTAAC-chrXIII;253762;253783-WT	0	0	0.840546	0	0.69044	160.256	59.4575	12	94.8241	85.9956	1.10266	1.26901	1.15086	AAAAGTAAC	WT	AAA	AGT	AAC
YML007W.AAAAGTAAG-chrXIII;253762;253783-AAG	0.623928	0	0	0	15.8801	103.839	116.015	25	125.722	118.534	1.06064	1.30313	1.22864	AAAAGTAAG	AAG	AAA	AGT	AAG
YML007W.AAAAGTAAG-chrXIII;253762;253783-WT	1.24786	0.832082	0	0	8.28528	68.6812	286.411	83	206.695	185.162	1.1163	1.37458	1.23138	AAAAGTAAG	WT	AAA	AGT	AAG
YML007W.AAAAGTAAT-chrXIII;253762;253783-AAG	0	0	0.840546	0	42.1168	161.074	126.166	16	168.339	139.452	1.20715	1.25942	1.0433	AAAAGTAAT	AAG	AAA	AGT	AAT
YML007W.AAAAGTAAT-chrXIII;253762;253783-WT	0	1.66416	4.20273	1.4585	0	97.2983	129.791	37	139.573	106.913	1.30547	1.31955	1.01079	AAAAGTAAT	WT	AAA	AGT	AAT
YML007W.AAAAGTAGA-chrXIII;253762;253783-AAG	0.623928	0	0	0	28.308	118.557	70.3338	17	84.1697	64.303	1.30895	1.25504	0.95881	AAAAGTAGA	AAG	AAA	AGT	AGA
YML007W.AAAAGTAGA-chrXIII;253762;253783-WT	0	0	2.52164	4.3755	2.07132	110.38	235.655	65	134.245	122.408	1.0967	1.35005	1.23101	AAAAGTAGA	WT	AAA	AGT	AGA
YML007W.AAAAGTAGC-chrXIII;253762;253783-AAG	0.623928	0	0	14.585	33.8316	159.438	40.6051	10	140.638	106.913	1.31544	1.18995	0.904601	AAAAGTAGC	AAG	AAA	AGT	AGC
YML007W.AAAAGTAGC-chrXIII;253762;253783-WT	0	0	0	0	2.76176	71.1341	107.313	25	70.319	93.7429	0.750126	1.33926	1.78537	AAAAGTAGC	WT	AAA	AGT	AGC
YML007W.AAAAGTAGG-chrXIII;253762;253783-AAG	1.87178	0	0	9.48025	53.1639	315.606	148.644	24	234.397	220.025	1.06532	1.23719	1.16133	AAAAGTAGG	AAG	AAA	AGT	AGG
YML007W.AAAAGTAGG-chrXIII;253762;253783-WT	0	0.832082	0.840546	0	0	204.408	298.737	84	272.752	231.646	1.17746	1.34448	1.14185	AAAAGTAGG	WT	AAA	AGT	AGG
YML007W.AAAAGTAGT-chrXIII;253762;253783-AAG	0	0	0.840546	0	19.3323	234.661	68.1585	17	220.546	196.783	1.12076	1.24663	1.11231	AAAAGTAGT	AAG	AAA	AGT	AGT
YML007W.AAAAGTAGT-chrXIII;253762;253783-WT	4.99143	2.49625	0	0.72925	26.9272	58.0519	260.308	77	183.256	179.739	1.01957	1.34073	1.315	AAAAGTAGT	WT	AAA	AGT	AGT
YML007W.AAAAGTCAA-chrXIII;253762;253783-AAG	0	0	0	0.72925	175.372	124.28	49.3062	7	158.75	133.254	1.19133	1.1222	0.94197	AAAAGTCAA	AAG	AAA	AGT	CAA
YML007W.AAAAGTCAA-chrXIII;253762;253783-WT	0	0	0	0	0	79.3104	199.4	55	135.311	143.326	0.944077	1.37029	1.45146	AAAAGTCAA	WT	AAA	AGT	CAA
YML007W.AAAAGTCAC-chrXIII;253762;253783-AAG	5.61535	2.49625	0	28.4407	75.9484	92.3925	21.7527	0	114.002	109.238	1.04361	1.04754	1.00376	AAAAGTCAC	AAG	AAA	AGT	CAC
YML007W.AAAAGTCAC-chrXIII;253762;253783-WT	0	0	0	4.3755	26.2367	74.4046	235.655	64	153.423	113.111	1.35639	1.34479	0.991444	AAAAGTCAC	WT	AAA	AGT	CAC
YML007W.AAAAGTCAG-chrXIII;253762;253783-AAG	0	0	0	5.10475	68.3536	247.743	45.6807	3	134.245	118.534	1.13254	1.18399	1.04542	AAAAGTCAG	AAG	AAA	AGT	CAG
YML007W.AAAAGTCAG-chrXIII;253762;253783-WT	0	0	0	0.72925	6.21396	117.739	179.823	79	156.62	159.595	0.981354	1.35554	1.38129	AAAAGTCAG	WT	AAA	AGT	CAG
YML007W.AAAAGTCAT-chrXIII;253762;253783-AAG	0	0	0	26.253	143.612	139.815	20.3025	4	158.75	154.947	1.02455	1.08463	1.05864	AAAAGTCAT	AAG	AAA	AGT	CAT
YML007W.AAAAGTCAT-chrXIII;253762;253783-WT	0.623928	0.832082	0.840546	0.72925	6.21396	53.9638	189.974	92	169.405	177.414	0.954854	1.38267	1.44804	AAAAGTCAT	WT	AAA	AGT	CAT
YML007W.AAAAGTCGA-chrXIII;253762;253783-AAG	0	0	0	0	98.7329	98.9336	35.5295	3	115.067	131.705	0.873676	1.14082	1.30577	AAAAGTCGA	AAG	AAA	AGT	CGA
YML007W.AAAAGTCGA-chrXIII;253762;253783-WT	0	0	8.40546	2.917	2.07132	117.739	285.686	75	207.761	145.65	1.42644	1.34708	0.944369	AAAAGTCGA	WT	AAA	AGT	CGA
YML007W.AAAAGTCGC-chrXIII;253762;253783-AAG	0	0	0	10.9387	62.1396	68.6812	15.952	0	86.3006	70.5009	1.22411	1.10105	0.899469	AAAAGTCGC	AAG	AAA	AGT	CGC
YML007W.AAAAGTCGC-chrXIII;253762;253783-WT	0	0	0	0.72925	32.4507	87.4867	218.977	51	142.769	112.337	1.2709	1.33186	1.04797	AAAAGTCGC	WT	AAA	AGT	CGC
YML007W.AAAAGTCGG-chrXIII;253762;253783-AAG	0	0	0	12.3972	76.6388	143.086	58.7324	5	155.554	151.848	1.02441	1.16928	1.14142	AAAAGTCGG	AAG	AAA	AGT	CGG
YML007W.AAAAGTCGG-chrXIII;253762;253783-WT	1.24786	0	0	0	2.76176	183.967	184.173	63	155.554	168.892	0.921026	1.32763	1.44147	AAAAGTCGG	WT	AAA	AGT	CGG
YML007W.AAAAGTCGT-chrXIII;253762;253783-AAG	6.23928	7.48874	0	0	97.352	69.4988	26.8284	1	85.2351	92.9682	0.91682	1.05056	1.14587	AAAAGTCGT	AAG	AAA	AGT	CGT
YML007W.AAAAGTCGT-chrXIII;253762;253783-WT	0	0	2.52164	0	6.21396	106.292	247.256	82	190.714	199.882	0.954133	1.36174	1.4272	AAAAGTCGT	WT	AAA	AGT	CGT
YML007W.AAACAAAAA-chrXIII;253762;253783-AAG	0	0	0	2.18775	132.564	79.3104	7.25091	5	93.7587	81.3472	1.15257	1.07771	0.935048	AAACAAAAA	AAG	AAA	CAA	AAA
YML007W.AAACAAAAA-chrXIII;253762;253783-WT	0	0	0	7.2925	79.4006	88.3044	18.8524	5	103.348	83.6714	1.23516	1.12204	0.908419	AAACAAAAA	WT	AAA	CAA	AAA
YML007W.AAACAAAAC-chrXIII;253762;253783-AAG	10.6068	1.66416	5.04328	77.3005	69.7344	12.2645	0	0	62.8609	65.8525	0.954572	0.808711	0.847198	AAACAAAAC	AAG	AAA	CAA	AAC
YML007W.AAACAAAAC-chrXIII;253762;253783-WT	0	0	0	11.668	138.778	79.3104	18.1273	1	107.609	107.688	0.999268	1.06854	1.06932	AAACAAAAC	WT	AAA	CAA	AAC
YML007W.AAACAAAAG-chrXIII;253762;253783-AAG	0	0	0	13.1265	77.3293	40.8816	2.17527	0	75.6462	65.8525	1.14872	1.02772	0.894662	AAACAAAAG	AAG	AAA	CAA	AAG
YML007W.AAACAAAAG-chrXIII;253762;253783-WT	0	0	0	0	93.8998	79.3104	34.0793	6	118.264	105.364	1.12243	1.1421	1.01753	AAACAAAAG	WT	AAA	CAA	AAG
YML007W.AAACAAAAT-chrXIII;253762;253783-AAG	0	0	0	0	38.6646	28.6172	6.52582	0	63.9264	58.8799	1.08571	1.10019	1.01334	AAACAAAAT	AAG	AAA	CAA	AAT
YML007W.AAACAAAAT-chrXIII;253762;253783-WT	0	0	0	13.1265	53.8543	87.4867	16.6771	7	116.133	104.589	1.11037	1.13224	1.01969	AAACAAAAT	WT	AAA	CAA	AAT
YML007W.AAACAAAGA-chrXIII;253762;253783-AAG	31.1964	29.1229	2.52164	7.2925	80.7815	48.2403	40.6051	1	87.366	88.3198	0.989201	0.863085	0.872508	AAACAAAGA	AAG	AAA	CAA	AGA
YML007W.AAACAAAGA-chrXIII;253762;253783-WT	0	0	0	16.0435	18.6419	109.563	74.6844	12	88.4315	99.9408	0.884838	1.23281	1.39327	AAACAAAGA	WT	AAA	CAA	AGA
YML007W.AAACAAAGC-chrXIII;253762;253783-AAG	0.623928	0	2.52164	47.4012	91.8285	17.1703	5.07564	0	87.366	75.1493	1.16257	0.930725	0.800578	AAACAAAGC	AAG	AAA	CAA	AGC
YML007W.AAACAAAGC-chrXIII;253762;253783-WT	0	0	0	8.02175	80.7815	59.6872	18.1273	0	33.0286	34.8631	0.947381	1.0906	1.15117	AAACAAAGC	WT	AAA	CAA	AGC
YML007W.AAACAAAGG-chrXIII;253762;253783-AAG	0	0	0	25.5237	173.3	72.7693	14.5018	5	115.067	114.661	1.00355	1.04037	1.0367	AAACAAAGG	AAG	AAA	CAA	AGG
YML007W.AAACAAAGG-chrXIII;253762;253783-WT	0	0	0	0	89.0668	143.903	49.3062	11	117.198	127.831	0.91682	1.17938	1.28638	AAACAAAGG	WT	AAA	CAA	AGG
YML007W.AAACAAAGT-chrXIII;253762;253783-AAG	0.623928	0.832082	0	44.4842	72.4962	18.8056	15.952	0	77.7771	91.4187	0.850778	0.96833	1.13817	AAACAAAGT	AAG	AAA	CAA	AGT
YML007W.AAACAAAGT-chrXIII;253762;253783-WT	1.24786	0	0	0	104.947	121.01	45.6807	3	140.638	123.183	1.1417	1.1467	1.00437	AAACAAAGT	WT	AAA	CAA	AGT
YML007W.AAACAACAA-chrXIII;253762;253783-AAG	0	0	4.20273	126.16	73.8771	14.7174	0.725091	0	110.806	93.7429	1.18202	0.846005	0.715731	AAACAACAA	AAG	AAA	CAA	CAA
YML007W.AAACAACAA-chrXIII;253762;253783-WT	0	0	0	26.253	11.047	46.6051	18.1273	4	79.9079	105.364	0.758399	1.11147	1.46555	AAACAACAA	WT	AAA	CAA	CAA
YML007W.AAACAACAC-chrXIII;253762;253783-AAG	0	0	12.6082	92.6147	20.7132	54.7814	3.62545	0	78.8425	92.9682	0.848059	0.900514	1.06185	AAACAACAC	AAG	AAA	CAA	CAC
YML007W.AAACAACAC-chrXIII;253762;253783-WT	0	0	0	71.4665	65.5918	15.535	5.80073	1	61.7955	86.7703	0.712173	0.909066	1.27647	AAACAACAC	WT	AAA	CAA	CAC
YML007W.AAACAACAG-chrXIII;253762;253783-AAG	0	0	4.20273	78.759	82.8528	21.2585	3.62545	1	91.6278	104.589	0.876073	0.902242	1.02987	AAACAACAG	AAG	AAA	CAA	CAG
YML007W.AAACAACAG-chrXIII;253762;253783-WT	0.623928	5.82457	0	24.0652	152.587	92.3925	15.952	3	112.937	117.76	0.959042	1.03737	1.08167	AAACAACAG	WT	AAA	CAA	CAG
YML007W.AAACAACAT-chrXIII;253762;253783-AAG	5.61535	0.832082	18.492	67.8202	174.681	6.54106	2.90036	0	136.376	137.128	0.994517	0.869772	0.874567	AAACAACAT	AAG	AAA	CAA	CAT
YML007W.AAACAACAT-chrXIII;253762;253783-WT	0	0	0	18.9605	152.587	79.3104	16.6771	0	112.937	116.985	0.965394	1.05103	1.0887	AAACAACAT	WT	AAA	CAA	CAT
YML007W.AAACAACGA-chrXIII;253762;253783-AAG	2.49571	4.16041	0.840546	107.929	115.303	13.8998	0	1	58.5992	63.5283	0.922411	0.860293	0.932657	AAACAACGA	AAG	AAA	CAA	CGA
YML007W.AAACAACGA-chrXIII;253762;253783-WT	0	0.832082	0	32.087	124.279	61.3225	13.0516	0	76.7116	91.4187	0.839124	1.02252	1.21855	AAACAACGA	WT	AAA	CAA	CGA
YML007W.AAACAACGC-chrXIII;253762;253783-AAG	0	0	19.3326	134.182	40.0455	3.27053	0.725091	0	62.8609	75.924	0.827945	0.771345	0.931638	AAACAACGC	AAG	AAA	CAA	CGC
YML007W.AAACAACGC-chrXIII;253762;253783-WT	0	0	0	46.672	87.6859	0	6.52582	0	49.0102	51.1325	0.958494	0.91326	0.952807	AAACAACGC	WT	AAA	CAA	CGC
YML007W.AAACAACGG-chrXIII;253762;253783-AAG	0	0	3.36219	72.1957	40.736	16.3527	5.07564	0	92.6932	81.3472	1.13948	0.881444	0.773552	AAACAACGG	AAG	AAA	CAA	CGG
YML007W.AAACAACGG-chrXIII;253762;253783-WT	0	2.49625	0	8.02175	198.156	57.2343	23.928	1	109.74	108.463	1.01178	1.04059	1.02847	AAACAACGG	WT	AAA	CAA	CGG
YML007W.AAACAACGT-chrXIII;253762;253783-AAG	0	0	5.04328	160.435	159.492	18.8056	3.62545	0	160.881	153.398	1.04879	0.874044	0.833386	AAACAACGT	AAG	AAA	CAA	CGT
YML007W.AAACAACGT-chrXIII;253762;253783-WT	0	0	0	51.7767	247.868	41.6993	6.52582	0	125.722	144.101	0.872458	0.972415	1.11457	AAACAACGT	WT	AAA	CAA	CGT
YML007W.AAACACAAA-chrXIII;253762;253783-AAG	0.623928	0	0	32.087	70.4249	0	2.17527	0	64.9918	65.0777	0.998679	0.903087	0.904281	AAACACAAA	AAG	AAA	CAC	AAA
YML007W.AAACACAAA-chrXIII;253762;253783-WT	5.61535	0	0	0	71.1153	56.4167	0	0	61.7955	58.1051	1.06351	1.03247	0.970812	AAACACAAA	WT	AAA	CAC	AAA
YML007W.AAACACAAC-chrXIII;253762;253783-AAG	0	0	21.0137	99.178	12.4279	4.9058	0	2	70.319	80.5724	0.872743	0.749178	0.858418	AAACACAAC	AAG	AAA	CAC	AAC
YML007W.AAACACAAC-chrXIII;253762;253783-WT	0	0	0	1.4585	24.1654	0	3.62545	0	29.8323	30.9894	0.962661	1.01059	1.04979	AAACACAAC	WT	AAA	CAC	AAC
YML007W.AAACACAAG-chrXIII;253762;253783-AAG	0	0	3.36219	110.117	104.947	23.7114	2.90036	3	134.245	135.579	0.990166	0.895876	0.904774	AAACACAAG	AAG	AAA	CAC	AAG
YML007W.AAACACAAG-chrXIII;253762;253783-WT	0	0	0	8.02175	109.09	49.058	15.952	1	78.8425	80.5724	0.97853	1.06387	1.08721	AAACACAAG	WT	AAA	CAC	AAG
YML007W.AAACACAAT-chrXIII;253762;253783-AAG	0	0	6.72437	69.2787	48.3308	25.3466	8.70109	0	104.413	120.859	0.863927	0.910073	1.05341	AAACACAAT	AAG	AAA	CAC	AAT
YML007W.AAACACAAT-chrXIII;253762;253783-WT	0	0	0	10.9387	80.7815	35.1582	0.725091	0	64.9918	72.0504	0.902033	1.0188	1.12944	AAACACAAT	WT	AAA	CAC	AAT
YML007W.AAACACAGA-chrXIII;253762;253783-AAG	0	0	0	37.1917	95.2807	24.529	3.62545	0	72.4499	74.3746	0.974122	0.962875	0.988455	AAACACAGA	AAG	AAA	CAC	AGA
YML007W.AAACACAGA-chrXIII;253762;253783-WT	1.87178	0	0	2.18775	53.8543	92.3925	26.8284	5	121.46	109.238	1.11189	1.15666	1.04027	AAACACAGA	WT	AAA	CAC	AGA
YML007W.AAACACAGC-chrXIII;253762;253783-AAG	0	0	0	89.6977	138.778	9.8116	7.976	0	85.2351	60.4293	1.41049	0.909391	0.644733	AAACACAGC	AAG	AAA	CAC	AGC
YML007W.AAACACAGC-chrXIII;253762;253783-WT	0	0	0	9.48025	11.047	23.7114	0	5	52.2065	27.8905	1.87184	1.09816	0.586672	AAACACAGC	WT	AAA	CAC	AGC
YML007W.AAACACAGG-chrXIII;253762;253783-AAG	0	0	1.68109	68.5495	184.347	31.8877	6.52582	0	95.8895	119.309	0.803706	0.948852	1.1806	AAACACAGG	AAG	AAA	CAC	AGG
YML007W.AAACACAGG-chrXIII;253762;253783-WT	0	0	0	11.668	100.114	67.0459	14.5018	4	135.311	145.65	0.929012	1.08016	1.1627	AAACACAGG	WT	AAA	CAC	AGG
YML007W.AAACACAGT-chrXIII;253762;253783-AAG	0	0	0.840546	102.095	160.182	15.535	0	1	160.881	141.776	1.13475	0.899894	0.793031	AAACACAGT	AAG	AAA	CAC	AGT
YML007W.AAACACAGT-chrXIII;253762;253783-WT	0	0	0.840546	21.8775	89.7572	24.529	3.62545	0	69.2536	72.8251	0.950957	0.98398	1.03473	AAACACAGT	WT	AAA	CAC	AGT
YML007W.AAACACCAA-chrXIII;253762;253783-AAG	0	0.832082	106.749	86.7807	6.21396	0	0	0	84.1697	88.3198	0.953011	0.606427	0.636327	AAACACCAA	AAG	AAA	CAC	CAA
YML007W.AAACACCAA-chrXIII;253762;253783-WT	0	0	0	19.6897	81.4719	46.6051	18.1273	1	67.1227	64.303	1.04385	1.05886	1.01438	AAACACCAA	WT	AAA	CAC	CAA
YML007W.AAACACCAC-chrXIII;253762;253783-AAG	0	0	52.1139	67.091	23.475	3.27053	0	0	76.7116	58.1051	1.32022	0.694689	0.526191	AAACACCAC	AAG	AAA	CAC	CAC
YML007W.AAACACCAC-chrXIII;253762;253783-WT	0	0	0	17.502	22.0941	22.0761	0	0	9.58895	9.29682	1.03142	0.990638	0.960458	AAACACCAC	WT	AAA	CAC	CAC
YML007W.AAACACCAG-chrXIII;253762;253783-AAG	0	0	78.1708	113.763	26.9272	0.817633	0	3	109.74	99.9408	1.09805	0.688909	0.627392	AAACACCAG	AAG	AAA	CAC	CAG
YML007W.AAACACCAG-chrXIII;253762;253783-WT	0	0	0	8.02175	29.6889	54.7814	3.62545	4	79.9079	78.2482	1.02121	1.12048	1.0972	AAACACCAG	WT	AAA	CAC	CAG
YML007W.AAACACCAT-chrXIII;253762;253783-AAG	0	0	22.6947	137.828	75.258	0	11.6015	0	107.609	102.265	1.05226	0.816601	0.776045	AAACACCAT	AAG	AAA	CAC	CAT
YML007W.AAACACCAT-chrXIII;253762;253783-WT	0	0	0	66.3617	312.769	103.839	13.7767	0	124.656	134.029	0.930069	1.00109	1.07636	AAACACCAT	WT	AAA	CAC	CAT
YML007W.AAACACCGA-chrXIII;253762;253783-AAG	0	0	17.6515	111.575	53.1639	7.3587	0	0	74.5807	73.5998	1.01333	0.798482	0.78798	AAACACCGA	AAG	AAA	CAC	CGA
YML007W.AAACACCGA-chrXIII;253762;253783-WT	0	0	0.840546	95.5317	54.5448	19.6232	7.976	0	63.9264	79.7977	0.801105	0.889757	1.11066	AAACACCGA	WT	AAA	CAC	CGA
YML007W.AAACACCGC-chrXIII;253762;253783-AAG	0.623928	0	18.492	116.68	9.66616	4.08816	0	0	35.1595	37.962	0.926176	0.732644	0.791043	AAACACCGC	AAG	AAA	CAC	CGC
YML007W.AAACACCGC-chrXIII;253762;253783-WT	0	0	1.68109	86.7807	118.065	0	6.52582	0	90.5623	66.6272	1.35924	0.885315	0.651331	AAACACCGC	WT	AAA	CAC	CGC
YML007W.AAACACCGG-chrXIII;253762;253783-AAG	0	0	47.9111	167.727	40.0455	7.3587	2.90036	0	112.937	131.705	0.857497	0.747887	0.872174	AAACACCGG	AAG	AAA	CAC	CGG
YML007W.AAACACCGG-chrXIII;253762;253783-WT	0	0	0.840546	8.751	57.997	0	0.725091	0	28.7669	45.7094	0.629343	0.938966	1.49198	AAACACCGG	WT	AAA	CAC	CGG
YML007W.AAACACCGT-chrXIII;253762;253783-AAG	0	0	12.6082	98.4487	21.4036	0	0.725091	0	71.3844	48.8083	1.46255	0.755888	0.51683	AAACACCGT	AAG	AAA	CAC	CGT
YML007W.AAACACCGT-chrXIII;253762;253783-WT	0	0	0	43.0257	96.6616	89.122	2.17527	2	120.395	103.04	1.16843	1.02806	0.879865	AAACACCGT	WT	AAA	CAC	CGT
YML007W.AAACAGAAA-chrXIII;253762;253783-AAG	1.87178	0.832082	0	0	78.7102	74.4046	21.0276	3	62.8609	51.1325	1.22937	1.1144	0.906482	AAACAGAAA	AAG	AAA	CAG	AAA
YML007W.AAACAGAAA-chrXIII;253762;253783-WT	0	0	0	0	41.4264	82.5809	40.6051	12	79.9079	74.3746	1.0744	1.21683	1.13257	AAACAGAAA	WT	AAA	CAG	AAA
YML007W.AAACAGAAC-chrXIII;253762;253783-AAG	1.24786	0	6.72437	78.759	46.2595	7.3587	3.62545	0	102.282	105.364	0.970751	0.836079	0.86127	AAACAGAAC	AAG	AAA	CAG	AAC
YML007W.AAACAGAAC-chrXIII;253762;253783-WT	0	0	0	10.9387	60.7587	52.3285	26.1033	0	58.5992	38.7367	1.51275	1.10992	0.733709	AAACAGAAC	WT	AAA	CAG	AAC
YML007W.AAACAGAAG-chrXIII;253762;253783-AAG	0	0	0	26.9822	123.589	77.6751	17.4022	2	148.096	130.93	1.13111	1.05425	0.932054	AAACAGAAG	AAG	AAA	CAG	AAG
YML007W.AAACAGAAG-chrXIII;253762;253783-WT	0	0	0	0.72925	20.7132	97.2983	26.1033	7	92.6932	81.3472	1.13948	1.2207	1.07128	AAACAGAAG	WT	AAA	CAG	AAG
YML007W.AAACAGAAT-chrXIII;253762;253783-AAG	0	0	0	10.2095	138.088	102.204	10.8764	1	123.591	97.6166	1.26609	1.07408	0.848349	AAACAGAAT	AAG	AAA	CAG	AAT
YML007W.AAACAGAAT-chrXIII;253762;253783-WT	1.87178	0	0	8.751	43.4977	161.891	28.2785	5	96.955	103.814	0.933925	1.16968	1.25243	AAACAGAAT	WT	AAA	CAG	AAT
YML007W.AAACAGAGA-chrXIII;253762;253783-AAG	0	0	0	0	128.422	74.4046	35.5295	11	150.227	83.6714	1.79544	1.12616	0.627234	AAACAGAGA	AAG	AAA	CAG	AGA
YML007W.AAACAGAGA-chrXIII;253762;253783-WT	0	0	0	3.64625	44.1882	184.785	148.644	13	155.554	147.2	1.05676	1.25717	1.18965	AAACAGAGA	WT	AAA	CAG	AGA
YML007W.AAACAGAGC-chrXIII;253762;253783-AAG	0	0	0	12.3972	44.1882	47.4227	12.3265	4	76.7116	61.2041	1.25337	1.10252	0.879644	AAACAGAGC	AAG	AAA	CAG	AGC
YML007W.AAACAGAGC-chrXIII;253762;253783-WT	0	4.16041	0	0	11.047	80.9457	38.4298	4	59.6646	65.8525	0.906034	1.2191	1.34553	AAACAGAGC	WT	AAA	CAG	AGC
YML007W.AAACAGAGG-chrXIII;253762;253783-AAG	0	0	0.840546	19.6897	142.231	28.6172	7.976	0	94.8241	80.5724	1.17688	0.996473	0.846707	AAACAGAGG	AAG	AAA	CAG	AGG
YML007W.AAACAGAGG-chrXIII;253762;253783-WT	0	0	0	6.56325	121.517	152.897	36.9796	4	89.4969	113.111	0.791229	1.13449	1.43383	AAACAGAGG	WT	AAA	CAG	AGG
YML007W.AAACAGAGT-chrXIII;253762;253783-AAG	0	0	0	19.6897	179.514	47.4227	10.1513	1	87.366	79.023	1.10558	1.0153	0.91834	AAACAGAGT	AAG	AAA	CAG	AGT
YML007W.AAACAGAGT-chrXIII;253762;253783-WT	0	0	0	0	41.4264	237.114	110.939	21	152.358	174.315	0.874035	1.2508	1.43106	AAACAGAGT	WT	AAA	CAG	AGT
YML007W.AAACAGCAA-chrXIII;253762;253783-AAG	17.47	9.98498	0	21.8775	104.947	59.6872	6.52582	1	134.245	96.0671	1.39741	0.917893	0.656852	AAACAGCAA	AAG	AAA	CAG	CAA
YML007W.AAACAGCAA-chrXIII;253762;253783-WT	0	0	0	22.6067	175.372	227.302	130.516	8	246.116	251.014	0.980489	1.16271	1.18585	AAACAGCAA	WT	AAA	CAG	CAA
YML007W.AAACAGCAC-chrXIII;253762;253783-AAG	1.24786	0	4.20273	122.514	105.637	21.2585	0	0	90.5623	89.0945	1.01647	0.866822	0.852773	AAACAGCAC	AAG	AAA	CAG	CAC
YML007W.AAACAGCAC-chrXIII;253762;253783-WT	3.74357	4.16041	0	24.0652	88.3763	88.3044	11.6015	3	91.6278	94.5177	0.969425	1.03917	1.07195	AAACAGCAC	WT	AAA	CAG	CAC
YML007W.AAACAGCAG-chrXIII;253762;253783-AAG	2.49571	0	0	13.1265	114.613	28.6172	0.725091	0	114.002	100.716	1.13192	0.981484	0.867096	AAACAGCAG	AAG	AAA	CAG	CAG
YML007W.AAACAGCAG-chrXIII;253762;253783-WT	0	0	0.840546	0	19.3323	138.18	30.4538	3	90.5623	119.309	0.759056	1.2162	1.60225	AAACAGCAG	WT	AAA	CAG	CAG
YML007W.AAACAGCAT-chrXIII;253762;253783-AAG	0	0	2.52164	29.17	79.4006	9.8116	4.35055	0	121.46	100.716	1.20597	0.93996	0.779421	AAACAGCAT	AAG	AAA	CAG	CAT
YML007W.AAACAGCAT-chrXIII;253762;253783-WT	0	0	0	0	51.783	44.1522	7.976	5	96.955	58.1051	1.66861	1.12376	0.673471	AAACAGCAT	WT	AAA	CAG	CAT
YML007W.AAACAGCGA-chrXIII;253762;253783-AAG	0	0	2.52164	39.3795	153.968	61.3225	18.1273	1	150.227	130.93	1.14738	1.01559	0.885139	AAACAGCGA	AAG	AAA	CAG	CGA
YML007W.AAACAGCGA-chrXIII;253762;253783-WT	0.623928	0	5.04328	0	53.1639	49.8756	25.3782	0	56.4683	79.023	0.714581	1.11601	1.56177	AAACAGCGA	WT	AAA	CAG	CGA
YML007W.AAACAGCGC-chrXIII;253762;253783-AAG	0.623928	0	1.68109	35.7332	95.9712	19.6232	0.725091	0	139.573	105.364	1.32467	0.940144	0.709719	AAACAGCGC	AAG	AAA	CAG	CGC
YML007W.AAACAGCGC-chrXIII;253762;253783-WT	0	0	0	7.2925	44.1882	51.5109	7.976	1	117.198	75.1493	1.55954	1.10035	0.705562	AAACAGCGC	WT	AAA	CAG	CGC
YML007W.AAACAGCGG-chrXIII;253762;253783-AAG	0	0	0	47.4012	171.92	44.9698	13.0516	1	178.994	140.227	1.27646	0.991312	0.776612	AAACAGCGG	AAG	AAA	CAG	CGG
YML007W.AAACAGCGG-chrXIII;253762;253783-WT	0	0	0	3.64625	149.135	133.274	27.5535	6	148.096	143.326	1.03328	1.11417	1.07829	AAACAGCGG	WT	AAA	CAG	CGG
YML007W.AAACAGCGT-chrXIII;253762;253783-AAG	21.2136	9.98498	0.840546	102.824	168.467	147.174	11.6015	4	218.415	216.926	1.00687	0.950168	0.943689	AAACAGCGT	AAG	AAA	CAG	CGT
YML007W.AAACAGCGT-chrXIII;253762;253783-WT	0	0	0	3.64625	48.3308	208.496	31.904	8	138.507	140.227	0.987735	1.19332	1.20814	AAACAGCGT	WT	AAA	CAG	CGT
YML007W.AAACATAAA-chrXIII;253762;253783-AAG	0	0	0	2.18775	64.2109	46.6051	33.3542	2	76.7116	68.9514	1.11255	1.14398	1.02825	AAACATAAA	AAG	AAA	CAT	AAA
YML007W.AAACATAAA-chrXIII;253762;253783-WT	0	0	0	8.751	129.803	174.156	27.5535	5	106.544	92.9682	1.14603	1.12686	0.983274	AAACATAAA	WT	AAA	CAT	AAA
YML007W.AAACATAAC-chrXIII;253762;253783-AAG	0	0	0	51.7767	38.6646	3.27053	2.17527	0	25.5705	37.962	0.673582	0.86352	1.28198	AAACATAAC	AAG	AAA	CAT	AAC
YML007W.AAACATAAC-chrXIII;253762;253783-WT	4.3675	0.832082	0	16.0435	81.4719	80.9457	15.952	3	76.7116	67.4019	1.13812	1.06574	0.9364	AAACATAAC	WT	AAA	CAT	AAC
YML007W.AAACATAAG-chrXIII;253762;253783-AAG	0	0	0	62.7155	115.303	25.3466	0	1	76.7116	70.5009	1.08809	0.931924	0.856474	AAACATAAG	AAG	AAA	CAT	AAG
YML007W.AAACATAAG-chrXIII;253762;253783-WT	0.623928	1.66416	0	21.8775	207.132	145.539	23.2029	8	168.339	137.903	1.22071	1.07349	0.879397	AAACATAAG	WT	AAA	CAT	AAG
YML007W.AAACATAAT-chrXIII;253762;253783-AAG	0	0.832082	0	21.8775	140.85	43.3345	15.2269	1	78.8425	79.7977	0.98803	1.02229	1.03467	AAACATAAT	AAG	AAA	CAT	AAT
YML007W.AAACATAAT-chrXIII;253762;253783-WT	0	0	0	25.5237	82.8528	34.3406	13.7767	0	87.366	82.1219	1.06386	1.02213	0.960774	AAACATAAT	WT	AAA	CAT	AAT
YML007W.AAACATAGA-chrXIII;253762;253783-AAG	21.8375	15.8096	0	0	58.6874	135.727	49.3062	6	126.787	112.337	1.12864	1.05298	0.932962	AAACATAGA	AAG	AAA	CAT	AGA
YML007W.AAACATAGA-chrXIII;253762;253783-WT	0	1.66416	0	0	0	142.268	50.0313	9	102.282	82.1219	1.24549	1.26012	1.01174	AAACATAGA	WT	AAA	CAT	AGA
YML007W.AAACATAGC-chrXIII;253762;253783-AAG	0	0	3.36219	29.17	94.5903	25.3466	14.5018	0	71.3844	56.5557	1.2622	0.992863	0.786614	AAACATAGC	AAG	AAA	CAT	AGC
YML007W.AAACATAGC-chrXIII;253762;253783-WT	0	0.832082	0	0	102.185	143.903	14.5018	6	88.4315	106.139	0.833169	1.13203	1.3587	AAACATAGC	WT	AAA	CAT	AGC
YML007W.AAACATAGG-chrXIII;253762;253783-AAG	0	0	0	17.502	46.9499	44.1522	11.6015	1	58.5992	56.5557	1.03613	1.06904	1.03176	AAACATAGG	AAG	AAA	CAT	AGG
YML007W.AAACATAGG-chrXIII;253762;253783-WT	0	0	0	9.48025	102.185	197.05	50.0313	2	200.303	144.101	1.39002	1.1564	0.831935	AAACATAGG	WT	AAA	CAT	AGG
YML007W.AAACATAGT-chrXIII;253762;253783-AAG	0	0	0	27.7115	180.895	108.745	26.1033	0	163.012	137.128	1.18876	1.05935	0.891142	AAACATAGT	AAG	AAA	CAT	AGT
YML007W.AAACATAGT-chrXIII;253762;253783-WT	0	3.32833	0	0	42.1168	161.074	36.2545	10	122.526	123.183	0.994664	1.19493	1.20134	AAACATAGT	WT	AAA	CAT	AGT
YML007W.AAACATCAA-chrXIII;253762;253783-AAG	0	0	4.20273	104.283	158.801	44.9698	8.70109	0	150.227	122.408	1.22726	0.933867	0.760935	AAACATCAA	AAG	AAA	CAT	CAA
YML007W.AAACATCAA-chrXIII;253762;253783-WT	0	0	0	0	42.1168	19.6232	16.6771	2	69.2536	64.303	1.07699	1.12959	1.04884	AAACATCAA	WT	AAA	CAT	CAA
YML007W.AAACATCAC-chrXIII;253762;253783-AAG	0	0	0.840546	103.553	73.8771	42.5169	0.725091	0	128.918	112.337	1.14761	0.90806	0.791264	AAACATCAC	AAG	AAA	CAT	CAC
YML007W.AAACATCAC-chrXIII;253762;253783-WT	0	0	0	48.1305	127.731	25.3466	1.45018	3	75.6462	79.7977	0.947975	0.956882	1.0094	AAACATCAC	WT	AAA	CAT	CAC
YML007W.AAACATCAG-chrXIII;253762;253783-AAG	0	0	0	53.2352	89.7572	46.6051	0.725091	1	110.806	79.023	1.4022	0.968984	0.691048	AAACATCAG	AAG	AAA	CAT	CAG
YML007W.AAACATCAG-chrXIII;253762;253783-WT	1.24786	3.32833	5.04328	10.9387	114.613	43.3345	17.4022	1	102.282	94.5177	1.08215	1.01821	0.940912	AAACATCAG	WT	AAA	CAT	CAG
YML007W.AAACATCAT-chrXIII;253762;253783-AAG	5.61535	9.1529	2.52164	21.8775	269.272	57.2343	49.3062	9	273.818	219.25	1.24888	1.01897	0.815908	AAACATCAT	AAG	AAA	CAT	CAT
YML007W.AAACATCAT-chrXIII;253762;253783-WT	0	0	0	15.3142	198.847	165.979	42.7804	3	169.405	171.991	0.984963	1.10139	1.1182	AAACATCAT	WT	AAA	CAT	CAT
YML007W.AAACATCGA-chrXIII;253762;253783-AAG	16.2221	7.48874	0.840546	72.925	177.443	83.3986	34.0793	2	143.834	135.579	1.06089	0.963057	0.90778	AAACATCGA	AAG	AAA	CAT	CGA
YML007W.AAACATCGA-chrXIII;253762;253783-WT	31.8203	37.4437	0	6.56325	26.2367	112.833	49.3062	1	87.366	122.408	0.713727	0.923491	1.2939	AAACATCGA	WT	AAA	CAT	CGA
YML007W.AAACATCGC-chrXIII;253762;253783-AAG	0	1.66416	0	26.253	49.7117	80.128	5.07564	0	100.151	106.913	0.936751	1.05604	1.12734	AAACATCGC	AAG	AAA	CAT	CGC
YML007W.AAACATCGC-chrXIII;253762;253783-WT	0	0	0	4.3755	86.9954	40.8816	5.80073	3	69.2536	78.2482	0.885049	1.06161	1.19949	AAACATCGC	WT	AAA	CAT	CGC
YML007W.AAACATCGG-chrXIII;253762;253783-AAG	0	0	0	22.6067	48.3308	63.7754	6.52582	3	78.8425	84.4461	0.933643	1.07072	1.14682	AAACATCGG	AAG	AAA	CAT	CGG
YML007W.AAACATCGG-chrXIII;253762;253783-WT	0	0	2.52164	16.7727	202.299	140.633	29.0036	4	152.358	181.288	0.840419	1.079	1.28388	AAACATCGG	WT	AAA	CAT	CGG
YML007W.AAACATCGT-chrXIII;253762;253783-AAG	1.24786	4.16041	0	26.9822	189.181	122.645	51.4815	3	153.423	142.551	1.07627	1.07555	0.999336	AAACATCGT	AAG	AAA	CAT	CGT
YML007W.AAACATCGT-chrXIII;253762;253783-WT	0	0	0	24.7945	107.709	188.873	63.808	5	152.358	133.254	1.14336	1.14742	1.00355	AAACATCGT	WT	AAA	CAT	CGT
YML007W.AAACGAAAA-chrXIII;253762;253783-AAG	0	0	0	0	84.2337	36.7935	48.5811	0	90.5623	65.8525	1.37523	1.14236	0.830671	AAACGAAAA	AAG	AAA	CGA	AAA
YML007W.AAACGAAAA-chrXIII;253762;253783-WT	0	0.832082	0	2.917	147.754	154.533	41.3302	3	141.703	140.227	1.01053	1.1264	1.11467	AAACGAAAA	WT	AAA	CGA	AAA
YML007W.AAACGAAAC-chrXIII;253762;253783-AAG	0	0	0	75.842	125.66	17.1703	0	0	84.1697	75.924	1.1086	0.909074	0.820017	AAACGAAAC	AAG	AAA	CGA	AAC
YML007W.AAACGAAAC-chrXIII;253762;253783-WT	0	0	0	0	34.522	33.523	17.4022	0	54.3374	81.3472	0.667969	1.1497	1.72118	AAACGAAAC	WT	AAA	CGA	AAC
YML007W.AAACGAAAG-chrXIII;253762;253783-AAG	0	0	3.36219	20.419	149.135	42.5169	16.6771	4	132.114	119.309	1.10733	1.0255	0.926105	AAACGAAAG	AAG	AAA	CGA	AAG
YML007W.AAACGAAAG-chrXIII;253762;253783-WT	0	0.832082	0	5.10475	105.637	77.6751	13.0516	6	116.133	110.012	1.05563	1.09315	1.03554	AAACGAAAG	WT	AAA	CGA	AAG
YML007W.AAACGAAAT-chrXIII;253762;253783-AAG	0	0.832082	0	30.6285	114.613	103.839	34.0793	7	153.423	116.21	1.32022	1.09183	0.827008	AAACGAAAT	AAG	AAA	CGA	AAT
YML007W.AAACGAAAT-chrXIII;253762;253783-WT	4.99143	13.3133	0	5.10475	67.6631	48.2403	16.6771	3	115.067	105.364	1.09209	0.994709	0.910826	AAACGAAAT	WT	AAA	CGA	AAT
YML007W.AAACGAAGA-chrXIII;253762;253783-AAG	1.87178	0	0	0	35.9029	90.7573	34.8044	2	92.6932	102.265	0.906402	1.1864	1.30891	AAACGAAGA	AAG	AAA	CGA	AGA
YML007W.AAACGAAGA-chrXIII;253762;253783-WT	0	0.832082	0	3.64625	49.7117	96.4807	27.5535	8	74.5807	78.2482	0.95313	1.17251	1.23017	AAACGAAGA	WT	AAA	CGA	AGA
YML007W.AAACGAAGC-chrXIII;253762;253783-AAG	0	0	2.52164	16.7727	74.5675	71.9517	4.35055	2	76.7116	53.4567	1.43502	1.05784	0.737156	AAACGAAGC	AAG	AAA	CGA	AGC
YML007W.AAACGAAGC-chrXIII;253762;253783-WT	0	0	0	0	14.4992	37.6111	14.5018	6	51.1411	53.4567	0.956682	1.22447	1.27991	AAACGAAGC	WT	AAA	CGA	AGC
YML007W.AAACGAAGG-chrXIII;253762;253783-AAG	0	0	0.840546	16.0435	91.8285	113.651	34.8044	1	99.0859	90.644	1.09313	1.11856	1.02326	AAACGAAGG	AAG	AAA	CGA	AGG
YML007W.AAACGAAGG-chrXIII;253762;253783-WT	0	0.832082	4.20273	15.3142	84.2337	83.3986	18.8524	6	114.002	130.155	0.875891	1.08772	1.24184	AAACGAAGG	WT	AAA	CGA	AGG
YML007W.AAACGAAGT-chrXIII;253762;253783-AAG	0.623928	0	0	17.502	136.017	94.0278	15.2269	0	104.413	137.128	0.761427	1.06247	1.39537	AAACGAAGT	AAG	AAA	CGA	AGT
YML007W.AAACGAAGT-chrXIII;253762;253783-WT	0	1.66416	5.04328	0.72925	187.109	152.897	33.3542	8	158.75	154.947	1.02455	1.10177	1.07537	AAACGAAGT	WT	AAA	CGA	AGT
YML007W.AAACGACAA-chrXIII;253762;253783-AAG	0	0	0	45.9427	113.232	58.0519	15.952	0	104.413	100.716	1.03671	1.01317	0.977288	AAACGACAA	AAG	AAA	CGA	CAA
YML007W.AAACGACAA-chrXIII;253762;253783-WT	0	0	0	0	108.399	36.7935	10.1513	1	83.1043	72.0504	1.15342	1.05733	0.916694	AAACGACAA	WT	AAA	CGA	CAA
YML007W.AAACGACAC-chrXIII;253762;253783-AAG	0	0	0.840546	16.7727	17.9514	4.9058	0	0	39.4213	48.8083	0.807675	0.893594	1.10638	AAACGACAC	AAG	AAA	CGA	CAC
YML007W.AAACGACAC-chrXIII;253762;253783-WT	1.87178	0	0	3.64625	98.7329	16.3527	10.8764	1	80.9734	83.6714	0.967755	1.01886	1.05281	AAACGACAC	WT	AAA	CGA	CAC
YML007W.AAACGACAG-chrXIII;253762;253783-AAG	0	0	0	40.1087	82.8528	31.0701	8.70109	1	133.18	101.49	1.31224	0.984941	0.750578	AAACGACAG	AAG	AAA	CGA	CAG
YML007W.AAACGACAG-chrXIII;253762;253783-WT	1.24786	1.66416	0	2.917	141.54	40.8816	15.2269	1	96.955	96.0671	1.00924	1.03661	1.02712	AAACGACAG	WT	AAA	CGA	CAG
YML007W.AAACGACAT-chrXIII;253762;253783-AAG	0	4.16041	0	49.589	166.396	122.645	4.35055	0	161.947	144.875	1.11783	1.01773	0.91045	AAACGACAT	AAG	AAA	CGA	CAT
YML007W.AAACGACAT-chrXIII;253762;253783-WT	1.87178	0.832082	0.840546	15.3142	142.921	37.6111	3.62545	0	84.1697	73.5998	1.14361	0.990772	0.866353	AAACGACAT	WT	AAA	CGA	CAT
YML007W.AAACGACGA-chrXIII;253762;253783-AAG	6.23928	3.32833	0	17.502	48.3308	21.2585	18.1273	0	64.9918	65.8525	0.98693	0.972249	0.985124	AAACGACGA	AAG	AAA	CGA	CGA
YML007W.AAACGACGA-chrXIII;253762;253783-WT	0	0	6.72437	78.759	13.8088	20.4408	2.17527	0	71.3844	107.688	0.662881	0.842116	1.27039	AAACGACGA	WT	AAA	CGA	CGA
YML007W.AAACGACGC-chrXIII;253762;253783-AAG	0	0	0	37.1917	91.1381	22.0761	0	0	74.5807	76.6988	0.972385	0.948353	0.975285	AAACGACGC	AAG	AAA	CGA	CGC
YML007W.AAACGACGC-chrXIII;253762;253783-WT	0	0.832082	0	30.6285	60.7587	14.7174	0	6	53.272	60.4293	0.881558	0.96283	1.09219	AAACGACGC	WT	AAA	CGA	CGC
YML007W.AAACGACGG-chrXIII;253762;253783-AAG	0	1.66416	0.840546	55.423	194.014	82.5809	19.5775	1	122.526	135.579	0.903723	1.00979	1.11736	AAACGACGG	AAG	AAA	CGA	CGG
YML007W.AAACGACGG-chrXIII;253762;253783-WT	0	0	52.1139	116.68	46.9499	11.4469	0	2	50.0756	111.562	0.44886	0.758364	1.68953	AAACGACGG	WT	AAA	CGA	CGG
YML007W.AAACGACGT-chrXIII;253762;253783-AAG	0	0	0	94.0732	183.657	49.058	2.90036	0	134.245	132.48	1.01333	0.943779	0.931366	AAACGACGT	AAG	AAA	CGA	CGT
YML007W.AAACGACGT-chrXIII;253762;253783-WT	6.23928	12.4812	3.36219	83.1345	133.945	33.523	13.7767	2	86.3006	109.238	0.790026	0.895538	1.13356	AAACGACGT	WT	AAA	CGA	CGT
YML007W.AAACGCAAA-chrXIII;253762;253783-AAG	0	0	0	36.4625	115.303	71.9517	10.1513	0	79.9079	65.8525	1.21344	1.02621	0.845703	AAACGCAAA	AAG	AAA	CGC	AAA
YML007W.AAACGCAAA-chrXIII;253762;253783-WT	0	0	0	2.917	91.8285	161.891	12.3265	0	100.151	113.886	0.879399	1.13121	1.28635	AAACGCAAA	WT	AAA	CGC	AAA
YML007W.AAACGCAAC-chrXIII;253762;253783-AAG	0	0	11.7676	99.9072	75.258	15.535	0	0	96.955	86.7703	1.11737	0.846443	0.757528	AAACGCAAC	AAG	AAA	CGC	AAC
YML007W.AAACGCAAC-chrXIII;253762;253783-WT	0	0	0	18.2312	47.6404	31.0701	11.6015	0	47.9448	43.3852	1.1051	1.04496	0.945582	AAACGCAAC	WT	AAA	CGC	AAC
YML007W.AAACGCAAG-chrXIII;253762;253783-AAG	2.49571	0	0	23.336	53.1639	17.9879	5.07564	0	54.3374	58.1051	0.935157	0.957856	1.02427	AAACGCAAG	AAG	AAA	CGC	AAG
YML007W.AAACGCAAG-chrXIII;253762;253783-WT	0	1.66416	8.40546	34.2747	98.7329	193.779	43.5055	8	208.826	149.524	1.39661	1.11405	0.797682	AAACGCAAG	WT	AAA	CGC	AAG
YML007W.AAACGCAAT-chrXIII;253762;253783-AAG	1.24786	0	1.68109	59.7985	108.399	53.9638	2.90036	0	101.217	108.463	0.933192	0.963121	1.03207	AAACGCAAT	AAG	AAA	CGC	AAT
YML007W.AAACGCAAT-chrXIII;253762;253783-WT	0	0	0	8.751	83.5432	55.599	22.4778	5	108.675	106.913	1.01647	1.10441	1.08651	AAACGCAAT	WT	AAA	CGC	AAT
YML007W.AAACGCAGA-chrXIII;253762;253783-AAG	0	0	0	12.3972	121.517	63.7754	9.42618	0	70.319	58.8799	1.19428	1.04925	0.878562	AAACGCAGA	AAG	AAA	CGC	AGA
YML007W.AAACGCAGA-chrXIII;253762;253783-WT	0	0	0	2.917	78.0197	218.308	44.2305	10	138.507	132.48	1.0455	1.18472	1.13317	AAACGCAGA	WT	AAA	CGC	AGA
YML007W.AAACGCAGC-chrXIII;253762;253783-AAG	0	0	22.6947	77.3005	91.1381	8.17633	0.725091	0	76.7116	82.8966	0.925389	0.83686	0.904333	AAACGCAGC	AAG	AAA	CGC	AGC
YML007W.AAACGCAGC-chrXIII;253762;253783-WT	0	0	1.68109	4.3755	69.044	141.45	17.4022	0	53.272	57.3304	0.92921	1.13852	1.22526	AAACGCAGC	WT	AAA	CGC	AGC
YML007W.AAACGCAGG-chrXIII;253762;253783-AAG	0	0	0	79.4882	30.3794	36.7935	7.976	0	73.5153	91.4187	0.80416	0.93054	1.15716	AAACGCAGG	AAG	AAA	CGC	AGG
YML007W.AAACGCAGG-chrXIII;253762;253783-WT	0	0	0	19.6897	34.522	85.8515	10.8764	2	90.5623	85.9956	1.0531	1.1123	1.05621	AAACGCAGG	WT	AAA	CGC	AGG
YML007W.AAACGCAGT-chrXIII;253762;253783-AAG	0	0	0	18.2312	105.637	122.645	0.725091	0	121.46	138.678	0.875845	1.07333	1.22547	AAACGCAGT	AAG	AAA	CGC	AGT
YML007W.AAACGCAGT-chrXIII;253762;253783-WT	0	0	0	10.9387	146.373	137.362	23.2029	1	96.955	111.562	0.869069	1.09781	1.2632	AAACGCAGT	WT	AAA	CGC	AGT
YML007W.AAACGCCAA-chrXIII;253762;253783-AAG	0	0	38.6651	29.8992	21.4036	3.27053	0	0	53.272	44.1599	1.20634	0.701465	0.581481	AAACGCCAA	AAG	AAA	CGC	CAA
YML007W.AAACGCCAA-chrXIII;253762;253783-WT	0	0	0	29.8992	126.351	48.2403	1.45018	0	50.0756	64.303	0.778745	0.995784	1.2787	AAACGCCAA	WT	AAA	CGC	CAA
YML007W.AAACGCCAC-chrXIII;253762;253783-AAG	0	0	36.984	85.3222	39.3551	0	0	0	70.319	67.4019	1.04328	0.73651	0.705957	AAACGCCAC	AAG	AAA	CGC	CAC
YML007W.AAACGCCAC-chrXIII;253762;253783-WT	0	0	0	36.4625	106.328	44.9698	2.90036	0	80.9734	72.0504	1.12384	0.98901	0.880024	AAACGCCAC	WT	AAA	CGC	CAC
YML007W.AAACGCCAG-chrXIII;253762;253783-AAG	0	0	70.6059	196.168	78.0197	22.0761	2.17527	0	159.816	172.766	0.925043	0.770827	0.833288	AAACGCCAG	AAG	AAA	CGC	CAG
YML007W.AAACGCCAG-chrXIII;253762;253783-WT	0	0	0.840546	11.668	68.3536	58.8696	15.2269	0	100.151	75.1493	1.3327	1.08247	0.812241	AAACGCCAG	WT	AAA	CGC	CAG
YML007W.AAACGCCAT-chrXIII;253762;253783-AAG	0	0	36.1435	78.759	22.0941	7.3587	0	0	100.151	84.4461	1.18598	0.734063	0.618951	AAACGCCAT	AAG	AAA	CGC	CAT
YML007W.AAACGCCAT-chrXIII;253762;253783-WT	0	0	5.04328	53.9645	37.9742	3.27053	4.35055	0	35.1595	37.1873	0.945471	0.852691	0.901869	AAACGCCAT	WT	AAA	CGC	CAT
YML007W.AAACGCCGA-chrXIII;253762;253783-AAG	0	0	4.20273	50.3182	9.66616	6.54106	0	0	50.0756	38.7367	1.29272	0.79945	0.618426	AAACGCCGA	AAG	AAA	CGC	CGA
YML007W.AAACGCCGA-chrXIII;253762;253783-WT	0	0.832082	0	0.72925	108.399	26.9819	10.8764	0	46.8793	59.6546	0.785846	1.03913	1.32231	AAACGCCGA	WT	AAA	CGC	CGA
YML007W.AAACGCCGC-chrXIII;253762;253783-AAG	0	0	4.20273	48.1305	8.28528	0	0	0	51.1411	34.8631	1.46691	0.75341	0.513603	AAACGCCGC	AAG	AAA	CGC	CGC
YML007W.AAACGCCGC-chrXIII;253762;253783-WT	0	0	0	61.9862	35.9029	21.2585	0.725091	0	28.7669	47.2588	0.608709	0.896169	1.47225	AAACGCCGC	WT	AAA	CGC	CGC
YML007W.AAACGCCGG-chrXIII;253762;253783-AAG	0	0	22.6947	61.257	13.1184	0	0	0	86.3006	77.4735	1.11394	0.710296	0.637644	AAACGCCGG	AAG	AAA	CGC	CGG
YML007W.AAACGCCGG-chrXIII;253762;253783-WT	0	0	0	26.253	88.3763	23.7114	5.80073	2	60.73	75.1493	0.808125	0.991957	1.22748	AAACGCCGG	WT	AAA	CGC	CGG
YML007W.AAACGCCGT-chrXIII;253762;253783-AAG	0	4.99249	27.738	107.929	109.09	0.817633	0	0	93.7587	103.04	0.909927	0.801729	0.881091	AAACGCCGT	AAG	AAA	CGC	CGT
YML007W.AAACGCCGT-chrXIII;253762;253783-WT	0	0	0	26.253	50.4021	31.8877	0	0	55.4028	58.1051	0.953493	0.984878	1.03292	AAACGCCGT	WT	AAA	CGC	CGT
YML007W.AAACGGAAA-chrXIII;253762;253783-AAG	0	0	0	13.1265	106.328	103.839	11.6015	2	72.4499	63.5283	1.14044	1.08775	0.953805	AAACGGAAA	AAG	AAA	CGG	AAA
YML007W.AAACGGAAA-chrXIII;253762;253783-WT	0	0	0	5.10475	47.6404	94.0278	130.516	1	112.937	109.238	1.03386	1.24586	1.20506	AAACGGAAA	WT	AAA	CGG	AAA
YML007W.AAACGGAAC-chrXIII;253762;253783-AAG	0.623928	7.48874	19.3326	71.4665	105.637	10.6292	0.725091	0	75.6462	89.8693	0.841736	0.833128	0.989774	AAACGGAAC	AAG	AAA	CGG	AAC
YML007W.AAACGGAAC-chrXIII;253762;253783-WT	0	0	0	0	41.4264	49.058	22.4778	3	43.683	41.8357	1.04416	1.16743	1.11806	AAACGGAAC	WT	AAA	CGG	AAC
YML007W.AAACGGAAG-chrXIII;253762;253783-AAG	0	0	0	33.5455	162.253	104.657	23.928	0	154.489	180.513	0.85583	1.05463	1.23229	AAACGGAAG	AAG	AAA	CGG	AAG
YML007W.AAACGGAAG-chrXIII;253762;253783-WT	0	0	0	2.18775	34.522	178.244	36.2545	5	101.217	124.732	0.811472	1.20536	1.48541	AAACGGAAG	WT	AAA	CGG	AAG
YML007W.AAACGGAAT-chrXIII;253762;253783-AAG	0	0.832082	2.52164	13.8557	192.633	107.11	27.5535	0	186.452	164.244	1.13521	1.06346	0.936797	AAACGGAAT	AAG	AAA	CGG	AAT
YML007W.AAACGGAAT-chrXIII;253762;253783-WT	0	15.8096	0	0.72925	17.261	93.2102	44.2305	10	101.217	137.128	0.738118	1.15699	1.56748	AAACGGAAT	WT	AAA	CGG	AAT
YML007W.AAACGGAGA-chrXIII;253762;253783-AAG	0	0	0	9.48025	112.542	32.7053	1.45018	3	61.7955	41.8357	1.4771	1.01999	0.690538	AAACGGAGA	AAG	AAA	CGG	AGA
YML007W.AAACGGAGA-chrXIII;253762;253783-WT	0	0	0	14.585	62.83	179.879	203.751	28	161.947	179.739	0.901013	1.25846	1.39672	AAACGGAGA	WT	AAA	CGG	AGA
YML007W.AAACGGAGC-chrXIII;253762;253783-AAG	9.98285	15.8096	0	26.9822	44.1882	12.2645	6.52582	0	55.4028	48.0336	1.15342	0.77739	0.673987	AAACGGAGC	AAG	AAA	CGG	AGC
YML007W.AAACGGAGC-chrXIII;253762;253783-WT	0	0.832082	0	1.4585	64.9014	126.733	28.2785	3	88.4315	77.4735	1.14144	1.16085	1.017	AAACGGAGC	WT	AAA	CGG	AGC
YML007W.AAACGGAGG-chrXIII;253762;253783-AAG	0	0	0	56.1522	118.756	49.8756	5.80073	3	136.376	98.3913	1.38606	0.983577	0.709621	AAACGGAGG	AAG	AAA	CGG	AGG
YML007W.AAACGGAGG-chrXIII;253762;253783-WT	0	0	0.840546	0	106.328	131.639	50.0313	4	135.311	178.964	0.756079	1.15589	1.52879	AAACGGAGG	WT	AAA	CGG	AGG
YML007W.AAACGGAGT-chrXIII;253762;253783-AAG	0	0	0	28.4407	113.923	139.815	15.2269	0	166.209	133.254	1.2473	1.08234	0.867742	AAACGGAGT	AAG	AAA	CGG	AGT
YML007W.AAACGGAGT-chrXIII;253762;253783-WT	0	0	0	0	46.2595	219.126	91.3615	8	126.787	119.309	1.06268	1.23167	1.15902	AAACGGAGT	WT	AAA	CGG	AGT
YML007W.AAACGGCAA-chrXIII;253762;253783-AAG	0	4.16041	3.36219	108.658	98.0425	0.817633	0	0	98.0204	98.3913	0.99623	0.83175	0.834898	AAACGGCAA	AAG	AAA	CGG	CAA
YML007W.AAACGGCAA-chrXIII;253762;253783-WT	1.87178	4.16041	0	0	151.897	57.2343	7.25091	0	46.8793	61.2041	0.765951	1.02285	1.3354	AAACGGCAA	WT	AAA	CGG	CAA
YML007W.AAACGGCAC-chrXIII;253762;253783-AAG	0	0	29.4191	61.9862	70.4249	17.9879	5.07564	0	104.413	93.7429	1.11382	0.849805	0.762962	AAACGGCAC	AAG	AAA	CGG	CAC
YML007W.AAACGGCAC-chrXIII;253762;253783-WT	0	0	0	15.3142	75.258	31.0701	5.80073	0	59.6646	66.6272	0.895499	1.01999	1.13902	AAACGGCAC	WT	AAA	CGG	CAC
YML007W.AAACGGCAG-chrXIII;253762;253783-AAG	0	0	8.40546	177.937	142.921	67.0459	17.4022	0	147.031	127.057	1.15721	0.917683	0.793016	AAACGGCAG	AAG	AAA	CGG	CAG
YML007W.AAACGGCAG-chrXIII;253762;253783-WT	0	0	0	29.17	151.206	121.01	5.80073	0	67.1227	69.7261	0.962661	1.05063	1.09138	AAACGGCAG	WT	AAA	CGG	CAG
YML007W.AAACGGCAT-chrXIII;253762;253783-AAG	0.623928	0	12.6082	140.745	56.6161	23.7114	0	0	126.787	120.084	1.05582	0.827284	0.783545	AAACGGCAT	AAG	AAA	CGG	CAT
YML007W.AAACGGCAT-chrXIII;253762;253783-WT	3.11964	0	0	32.8162	81.4719	39.2464	19.5775	1	91.6278	98.3913	0.931259	1.01374	1.08857	AAACGGCAT	WT	AAA	CGG	CAT
YML007W.AAACGGCGA-chrXIII;253762;253783-AAG	0	0	0	47.4012	51.783	28.6172	2.17527	0	90.5623	89.8693	1.00771	0.945991	0.938752	AAACGGCGA	AAG	AAA	CGG	CGA
YML007W.AAACGGCGA-chrXIII;253762;253783-WT	8.735	14.1454	0	5.834	98.7329	80.9457	10.1513	2	92.6932	113.886	0.813912	0.988909	1.21501	AAACGGCGA	WT	AAA	CGG	CGA
YML007W.AAACGGCGC-chrXIII;253762;253783-AAG	0.623928	0	22.6947	106.47	138.778	0	3.62545	0	109.74	122.408	0.896511	0.842641	0.939912	AAACGGCGC	AAG	AAA	CGG	CGC
YML007W.AAACGGCGC-chrXIII;253762;253783-WT	0	3.32833	1.68109	15.3142	82.1624	35.1582	7.976	0	73.5153	92.9682	0.790758	1.00305	1.26846	AAACGGCGC	WT	AAA	CGG	CGC
YML007W.AAACGGCGG-chrXIII;253762;253783-AAG	33.6921	36.6116	13.4487	79.4882	193.323	44.1522	6.52582	4	234.397	196.783	1.19114	0.800874	0.672357	AAACGGCGG	AAG	AAA	CGG	CGG
YML007W.AAACGGCGG-chrXIII;253762;253783-WT	0	0	0	9.48025	143.612	84.2162	13.0516	0	139.573	146.425	0.953202	1.06392	1.11615	AAACGGCGG	WT	AAA	CGG	CGG
YML007W.AAACGGCGT-chrXIII;253762;253783-AAG	9.35892	6.65666	26.0569	165.54	109.09	1.63527	8.70109	0	148.096	128.606	1.15155	0.784218	0.681012	AAACGGCGT	AAG	AAA	CGG	CGT
YML007W.AAACGGCGT-chrXIII;253762;253783-WT	0	0	0	10.2095	144.992	64.593	17.4022	0	95.8895	92.9682	1.03142	1.05627	1.02409	AAACGGCGT	WT	AAA	CGG	CGT
YML007W.AAACGTAAA-chrXIII;253762;253783-AAG	0	0	0	2.917	105.637	39.2464	15.952	2	136.376	96.8419	1.40824	1.06996	0.759785	AAACGTAAA	AAG	AAA	CGT	AAA
YML007W.AAACGTAAA-chrXIII;253762;253783-WT	0.623928	0.832082	0	7.2925	76.6388	140.633	67.4335	25	157.685	163.469	0.964617	1.19973	1.24374	AAACGTAAA	WT	AAA	CGT	AAA
YML007W.AAACGTAAC-chrXIII;253762;253783-AAG	2.49571	3.32833	0.840546	66.3617	134.636	28.6172	2.90036	1	107.609	107.688	0.999268	0.920124	0.920798	AAACGTAAC	AAG	AAA	CGT	AAC
YML007W.AAACGTAAC-chrXIII;253762;253783-WT	3.74357	1.66416	0	18.9605	45.569	70.3164	2.17527	1	60.73	56.5557	1.07381	1.03409	0.96301	AAACGTAAC	WT	AAA	CGT	AAC
YML007W.AAACGTAAG-chrXIII;253762;253783-AAG	0	0	0.840546	21.8775	50.4021	41.6993	1.45018	0	53.272	56.5557	0.941939	1.01449	1.07703	AAACGTAAG	AAG	AAA	CGT	AAG
YML007W.AAACGTAAG-chrXIII;253762;253783-WT	0	8.32082	0	0	111.161	257.554	85.5607	22	221.611	188.261	1.17715	1.18357	1.00545	AAACGTAAG	WT	AAA	CGT	AAG
YML007W.AAACGTAAT-chrXIII;253762;253783-AAG	0	0.832082	0	17.502	161.563	185.603	55.1069	4	175.797	175.09	1.00404	1.12366	1.11914	AAACGTAAT	AAG	AAA	CGT	AAT
YML007W.AAACGTAAT-chrXIII;253762;253783-WT	0	0	0	10.9387	98.0425	156.168	72.5091	6	150.227	171.991	0.873457	1.17014	1.33966	AAACGTAAT	WT	AAA	CGT	AAT
YML007W.AAACGTAGA-chrXIII;253762;253783-AAG	0	0.832082	0	0.72925	83.5432	167.615	73.2342	6	158.75	131.705	1.20535	1.19148	0.988493	AAACGTAGA	AAG	AAA	CGT	AGA
YML007W.AAACGTAGA-chrXIII;253762;253783-WT	0	0	0	0	29.6889	119.374	79.76	11	107.609	116.985	0.919856	1.25483	1.36416	AAACGTAGA	WT	AAA	CGT	AGA
YML007W.AAACGTAGC-chrXIII;253762;253783-AAG	0	0	0	15.3142	94.5903	55.599	3.62545	0	60.73	49.583	1.22481	1.03707	0.846719	AAACGTAGC	AAG	AAA	CGT	AGC
YML007W.AAACGTAGC-chrXIII;253762;253783-WT	3.11964	0.832082	0	4.3755	65.5918	205.226	59.4575	9	114.002	140.227	0.812982	1.1849	1.45748	AAACGTAGC	WT	AAA	CGT	AGC
YML007W.AAACGTAGG-chrXIII;253762;253783-AAG	0	0	0	8.751	151.206	82.5809	30.4538	4	112.937	123.958	0.91109	1.08855	1.19478	AAACGTAGG	AAG	AAA	CGT	AGG
YML007W.AAACGTAGG-chrXIII;253762;253783-WT	9.98285	11.6491	0	9.48025	194.704	283.719	50.7564	7	213.088	254.113	0.838555	1.09809	1.3095	AAACGTAGG	WT	AAA	CGT	AGG
YML007W.AAACGTAGT-chrXIII;253762;253783-AAG	0	0	0	8.02175	101.495	152.897	44.2305	2	190.714	160.37	1.18921	1.14673	0.964281	AAACGTAGT	AAG	AAA	CGT	AGT
YML007W.AAACGTAGT-chrXIII;253762;253783-WT	0	0	0	0.72925	31.7602	125.915	29.0036	3	106.544	96.0671	1.10906	1.20063	1.08257	AAACGTAGT	WT	AAA	CGT	AGT
YML007W.AAACGTCAA-chrXIII;253762;253783-AAG	6.86321	7.48874	2.52164	59.7985	95.9712	21.2585	0	2	111.871	88.3198	1.26666	0.862466	0.680898	AAACGTCAA	AAG	AAA	CGT	CAA
YML007W.AAACGTCAA-chrXIII;253762;253783-WT	7.48714	0.832082	0	0	73.1866	170.068	72.5091	12	152.358	135.579	1.12376	1.17938	1.0495	AAACGTCAA	WT	AAA	CGT	CAA
YML007W.AAACGTCAC-chrXIII;253762;253783-AAG	0	0	0	98.4487	49.0212	14.7174	0	3	121.46	91.4187	1.32861	0.864477	0.650662	AAACGTCAC	AAG	AAA	CGT	CAC
YML007W.AAACGTCAC-chrXIII;253762;253783-WT	0.623928	0	0	56.1522	174.681	91.5749	21.7527	2	107.609	127.057	0.846941	1.02404	1.2091	AAACGTCAC	WT	AAA	CGT	CAC
YML007W.AAACGTCAG-chrXIII;253762;253783-AAG	1.87178	0	0	18.9605	186.419	67.8635	9.42618	0	125.722	85.9956	1.46196	1.01971	0.697497	AAACGTCAG	AAG	AAA	CGT	CAG
YML007W.AAACGTCAG-chrXIII;253762;253783-WT	0	0	0	1.4585	109.09	85.0338	34.0793	4	69.2536	114.661	0.603986	1.12675	1.86552	AAACGTCAG	WT	AAA	CGT	CAG
YML007W.AAACGTCAT-chrXIII;253762;253783-AAG	0	0	0	61.257	140.85	54.7814	2.90036	7	104.413	120.859	0.863927	0.98573	1.14099	AAACGTCAT	AAG	AAA	CGT	CAT
YML007W.AAACGTCAT-chrXIII;253762;253783-WT	0	0	5.88382	8.02175	105.637	53.1461	23.2029	0	90.5623	97.6166	0.927735	1.06072	1.14335	AAACGTCAT	WT	AAA	CGT	CAT
YML007W.AAACGTCGA-chrXIII;253762;253783-AAG	9.98285	3.32833	0	0	164.325	54.7814	15.2269	0	87.366	103.814	0.841559	1.00081	1.18923	AAACGTCGA	AAG	AAA	CGT	CGA
YML007W.AAACGTCGA-chrXIII;253762;253783-WT	0	0.832082	0	0	15.1897	60.5048	15.952	0	31.9632	41.8357	0.764017	1.19236	1.56065	AAACGTCGA	WT	AAA	CGT	CGA
YML007W.AAACGTCGC-chrXIII;253762;253783-AAG	0	0	3.36219	21.8775	148.445	29.4348	5.07564	0	68.1881	59.6546	1.14305	0.982089	0.859184	AAACGTCGC	AAG	AAA	CGT	CGC
YML007W.AAACGTCGC-chrXIII;253762;253783-WT	2.49571	25.7945	13.4487	12.3972	109.09	85.8515	7.25091	1	62.8609	95.2924	0.659663	0.939182	1.42373	AAACGTCGC	WT	AAA	CGT	CGC
YML007W.AAACGTCGG-chrXIII;253762;253783-AAG	0	0	0	47.4012	154.659	61.3225	18.8524	3	118.264	104.589	1.13075	1.01702	0.899429	AAACGTCGG	AAG	AAA	CGT	CGG
YML007W.AAACGTCGG-chrXIII;253762;253783-WT	0	0	0	12.3972	75.258	112.016	10.8764	5	107.609	106.913	1.00651	1.11568	1.10846	AAACGTCGG	WT	AAA	CGT	CGG
YML007W.AAACGTCGT-chrXIII;253762;253783-AAG	9.35892	14.1454	1.68109	61.257	243.035	67.0459	13.0516	5	252.509	207.629	1.21616	0.944869	0.776931	AAACGTCGT	AAG	AAA	CGT	CGT
YML007W.AAACGTCGT-chrXIII;253762;253783-WT	0.623928	0.832082	0	39.3795	113.923	67.0459	19.5775	0	103.348	105.364	0.980863	1.02808	1.04813	AAACGTCGT	WT	AAA	CGT	CGT
YML007W.AACAAAAAA-chrXIII;253762;253783-AAG	0	0	0.840546	18.9605	106.328	147.174	11.6015	0	114.002	105.364	1.08198	1.09433	1.01141	AACAAAAAA	AAG	AAC	AAA	AAA
YML007W.AACAAAAAA-chrXIII;253762;253783-WT	0	0	0	0	12.4279	60.5048	36.9796	6	71.3844	79.023	0.903338	1.25826	1.3929	AACAAAAAA	WT	AAC	AAA	AAA
YML007W.AACAAAAAC-chrXIII;253762;253783-AAG	0	0	9.24601	79.4882	45.569	4.08816	1.45018	0	85.2351	70.5009	1.20899	0.818238	0.676793	AACAAAAAC	AAG	AAC	AAA	AAC
YML007W.AACAAAAAC-chrXIII;253762;253783-WT	4.99143	4.16041	0	39.3795	109.78	14.7174	0.725091	0	88.4315	61.9788	1.4268	0.894322	0.626802	AACAAAAAC	WT	AAC	AAA	AAC
YML007W.AACAAAAAG-chrXIII;253762;253783-AAG	0	0	0	8.751	37.2838	89.122	32.6291	1	109.74	92.1935	1.19033	1.16931	0.982345	AACAAAAAG	AAG	AAC	AAA	AAG
YML007W.AACAAAAAG-chrXIII;253762;253783-WT	0	0.832082	0	8.751	15.1897	216.673	120.365	31	203.499	182.063	1.11774	1.26848	1.13486	AACAAAAAG	WT	AAC	AAA	AAG
YML007W.AACAAAAAT-chrXIII;253762;253783-AAG	0	0	0	16.7727	90.4476	33.523	11.6015	2	70.319	55.7809	1.26063	1.03596	0.82178	AACAAAAAT	AAG	AAC	AAA	AAT
YML007W.AACAAAAAT-chrXIII;253762;253783-WT	0	0	0	0	18.6419	50.6932	44.2305	7	68.1881	47.2588	1.44286	1.2575	0.871533	AACAAAAAT	WT	AAC	AAA	AAT
YML007W.AACAAAAGA-chrXIII;253762;253783-AAG	0	0	0	0	40.736	48.2403	33.3542	1	68.1881	82.8966	0.822568	1.182	1.43697	AACAAAAGA	AAG	AAC	AAA	AGA
YML007W.AACAAAAGA-chrXIII;253762;253783-WT	6.23928	79.0478	5.04328	0	17.9514	134.092	152.269	38	159.816	161.92	0.987008	1.07793	1.09212	AACAAAAGA	WT	AAC	AAA	AGA
YML007W.AACAAAAGC-chrXIII;253762;253783-AAG	0	0	0	69.2787	161.563	40.064	6.52582	1	98.0204	114.661	0.854873	0.959161	1.12199	AACAAAAGC	AAG	AAC	AAA	AGC
YML007W.AACAAAAGC-chrXIII;253762;253783-WT	0.623928	0	0	0.72925	147.064	203.591	23.2029	4	152.358	114.661	1.32877	1.12848	0.84927	AACAAAAGC	WT	AAC	AAA	AGC
YML007W.AACAAAAGG-chrXIII;253762;253783-AAG	0	0	0	23.336	160.873	105.475	44.9556	5	119.329	120.084	0.993715	1.09257	1.09948	AACAAAAGG	AAG	AAC	AAA	AGG
YML007W.AACAAAAGG-chrXIII;253762;253783-WT	22.4614	45.7645	3.36219	0	17.261	93.2102	47.1309	4	100.151	131.705	0.760422	0.90874	1.19505	AACAAAAGG	WT	AAC	AAA	AGG
YML007W.AACAAAAGT-chrXIII;253762;253783-AAG	4.99143	0	0	0	40.0455	53.1461	23.928	0	86.3006	95.2924	0.90564	1.11874	1.2353	AACAAAAGT	AAG	AAC	AAA	AGT
YML007W.AACAAAAGT-chrXIII;253762;253783-WT	1.24786	0.832082	0	0	33.1411	124.28	83.3855	12	126.787	128.606	0.985858	1.24366	1.2615	AACAAAAGT	WT	AAC	AAA	AGT
YML007W.AACAAACAA-chrXIII;253762;253783-AAG	0	0	35.3029	110.846	57.3065	0	0.725091	0	83.1043	99.1661	0.838031	0.761907	0.909163	AACAAACAA	AAG	AAC	AAA	CAA
YML007W.AACAAACAA-chrXIII;253762;253783-WT	0	0	0	41.5672	255.463	36.7935	2.17527	3	143.834	105.364	1.36512	0.975497	0.714588	AACAAACAA	WT	AAC	AAA	CAA
YML007W.AACAAACAC-chrXIII;253762;253783-AAG	0	0	58.8382	11.668	24.1654	5.72343	0	0	34.0941	37.1873	0.91682	0.669779	0.730545	AACAAACAC	AAG	AAC	AAA	CAC
YML007W.AACAAACAC-chrXIII;253762;253783-WT	0	0	0.840546	19.6897	44.1882	13.8998	0	0	44.7484	69.7261	0.641774	0.94959	1.47963	AACAAACAC	WT	AAC	AAA	CAC
YML007W.AACAAACAG-chrXIII;253762;253783-AAG	0	0	25.2164	76.5712	100.114	2.4529	0	0	90.5623	92.1935	0.982308	0.826236	0.841118	AACAAACAG	AAG	AAC	AAA	CAG
YML007W.AACAAACAG-chrXIII;253762;253783-WT	0	0	1.68109	29.8992	230.607	31.8877	7.25091	0	96.955	88.3198	1.09777	0.979949	0.892671	AACAAACAG	WT	AAC	AAA	CAG
YML007W.AACAAACAT-chrXIII;253762;253783-AAG	11.2307	17.4737	70.6059	129.806	51.0926	0	2.17527	0	128.918	148.749	0.866682	0.659121	0.76051	AACAAACAT	AAG	AAC	AAA	CAT
YML007W.AACAAACAT-chrXIII;253762;253783-WT	0.623928	0	1.68109	91.1562	68.3536	51.5109	17.4022	0	119.329	129.381	0.92231	0.958305	1.03903	AACAAACAT	WT	AAC	AAA	CAT
YML007W.AACAAACGA-chrXIII;253762;253783-AAG	0	0	43.7084	100.636	36.5933	9.8116	0	0	120.395	94.5177	1.27378	0.748722	0.587796	AACAAACGA	AAG	AAC	AAA	CGA
YML007W.AACAAACGA-chrXIII;253762;253783-WT	11.8546	1.66416	5.04328	88.2392	73.8771	30.2524	7.976	0	103.348	106.913	0.966648	0.858102	0.887709	AACAAACGA	WT	AAC	AAA	CGA
YML007W.AACAAACGC-chrXIII;253762;253783-AAG	31.8203	28.2908	72.287	11.668	4.83308	0	0	0	51.1411	65.0777	0.785846	0.365249	0.464785	AACAAACGC	AAG	AAC	AAA	CGC
YML007W.AACAAACGC-chrXIII;253762;253783-WT	0	0	6.72437	109.387	74.5675	14.7174	0.725091	0	59.6646	68.1767	0.875147	0.850569	0.971916	AACAAACGC	WT	AAC	AAA	CGC
YML007W.AACAAACGG-chrXIII;253762;253783-AAG	0	0	49.5922	94.0732	33.8316	14.7174	5.07564	6	111.871	98.3913	1.137	0.788422	0.693422	AACAAACGG	AAG	AAC	AAA	CGG
YML007W.AACAAACGG-chrXIII;253762;253783-WT	0	0	0.840546	113.763	71.1153	32.7053	7.25091	0	95.8895	84.4461	1.13551	0.900508	0.793041	AACAAACGG	WT	AAC	AAA	CGG
YML007W.AACAAACGT-chrXIII;253762;253783-AAG	0	4.16041	79.8519	65.6325	4.83308	0.817633	0	0	77.7771	92.9682	0.836599	0.60094	0.718313	AACAAACGT	AAG	AAC	AAA	CGT
YML007W.AACAAACGT-chrXIII;253762;253783-WT	0	0	10.9271	161.164	97.352	22.8937	0.725091	0	114.002	147.2	0.774472	0.845033	1.09111	AACAAACGT	WT	AAC	AAA	CGT
YML007W.AACAACAAA-chrXIII;253762;253783-AAG	0	0	9.24601	42.2965	65.5918	21.2585	1.45018	0	66.0572	69.7261	0.947381	0.908877	0.959357	AACAACAAA	AAG	AAC	AAC	AAA
YML007W.AACAACAAA-chrXIII;253762;253783-WT	0	0	0.840546	15.3142	157.42	31.8877	2.17527	4	116.133	92.1935	1.25967	1.00247	0.795825	AACAACAAA	WT	AAC	AAC	AAA
YML007W.AACAACAAC-chrXIII;253762;253783-AAG	21.8375	16.6416	162.225	96.9902	17.9514	0	0	0	132.114	127.831	1.03351	0.541501	0.523946	AACAACAAC	AAG	AAC	AAC	AAC
YML007W.AACAACAAC-chrXIII;253762;253783-WT	0	0	15.1298	63.4447	127.041	13.8998	0	0	73.5153	77.4735	0.948909	0.884949	0.932596	AACAACAAC	WT	AAC	AAC	AAC
YML007W.AACAACAAG-chrXIII;253762;253783-AAG	0	0	0	83.1345	77.3293	15.535	3.62545	4	104.413	116.21	0.898484	0.906665	1.00911	AACAACAAG	AAG	AAC	AAC	AAG
YML007W.AACAACAAG-chrXIII;253762;253783-WT	14.3504	13.3133	5.04328	16.7727	42.1168	300.889	130.516	25	168.339	160.37	1.04969	1.17226	1.11676	AACAACAAG	WT	AAC	AAC	AAG
YML007W.AACAACAAT-chrXIII;253762;253783-AAG	0	0.832082	4.20273	84.593	66.9727	8.99396	10.8764	0	102.282	116.985	0.874319	0.88247	1.00932	AACAACAAT	AAG	AAC	AAC	AAT
YML007W.AACAACAAT-chrXIII;253762;253783-WT	0	0	0	28.4407	143.612	142.268	21.0276	3	119.329	147.974	0.806418	1.08265	1.34254	AACAACAAT	WT	AAC	AAC	AAT
YML007W.AACAACAGA-chrXIII;253762;253783-AAG	0	0	0.840546	28.4407	86.9954	17.1703	0	0	88.4315	68.1767	1.29709	0.948775	0.731463	AACAACAGA	AAG	AAC	AAC	AGA
YML007W.AACAACAGA-chrXIII;253762;253783-WT	9.35892	5.82457	6.72437	0	155.349	221.579	108.764	11	175.797	151.848	1.15772	1.1405	0.985123	AACAACAGA	WT	AAC	AAC	AGA
YML007W.AACAACAGC-chrXIII;253762;253783-AAG	0	0	0	131.265	53.1639	0.817633	5.07564	1	62.8609	61.9788	1.01423	0.827293	0.815684	AACAACAGC	AAG	AAC	AAC	AGC
YML007W.AACAACAGC-chrXIII;253762;253783-WT	0	0	1.68109	38.6502	194.014	143.903	13.7767	1	147.031	164.244	0.895197	1.04931	1.17215	AACAACAGC	WT	AAC	AAC	AGC
YML007W.AACAACAGG-chrXIII;253762;253783-AAG	0	0	0	37.1917	44.1882	8.99396	7.25091	0	54.3374	44.9346	1.20925	0.935683	0.773769	AACAACAGG	AAG	AAC	AAC	AGG
YML007W.AACAACAGG-chrXIII;253762;253783-WT	0	0	0.840546	4.3755	93.2094	130.004	52.2065	10	163.012	152.623	1.06807	1.16719	1.0928	AACAACAGG	WT	AAC	AAC	AGG
YML007W.AACAACAGT-chrXIII;253762;253783-AAG	0	0	0	35.004	196.775	29.4348	9.42618	1	144.9	136.353	1.06268	0.983004	0.925025	AACAACAGT	AAG	AAC	AAC	AGT
YML007W.AACAACAGT-chrXIII;253762;253783-WT	0	0	0	2.18775	85.6146	40.064	29.0036	5	126.787	105.364	1.20333	1.11885	0.929794	AACAACAGT	WT	AAC	AAC	AGT
YML007W.AACAACCAA-chrXIII;253762;253783-AAG	26.205	9.1529	15.9704	139.287	69.7344	8.99396	0	0	104.413	116.21	0.898484	0.712692	0.793216	AACAACCAA	AAG	AAC	AAC	CAA
YML007W.AACAACCAA-chrXIII;253762;253783-WT	6.86321	0.832082	0	0	20.0228	49.8756	21.7527	0	25.5705	45.7094	0.559416	1.11159	1.98705	AACAACCAA	WT	AAC	AAC	CAA
YML007W.AACAACCAC-chrXIII;253762;253783-AAG	0.623928	0	74.8086	79.4882	35.2124	0	0	0	111.871	96.8419	1.15519	0.678001	0.586915	AACAACCAC	AAG	AAC	AAC	CAC
YML007W.AACAACCAC-chrXIII;253762;253783-WT	0	0.832082	0	6.56325	37.2838	109.563	33.3542	5	102.282	79.023	1.29433	1.18255	0.913638	AACAACCAC	WT	AAC	AAC	CAC
YML007W.AACAACCAG-chrXIII;253762;253783-AAG	0	0	22.6947	108.658	102.185	4.9058	2.17527	0	132.114	126.282	1.04619	0.828611	0.792029	AACAACCAG	AAG	AAC	AAC	CAG
YML007W.AACAACCAG-chrXIII;253762;253783-WT	0	0	0	0	120.137	85.8515	12.3265	2	129.984	113.111	1.14917	1.0921	0.950346	AACAACCAG	WT	AAC	AAC	CAG
YML007W.AACAACCAT-chrXIII;253762;253783-AAG	0.623928	5.82457	105.068	66.3617	15.1897	6.54106	16.6771	0	148.096	151.073	0.980293	0.677082	0.690694	AACAACCAT	AAG	AAC	AAC	CAT
YML007W.AACAACCAT-chrXIII;253762;253783-WT	0	0	0	13.8557	64.9014	82.5809	7.25091	3	109.74	85.2208	1.28772	1.09447	0.849933	AACAACCAT	WT	AAC	AAC	CAT
YML007W.AACAACCGA-chrXIII;253762;253783-AAG	0	0	38.6651	30.6285	15.8801	4.08816	0	0	83.1043	72.0504	1.15342	0.689821	0.598066	AACAACCGA	AAG	AAC	AAC	CGA
YML007W.AACAACCGA-chrXIII;253762;253783-WT	0	0	0	0	85.6146	123.463	42.0553	4	112.937	87.5451	1.29004	1.16415	0.902415	AACAACCGA	WT	AAC	AAC	CGA
YML007W.AACAACCGC-chrXIII;253762;253783-AAG	0	3.32833	110.952	80.9467	14.4992	4.9058	0	0	82.0388	90.644	0.905066	0.623192	0.688559	AACAACCGC	AAG	AAC	AAC	CGC
YML007W.AACAACCGC-chrXIII;253762;253783-WT	0	0	0	5.834	93.8998	64.593	25.3782	0	53.272	57.3304	0.92921	1.10083	1.1847	AACAACCGC	WT	AAC	AAC	CGC
YML007W.AACAACCGG-chrXIII;253762;253783-AAG	0	0	29.4191	185.229	61.4492	0	0	0	125.722	97.6166	1.28791	0.763486	0.592808	AACAACCGG	AAG	AAC	AAC	CGG
YML007W.AACAACCGG-chrXIII;253762;253783-WT	0.623928	0	0	0	43.4977	103.022	68.1585	5	134.245	112.337	1.19503	1.22225	1.02278	AACAACCGG	WT	AAC	AAC	CGG
YML007W.AACAACCGT-chrXIII;253762;253783-AAG	0	0	126.082	131.265	31.7602	0.817633	0	0	151.292	143.326	1.05558	0.653453	0.619045	AACAACCGT	AAG	AAC	AAC	CGT
YML007W.AACAACCGT-chrXIII;253762;253783-WT	0.623928	0	0	20.419	93.2094	59.6872	32.6291	2	129.984	106.913	1.21578	1.08446	0.891983	AACAACCGT	WT	AAC	AAC	CGT
YML007W.AACAAGAAA-chrXIII;253762;253783-AAG	0	0	0	17.502	151.897	118.557	11.6015	0	116.133	106.913	1.08623	1.06781	0.983043	AACAAGAAA	AAG	AAC	AAG	AAA
YML007W.AACAAGAAA-chrXIII;253762;253783-WT	0	0	0	0	26.9272	40.064	54.3818	5	50.0756	55.7809	0.89772	1.24898	1.39128	AACAAGAAA	WT	AAC	AAG	AAA
YML007W.AACAAGAAC-chrXIII;253762;253783-AAG	0	1.66416	94.9817	67.8202	19.3323	11.4469	0	0	55.4028	69.7261	0.794578	0.659072	0.829463	AACAAGAAC	AAG	AAC	AAG	AAC
YML007W.AACAAGAAC-chrXIII;253762;253783-WT	0	0	0	8.751	76.6388	95.6631	10.1513	0	82.0388	58.8799	1.39333	1.10185	0.790804	AACAAGAAC	WT	AAC	AAG	AAC
YML007W.AACAAGAAG-chrXIII;253762;253783-AAG	0	0	0	5.10475	151.897	87.4867	15.952	2	147.031	157.271	0.934886	1.07533	1.15022	AACAAGAAG	AAG	AAC	AAG	AAG
YML007W.AACAAGAAG-chrXIII;253762;253783-WT	2.49571	0.832082	0	0	26.2367	146.356	380.673	50	231.2	176.64	1.30888	1.33273	1.01822	AACAAGAAG	WT	AAC	AAG	AAG
YML007W.AACAAGAAT-chrXIII;253762;253783-AAG	0	0	0	48.8597	98.0425	17.9879	2.17527	0	115.067	109.238	1.05337	0.934044	0.886721	AACAAGAAT	AAG	AAC	AAG	AAT
YML007W.AACAAGAAT-chrXIII;253762;253783-WT	0	0	0	0	13.1184	63.7754	25.3782	1	71.3844	85.2208	0.83764	1.22685	1.46464	AACAAGAAT	WT	AAC	AAG	AAT
YML007W.AACAAGAGA-chrXIII;253762;253783-AAG	0.623928	0	0	18.2312	191.252	94.0278	16.6771	12	96.955	113.886	0.851333	1.0647	1.25063	AACAAGAGA	AAG	AAC	AAG	AGA
[truncated: 8,345 more rows]
